# Supplementary material for: Consensus designs and thermal stability determinants of a human glutamate transporter
Source: eLife. 2018 Oct 18;7:e40110. doi: 10.7554/eLife.40110 (PMC6209432; doi:10.7554/eLife.40110)
Supplement: Supplementary file 2. [file elife-40110-supp2.txt]

>EAA1_HUMAN/50-497
--LLTVTAVIVGTILGFTLRPYRMSYREVKYFSFPGELLMRMLQMLVLPLIISSLVTGMAALDSKASGKMGM
RAVVYYMTTTIIAVVIGIIIVIIIHPGTKENMHREGKIVRVTAADAFLDLIRNMFPPNLVEACFKQNALGLV
VFSMCFGFVIGNMKEQG--------QALREFFDSLNEAIMRLVAVIMWYAPVGILFLIAGKIVEEDMGVIGQ
LAMYTVTVIVGLLIHAVIVLPLLYFVTRKNPWVFIGGLLQALITALGTSSSSATLPITFKCLEENGVDKRVT
RFVLPVGATINMDGTALYEALAAIFIAQVNNFELNFGQIITISITATAASIGAAGIPQAGLVTMVIVLTSVG
LP------TDDITLIIAVDWFLDRLRTTTNVLGDSLGAGIVEH-
>B7Z9M1_HUMAN/1-397
-M------------------------------------LLRMLRMIILPLVVCSLVSGAASL-ASCLGRLGG
IAVAYFGLTTLSASALAVALAFIIKPGDLGLEDSGPPPVPKETVDSFLDLARNLFPSNLVVAAFRTNILGLV
LFALVLGVALKKLGSEG--------EDLIRFFNSLNEATMVLVSWIMWYVPVGIMFLVGSKIVEMKIVLVTS
LGKHIFASILGHVIHGGIVLPLIYFFTRKNPFRFLLGLLAPFATAFATCSSSATLPSMMKCIEENGVDKRIS
RFILPIGATVNMDGAAIFQCVAAVFIAQLNNVELNAGQIFTILVTATASSVGAAGVPAGGVLTIAIILEAIG
LP------THDLPLILAVDWIVDRTTTVVNVEGDALGAGILHHL
>B7Z561_HUMAN/1-397
-M------------------------------------LLRMLRMIILPLVVCSLVSGAASL-ASCLGRLGG
IAVAYFGLTTLSASALAVALAFIIKPGDLGLEDSGPPPVPKETVDSFLDLARNLFPSNLVVAAFRTNILGLV
LFALVLGVALKKLGSEG--------EDLIRFFNSLNEATMVLVSWIMWYVPVGIMFLVGSKIVEMKIVLVTS
LGKYIFASILGHVIHGGIVLPLIYFFTRKNPFRFLLGLLAPFATAFATCSSSATLPSMMKCIEENGVDKRIS
RFILPIGATVNMDGAAIFQCVAAVFIAQLNNIELNAGQIFTILVTATASSVGAAGVPAGGVLTIAIILEAIG
LP------THDLPLILAVDWIVDRTTTVVNVEGDALGAGILHHL
>B4DF14_HUMAN/49-445
-A--------------------------------------------------FVLLTGMAALDSKASGKMGM
RAVVYYMTTTIIAVVIGIIIVIIIHPGTKENMHREGKIVRVTAADAFLDLIRNMFPPNLVEACFKQNALGLV
VFSMCFGFVIGNMKEQG--------QALREFFDSLNEAIMRLVAVIMWYAPVGILFLIAGKIVEEDMGVIGQ
LAMYTVTVIVGLLIHAVIVLPLLYFVTRKNPWVFIGGLLQALITALGTSSSSATLPITFKCLEENGVDKRVT
RFVLPVGATINMDGTALYEALAAIFIAQVNNFELNFGQIITISITATAASIGAAGIPQAGLVTMVIVLTSVG
LP------TDDITLIIAVDWFLDRLRTTTNVLGDSLGAGIVEH-
>E1B6X0_HUMAN/1-397
-M------------------------------------LLRMLRMIILPLVVCSLVSGAASL-ASCLGRLGG
IAVAYFGLTTLSASALAVALAFIIKPGDLGLEDSGPPPVPKETVDSFLDLARNLFPSNLVVAAFRTNILGLV
LFALVLGVALKKLGSEG--------EDLIRFFNSLNEATMVLVSWIMWYVPVGIMFLVGSKIVEMKIVLVTS
LGKYIFASILGHVIHGGIVLPLIYFFTRKNPFRFLLGLLAPFATAFATCSSSATLPSMMKCIEENGVDKRIS
RFILPIGATVNMDGAAIFQCVAAVFIAQLNNVELNAGQIFTILVTATASSVGAAGVPAGGVLTIAIILEAIG
LP------THDLPLILAVDWIVDRTTTVVNVEGDALGAGILHHL
>Q59ES3_HUMAN/61-492
--LLTVVAVVAGVALGLGVSALALGPERLSAFVFPGELLLRLLRMIILPLVVCSLIGGAASL-PGALGRLGA
WALLFFLVTTLLASALGVGLALALQPGSVGAAGSAENAPSKEVLDSFLDLARNIFPSNLVSAAFRSNILGLV
VFAIVFGVALRKLGPEG--------ELLIRFFNSFNEATMVLVSWIMWYAPVGIMFLVAGKIVEMEVGLLFR
LGKYILCCLLGHAIHGLLVLPLIYFFTRKNPYRFLWGIVTPLATAFGTSSSSATLPLMMKCVEENGVVKHIS
RFILPIGATVNMDGAALFQCVAAVFIAQLSQQSLDFVKIITILVTATASSVGAAGIPAGGVLTLAIILEAVN
LP------VDHISLILAVDWLVDRSCTVLNVEGDALGAGLLQ-N
>Q59FL6_HUMAN/48-498
--TLTVFGVILGAVCGGLLRASPIHPDVVMLIAFPGDILMRMLKMLIFPLIISSLITGLSGL-AKASGRLGT
RAMVYYMSTTIIAAVLGVILVLAIHPGLKKQLGPGKKNDEVSSLDAFLDLIRNLFPENLVQACFQQNVLGLI
GFFIAFGIAMGKMGDQA--------KLMVDFFNILNEIVMKLVIMIMWYSPLGIACLICGKIIAKDLEVVAQ
LGMYMVTVIIGLIIHGGIFLPLIYFVTRKNPFSFFAGIFQAWITALGTASSAGTLPVTFRCLEELGIDKRVT
RFVLPVGATINMDGTALYEAVAAIFIAQMNGVVLDGGQIVTVSLTATLASVGAASIPSAGLVTMLLILTAVG
LP------TEDISLLVAVDWLLDRMRTSVNVVGDSFGAGIVYHL
>Q71UA6_HUMAN/54-485
--LLTVVAVVAGVALGLGVSALALGPERLSAFVFPGELLLRLLRMIILPLVVCSLIGGAASL-PGALGRLGA
WALLFFLVTTLLASALGVGLALALQPGSVGAAGSAENAPSKEVLDSFLDLARNIFPSNLVSAAFRSNILGLV
VFAIVFGVALRKLGPEG--------ELLIRFFNSFNEATMVLVSWIMWYAPVGIMFLVAGKIVEMEVGLLFR
LGKYILCCLLGHAIHGLLVLPLIYFFTRKNPYRFLWGIVTPLATAFGTSSSSATLPLMMKCVEENGVAKHIS
RFILPIGATVNMDGAALFQCVAAVFIAQLSQQSLDFVKIITILVTATASSVGAAGIPAGGVLTLAIILEAVN
LP------VDHISLILAVDWLVDRSCTVLNVEGDALGAGLLQ-N
>Q9P2X2_HUMAN/44-477
--LLTVSGVLAGAGLGAALRGLSLSRTQVTYLAFPGEMLLRMLRMIILPLVVCSLVSGAASL-ASCLGRLGG
IAVAYFGLTTLSASALAVALAFIIKPGDLGLEDSGPSPVPKETVDSFLDLARNLFPSNLGVAAFRTNILGLV
LFALVLGVALKKLGSEG--------EDLIRFFNSLNEATMVLVSWIMWYVPVGIMFLVGSKIVEMKIVLVTS
LGKYIFASILGHVIHGGIVLPLIYFFTRKNPFRFLLGLLAPFATAFATCSSSATLPSMMKCIEENGVDKRIS
RFILPIGATVNMDGAAIFQCVAAVFIAQLNNVELNAGQIFTILVTATASSVGAAGVPAGGVLTIAIILEAIG
LP------THDLPLILAVDWIVDRTTTVVNVEGDALGAGILHHL
>Q53F03_HUMAN/44-477
--LLTVSGVLAGAGLGAALRGLSLSRTQVTYLAFPGEMLLRMLRMIILPLVVCSLVSGAASL-ASCLGRLGG
IAVAYFGLTTLSASALAVALAFIIKPGDLGLEDSGPPPVPKETVDSFLDLARNLFPSNLVVAAFRTNILGLV
LFALVLGVALKKLGSEG--------EDLIRFFNSLNEATMVLVSWIMWYVPVGIMFLVGSKIVEMKIVLVTS
LGKYIFASILGHVIHGGIVLPLIYFFTRKNPFRFLLGLLAPFATAFATCSSSATLPSMMKCIEENGVDKRIS
RFILPIGATVNMDGAAIFQCVAAVFIAQLNNIELNAGQIFSILVTATASSVGAAGVPAGGVLTIAIILEAIG
LP------THDLPLILAVDWIVDRTTTVVNVEGDALGAGILHHL
>EAA4_HUMAN/58-522
-FLLTVSAVVIGVSLAFALRPYQLTYRQIKYFSFPGELLMRMLQMLVLPLIVSSLVTGMASLDNKATGRMGM
RAAVYYMVTTIIAVFIGILMVTIIHPGSKEGLHREGRIETIPTADAFMDLIRNMFPPNLVEACFKQNALGLV
VFSVAFGLVIGGMKHKG--------RVLRDFFDSLNEAIMRLVGIIIWYAPVGILFLIAGKILEEDMAVLGQ
LGMYTLTVIVGLFLHAGIVLPLIYFVTHRNPFPFIGGMLQALITAMGTSSSSATLPITFRCLEELGVDRRIT
RFVLPVGATVNMDGTALYEALAAIFIAQVNNYELNLGQITTISITATAASVGAAGIPQAGLVTMVIVLTSVG
LP------TEDITLIIAVDWFLDRLRTMTNVLGDSIGAAVIEHL
>B2R7K1_HUMAN/19-465
VLLSTVAAVVLGITTGVLVRHSNLSTLEKFYFAFPGEILMRMLKLIILPLIISSMITGVAALDSNVSGKIGL
RAVVYYFCTTLIAVILGIVLVVSIKPGKVGEIARTGSTPEVSTVDAMLDLIRNMFPENLVQACFQQNVLGLI
VFCLVFGLVIGKMGEKG--------QILVDFFNALSDATMKIVQIIMCYMPLGILFLIAGKIIEEDWEIFRK
LGLYMATVLTGLAIHSIVILPLIYFVVRKNPFRFAMGMAQALLTALMISSSSATLPVTFRCAEENQVDKRIT
RFVLPVGATINMDGTALYEAVAAVFIAQLNDLDLGIGQIITISITATSASIGAAGVPQAGLVTMVIVLSAVG
LP------AEDVTLIIAVDWLLDRFRTMVNVLGDAFGTGIVEK-
>B2R7N6_HUMAN/44-477
--LLTVSGVLAGAGLGAALRGLSLSRTQVTYLAFPGEMLLRMLRMIILPLVVCSLVSGAASL-ASCLGRLGG
IAVAYFGLTTLSASALAVALAFIIKPGDLGLEDSGPPPVPKETVDSFLDLARNLFPSNLVVAAFRTNILGLV
LFALVLGVALKKLGSEG--------EDLIRFFNSLNEATMVLVSWIMWYVPVGIMFLVGSKIVEMKIVLVTS
LGKYIFASILGHVIHGGIVLPLIYFFTRKNPFRFLLGLLAPFATAFATCSSSATLPSMMKCIEENGVDKRIS
RFILPIGATVNMDGAAIFQCVAAVFIAQLNNVELNAGQIFTILVAATASSVGAAGVPAGGVLTIAIILEAIG
LP------THDLPLILAVDWIVDRTTTVVNVEGDALGAGILHHL
>H5MNG3_ECOLX/8-411
--WQILFAMVLGILLGSYLHSDSRDWLVVNLLSPAGDIFIHLIKMIVVPIVISTLVVGIAGVGAKQLGRIGA
KTIIYFEVITTVAIILGITLANVFQPGVDISKYQSTTEAVQSSSHGIMGTILSLVPTNIVASMAKGEMLPII
FFSVLFGLGLSSLPATH-------REPLVTVFRSISETMFKVTHMVMRYAPVGVFALIAVTVANFGFSSLWP
LAKLVLLVHFAILFFALVVLGIVARLCGLSVWILIRILKDELILAYSTASSESVLPRIIEKMEAYGAPASIT
SFVVPTGYSFNLDGSTLYQSIAAIFIAQLYGIDLSIWQEIILVLTLMVTSKGIAGVPGVSFVVLLATLGSVG
IP------LEGLAFIAGVDRILDMARTALNVVGNALAVLVIAK-
>C4XKH7_DESMR/11-410
--FWVIMGIVVGIVLGLV----PATKGFAESMQPFGTAFIRMVKMIIAPIIFCTVVTGIAKMGMGKVGRVGI
KCMLYFWSMTLFALAIGLVVVNLYKPGNQKEIAKVEDFAGKAKKMSTVDFLMNIVPTSVVDAFAKGEILQVL
FFSILFGVGLANIGDKA--------KNIVKIIDEFGRGLFKVVHYIMYFAPLGAFGAMAYVVSSQGHEALLK
LLYLMLGVYTTCIIFIFVVLALVCKLAGFSLWRYLCYIKEEILLVLGTSSSEAALPRMMAKLEN-GADKSVV
GLCLPMGYSFNLDGTCIYLTMAAVFLAQATNTPLDLSHQLYLLFVLLLTSKGAAAVTGGGFITLAATLQTVG
IP------VASLTLLLGVDRFMSEARAITNLIGNGIATLVVAK-
>H7XYB9_CAMJU/41-450
-FLRMLFALLMGLGFGFALQNILWYSETKHWFAFVSSVFVAFIKMLVVPLVSICIIKAIIEIDNIKISSLLG
ISLFWILFSTAIAATLGIFLGYSFDLG--SNFAIYEGNKQIREIQTFSNIILGLIPSNIIAAINKENIIAIV
IFSFFIGISAKKISKKEEYE--QAFKSFHNFILTFYNIMMNMTATVIRFMPYAVVCMMANVLLSNGFEAIKT
AGLFIMLIYIAMLIMFGVHFLLL--SQGLNPIKYAKKAFPVWLFAFSSRSSLGTLPMTTSTLQNFGVNSAIA
NFVASIGTTTGLNGCGYFPALAAVFVAFATHTHIDFTFALMIVLVAVIGSLGIAGVPGSATMAASIMLAGIG
FG------NNFLSLILAIDPIIDMARTASNVSGAMTSALCTAKN
>D6JVJ3_ACIG3/8-411
--WQILIALILGIVVGAVLHQPEIDSIVNNVLTPLGKIFISLIKMIVIPIVFSTLILGIAGVGTKSLGRLGF
KTILYFEIITTIAILVGLVAANIFQPGTDISQYQHTAQEVGSQSHGLVQTILSMIPTNIVNSMAHGEMLPVI
FFAVLFGIGLSSLPATT-------KDPLLNVFHAVSETMFRVTHIIMKYAPVGVFGLIAVTVANFGFTSLIP
LAKLVVLVYAAIFFFAFVVLGITAKMFGINIFILFKILKDELILAFSTASSETVLPRIMQKMEAYGAPKAIS
SFVIPTGYSFNLDGSTLYQSIAAIFIAQLYGIDMSIGQQVILVITLMITSKGIAGVPGVSFVVLLATLHTVG
IP------LEGLAFIAGVDRIMDMARTALNVVGNALAVLVISK-
>O59010_PYRHO/12-415
VLQKILIGLILGAIVGLILGHYGYADAVKTYVKPFGDLFVRLLKMLVMPIVFASLVVGAASISPARLGRVGV
KIVVYYLLTSAFAVTLGIIMARLFNPGAGIHLAVGGQQFQPKQAPPLVKILLDIVPTNPFGALANGQVLPTI
FFAIILGIAITYLMNSENEKVRKSAETLLDAINGLAEAMYKIVNGVMQYAPIGVFALIAYVMAEQGVKVVGE
LAKVTAAVYVGLTLQILLVYFVLLKIYGIDPISFIKKAKDAMLTAFVTRSSSGTLPVTMRVAKEMGISEGIY
SFTLPLGATINMDGTALYQGVCTFFIANALGSHLTVGQQLTIVLTAVLASIGTAGVPGAGAIMLAMVLESVG
LPLTDPNVAAAYAMILGIDAILDMGRTMVNVTGDLTGTAIVAKT
>G6CWI8_DANPL/32-464
-MVVTLAGVITGIAIGFGLRPYHLGPDALMIISYPGELFMRLLKLMILPLIIASLIAGSASLNAKMSGKIAI
RTLLYFILTSMFNAFLGILLSVMIHPGLKDDFGTSFENKDHSILDSLLDIGRNIFPDNIVQAAFQQNTLGLV
FFCLVFGSLLGTLGPKG--------KVVIDFFQAIFEVIMKMVTGVMWFTPVGVSSVIAGKILGSNGQVMSQ
LAWFIATVAVGIFLYQLIVMQLIYFFLRRNPYKFYWGLSQAMLTASATASTAAALPVTFRAMEGLNIDSRIT
RFVLPIGCNINMDGTALFLAVASVFVCQMNNLHLGFAQLATIFLTSTAASVSSASVPSAAMVLLLVVLAAVD
AP------THDVSLLFAVDWLVDRIRTTNNMLGDCYAAAVVEK-
>H0JQE0_9NOCA/24-416
--IGVIIAVVAGIAVGW------LAPETGKSLGVLGTMFVDLIKMMISPVIFCTIVLGIGSVRAASVGRIGG
LALIYFVGMSTVALAIGLGVGNLLDPGPANAGSGAELAEKAHAAGGTVDFIASIIPTSLLSALTAGSVLQTL
FVALLVGFAIQGIGKSG--------EPILRGIAHLQKLVFRILTMILWLAPIGAFGAIANVVGQTGLSAVLQ
LGVLMIAFYLTCVVFVFGVLGSLLRVAGVSVFKLVKYLAREYLLIFATSSSESALPRLIAKMEHLGVQRTTV
GVVVPTGYSFNLDGTAIYLTMAALFVSDAMGSPLNMGEQISLLLFMIVASKGAAGVTGAGLATLAGGLQSHR
PD-----LLDGVGLIVGVDRFMSEARAVTNFSGNAIATLLIGTW
>H3AGN3_LATCH/22-465
LE---LLGQTSGIGIGVLVRHGNLSTLDKFYFGFPGEILMRMLKLVVLPLIISSMITGVAALDSEVSGKIGV
RAVVYYFCTTLIAVILGIVMVMTIKPGNSDELDRKGDTPEVTTVDAMLDLVRNMFPENLVQACFQQNVLGLI
IFCLVFGLVIGKMGEKG--------QILIDFFDALSDATMKIVQIIMWYMPVGILFLIAGKIAEDDWEIFRK
LGLYMATVLSGLAIHSLLILPLIFFIVRKNPFRFAIGMSQALLTALMISSSSATLPVTFRCAEENKVDKRIT
RFVLPVGATINMDGTALYEAVAAIFIAQLNDYPLDIGQIITISVTATAASIGAAGVPQAGMVTMVIVLTAVG
LP------ANDVTLIMAVDWLLDRFRTMVNVLGDAYGTGIVEK-
>E8GSX0_SALMO/29-443
--KKVLVGLVMGVVFGLALHDSQVLKDSIQWFNIVGNGYVQLLQMIVMPLVFASILSAVARLHASQLGKISF
LTIGTLLFTTLIAALVGVLVTNLFGLTTARLNAIETSYVGKVADLSVPQLVLSFVPKNPFADLTPTSIISVV
IFAAFLGVAALKLLKDDAP----KGERVLVAIDTLQSWVMKLVRLVMQLTPYGVLALMTKVVAGSNLQDIIK
LGSFVVASYLGLAI-MFVVHGILLGVNGISPLKYFRKVWPVLTFAFTSRSSAASIPLNVEAQTRLGVPESIA
SFAASFGATIGQNGCGLYPAMLAVMVAPTVGINLDPVWIATLVGIVTVSSAGVAGVGGGATFAALIVLPAMG
LP------VTLVALLISVEPLIDMGRTALNVSGSMTAGTLTSQ-
>C0CN33_9FIRM/10-398
-FVKVLIGLGLGIVIGIIL--QPYADFASTFIQPFGTLYLNAVKMLIVPLVFCSLVMGACGLGVKKFGRIGL
KTMGIYLLTTFFAASIGVILGNLTDVG-TGLDLKTDVAVEAVETPNFVETLTNIIPSNPIQAMANGDMLQII
VFALFVGAGIVIVGKKA--------EPVKGFIDGFSDIMYKITDIVMSFTPYAVFALITPVIASNGKEVLLP
LLSFVLVVYAGLVLHLILIYGMGIRGVGMNPLEFMKKSWEAIIISFSTCSSSATLPATMQCGKRLGIPLPIR
SFTLPLGATVNMDGGAIYQGVTAIFVANLFGVDLSLTEEILIIATAVLASVGTAGVAGASIIMVSVVLTSVG
LP------MEGVAIVAGVDKLIDMPRTSVNIIGDLMCSAIVARS
>H0NQ91_BACCE/7-397
--FQVIVAIICGIAVGA------IWPSVGQEMKPIGETFINMIKMVIAPIIFLTIVLGIASMGMKKVGRVGG
KALLYFEIVTTAALIIGIIIANVVRPGSKLKGGDVSQYVQSGQEMKWVDFFLHIVPSNMFEAFAKGDILQVL
FFSILFGAGLTMLGKNG--------QPVIDFFERLSKVFFNILSIVMKLAPIGAFGGMAFTIGKYGLSTLIP
LGKLMICVYATMALFVFIVLNFICKLYKFSLWKYLAHIKEELLIVLGTSSSESVLPRMMTKMEDFGCSKPVV
GLVIPTGYSFNLDGTTIYLSMATIFLAQVFHVDLSLGQQLTIIAILLVTSKGAAAVTGGGFIVLASTLSAMN
IP------LEGLALLLGVDRFMSEARAIVNLIGNGIATVVVAKS
>E3I4Z2_RHOVT/10-402
--VQVLIAVAIGILLGY------FYPNLGASMKPFGDAFIRLVKMIIAPVIFCTVVVGIAQMGVKRVGRVGG
KALIYFEVVSTFALVLGLIVARTVQPGQSLDTKAVTSITSQSSHTSVVDFLIHIIPDTIFSALTSGEILQVL
FISILTGFALSAMGKDG--------EPVLNGIRLVERLVFSIVGMIMRFAPVGAFGAMAFTIGAYGVQSLGN
LVGLILTFYFTAFLFVSIVLGIIAKIVGFNIFKLLRYLREELLIVLGTSSSESVLPALMRKMEA-GASRPVV
SMVVPTGYSFNLDGTNIYMTLATLFIAQATNTHITLQHELLILGVAMLTSKGAAAVTGGGFITLAATLQAVP
IP------VAGMALLLGVDRFMSECRALTNFIGNAVATLVIAR-
>B8IJH7_METNO/8-401
-LGQVVAALLLGILVGI------VWPGFASQLKPLGDGFIKLIKMVIAPLVFGVVVHGVVGAGLKKVGRVGV
KAIVYFEVVTTIALCLGLIMAHLFQPGNLDAKALSSYKEHVHEVTGTVDFLMRIIPSTVTDAFTKGDILQVL
LFAILFGAGLCLLGERG--------RPVANFIGVTTDVLFKVIGFIVRLAPLGVFGAIAFTVGKYGVASLQQ
LGYLVALFYVSVIVFVVGVLGTIMWLAGFSLFKFLAYLREELMIVLGTASSDSVLPQVMRKLEHMGIKDSTV
GLVIPTGYSFNLDAFSIYLTLAAVFIAQATNVQLSETDLLVVLGVALLTSKGAHGVPGSAIVVLAATLSAVP
IP------VIGLVLVLSVDWFMGMARALGNLIGNCVATVIIAV-
>F6B1F6_DELSC/8-403
-LGQVVIALILGVLAGI------LAPEWAVKLKPLGDGFIKLIKMIIPVLVFCVVVHGIAGAGLKRVGRVGV
KSLIYFEVLTTIALVLGLVLAFVFQPGDASAMSAYASNADKLTSGGTVDFLMKLIPTTVVQAFATGDVLQVL
LFAVLFGCALTMLGERG--------APVHALIDTLSNVLFKIMGILIKLAPLGVLGAISFTVGQYGIGSLKQ
LGMLVLLFYVAVIFFVFVVLGLVMRFSGFSLIKLLRYLREELMVVFATTSSDSVLPQIMAKLRNMGVRDSTV
GLVIPTGYSFNLDAFSIYITLAAVFIAQATNTPIGMADLLTILAIALVTSKGAHGVPGSAIVVLAATLHAIP
IP------AIGLVLVLSVDWFMGIARALGNLIGNCVATVAIAA-
>A6LTM0_CLOB8/8-403
--LQILVGLILGIIVGGF---FYGNPAVEAYLKPIGDIFIRLIKMIVVPIVFSSLIVGIAGAGIKQVGRLGG
KTLLYFEVVTTIAIVLGLLIANVFHPGAKSSIDAYVSTAENVTHHSFADTFINIVPTNIFDSLTRGDMLSVI
FFSVMFGLGVAAIGEKG--------KPVIQFAQGTADAMFWVTNQIMKTAPFGVFALIGVTVSKFGLSSLIP
LGKLIVTTYGSMILFILLIFGLIAKVGT-SIFSIIRILKDELILAYSTASSETVLPKIMEKMEKFGCPKAIA
TFVVPTGYSFNLDGSTLYQAIAAIFIAQLYGINLSIPAQINLMLVLMLTSKGIAGVPGVSFVVLLATLGSVG
IP------AEGLAFIAGIDRILDMARTVVNVLGNSLAVVVVSK-
>H7T6U3_CAMCO/41-450
-FLRMLFALFIGLGFGFALQAIIWYNEAKHWFGFVSSVFVAFIKMLVIPLVGICIIKVIIEIDNIKISSLLS
ISLFWILFSTAIAASLGILLAYNFQLG--DNFTAYEGTRQIREIQTFSSIILGLIPSNIISVMNKENIIAIV
IFAFFVGICAKKVSKKEEYA--QAFQTFENFVLVFYNIMMNMTAAVIRFMPYAVVCMMANVLLSNGFEAIKT
AGLFIILTYIAMFIIFGVHFLLL--SQGLNPIKYAKKAFPVWLFAFSSRSSLGTLPMTTSTLQNFGVNPAVA
NFVASIGTTTGLNGCGYFPAMAAIFVAFATHTPIDFTFALMIVLVAVIGSLGIAGVPGSATMAASIMLAGIG
FG------DNFLSLILAIDPIIDMARTASNVSGAMTSALCTAKN
>E0VZS2_PEDHC/13-439
SW-----SLVGGAVLGIILRETKWPAREIMYVQYIGDLFLRMLKSLILPLIVASLVSAIGSL-LSLSGRIGG
RAVFFYMTTTMIAVVEGIILVIAIHPGDSSSIVRAGSSRNVTTADTLMDLVRNMFPPNLVQACISQNILGLV
VFSTVLGITLGKMGKEG--------SPLLNFFSCLGHCMMIITGWVIWVSPIGVFFLVSSKILEMEFEVIIQ
LGMYFMTVLVGLLVHGFVILPTIFSVTRTLPFRYIGNMGEALATAFGTASSSATLPIAIGCLEDNGVDPRVA
RFVMPIGATINMDGTALYEAVAALFISQVRGISLSLGQVIAVSITATAASIGAAGIPQAGLVTMVMVLDTVG
LP------AEDVTLIIACDWLLDRFRTTINVLGDSLGAGIVNH-
>D2GLM4_STAAU/10-409
-LMQVVIALVLGVVVGLL---LYGQENVANYIKPFGDVFLNLIKMIVIPVVFCSLALSISNVGSKTVGRYGW
KTILYFEIITTIAIGLGIIFGNLFKPGISKYQSTAHAAEQSTYGNHFIDTIVHIIPTNFFEALNKGELLPII
FFAVFFGLGLAAVGKKA--------EPVKEFLSGSLEAVFWMINKILKLAPLGVFAFICTTIITFGASALLP
LLKLVLVVVFAMVFFVFAILGLVAWMCGINIMNIIRILKSELLLAFSTSSSEAVLPVMMKKMENFGSPKDIT
SFVIPIGYTFNLDGSALYQSIAALFVAQMYGMHLTLSEQIVLMLTLMITSKGMAAVPGTSIVVLLTTLGAMG
LP------AQGLALIIGVDRILDMVRTCVNVIGNALSTIVIAK-
>B3Z565_BACCE/7-397
--FQVIVAIICGIAVGA------IWPSVGQEMKPIGETFINMIKMVIAPIIFLTIVLGIASMGMKKVGRVGG
KALLYFEIVTTAALIIGIIVANVVRPGSKLKGGDVSQYVQSGQEMKWMDFFLHIVPSNMFEAFAKGDILQVL
FFSILFGAGLTMLGKNG--------QPVIDFFERLSKVFFNILSIVMKLAPVGAFGGMAFTIGKYGLSTLIP
LGKLMICVYATMALFVFIVLNFICKLYKFSLWKYLAHIKEELLIVLGTSSSESVLPRMMTKMEDFGCSKPVV
GLVIPTGYSFNLDGTTIYLSMATIFLAQVFHVDLSLGQQLTIIAILLVTSKGAAAVTGGGFIVLASTLSAMN
IP------LEGLALLLGVDRFMSEARAIVNLIGNGIATVVVAKS
>D8C8U5_ECOLX/9-401
--FQVLTAIAIGILLGH------FYPEIGEQMKPLGDGFVKLIKMIIAPVIFCTVVTGIAGMEMKAVGRTGA
VALLYFEIVSTIALIIGLIIVNVVQPG-TLDAKAVAVYADQAKDQGIVAFIMDVIPASVIGAFASGNILQVL
LFAVLFGFALHRLGSKG--------QLIFNVIESFSQVIFGIINMIMRLAPIGAFGAMAFTIGKYGVGTLVQ
LGQLIICFYITCILFVVLVLGSIAKATGFSIFKFIRYIREELLIVLGTSSSESALPRMLDKMEKLGCRKSVV
GLVIPTGYSFNLDGTSIYLTMAAVFIAQATNSQMDIVHQITLLIVLLLSSKGAAGVTGSGFIVLAATLSAVG
LP------VAGLALILGIDRFMSEARALTNLVGNGVATIVVAK-
>D7UPM6_ECOLX/9-401
--FQVLTAIAIGILLGH------FYPEIGEQMKPLGDGFVKLIKMIIAPVIFCTVVTGIAGMEMKAVGRTGA
VALLYFEIVSTIALIIGLIIVNVVQPG-TLDAKAVAVYADQAKDQGIVAFIMDVIPASVIGAFASGNILQVL
LFAVLFGFALHRLGSKG--------QLIFNVIESFSQVIFGIINMIMRLAPIGAFGAMAFTIGKYGVGTLVQ
LGQLIICFYITCILFVVLVLGSIAKATGFSIFKFIRYIREELLIVLGTSSSESALPRMLDKMEKLGCRKSVV
GLVIPTGYSFNLDGTSIYLTMAAVFIAQATNSQMDIVHQITLLIVFLLSSKGAAGVTGSGFIVLAATLSAVG
LP------VAGLALILGIDRFMSEARALTNLVGNGVATIVVAK-
>D8UPF7_9MICC/9-400
--AWIVIAILAGVLIGATTPGISIPTDVVVQIFVSFSTVFSAFLSFSIPLIIGFIVPGIGSL-AQGAGKMLG
ITVALSYLSSIVAGFLALMAALFLYPI--LLKGQRLESFDNPENALSTGYIKFELDPIM-------GVMSAL
ILSFILGLGITAL--KT--------RSMLNLFEDFQVIIEKLLSYVIILLPIHIVGVFANMTLAQVAKILSV
FGMVFIMVIILHWVTLTLQYTVAGSS-KRNPFRMLKTMMPAYFTAIGTQSSAATIPVTVRSAKK-GISPRVV
DFAIPLCATIHLSGSMITITSCAVAVLYMTGQNPNFASVTPVVLMLGIMMVAAPGVPGGGVMTIGLLESMLG
FN------ESMIALMIALYLAQDSFGTATNVTGDATIATFTERI
>G8LH44_ENTCL/36-433
--LFIVIFMLAGILSGAAIHSADAIKAWSDNITLLTDIFLRLIKMVIAPLVFSTLTVGIMKLGTSTIGRVGG
KAMVWFISSSVLSILVGLFIVTLERPGGLNLAIPKEAVDTAVGGMTLKAFLSHTIPTSIAGAMANNEILQIV
VFSMFFGIAGASLGQKF-------NAPLVAALDVVSHIMLKVTGYVMYVAPLAIFAAISSVIATQGLGILLN
YASFIGGYYVAILLTCMVLLAVGYMLKK-EVFRLVSMLKDPVLVAFTTSSSEAAYPKTLEQLERFGCSRNIA
SFVLPIGYSFNLVGSMVYCSFASMFIAQAYNIHLSFTEVTVLMLTLMLASKGIAGVPRSSLVVLAATIPSFN
IP------VAGILLLMGIDHFLDMGRSAINVLGNGIATAMLS-Q
>A2S1X0_BURM9/10-395
-LLQMILGLALGVVFGL------LAPAASRDLAFISTLFGHAIKMVVLPLILLSVTLGAFRAGRGRLGKTAA
FSLVFFVLMTVIAAALGLALNWLFRPGGASHAQTASMPANLASGIDWMKFLTDMIPSNIVGALAAGNSLPVL
VFGVLLGCALAAVEDRA--------APFVAVCESMLAAFFKMTEWVVSLSPIAIFAAIAVLLSSKGLAAMAP
LAKLLGIAYLGMAL-LAAWLTLIVKLAGHSPRAVVRKVSEPLILGFTTRSSEITFPVHLKKLTEMGVPSSVA
SNVLPLSYIFNREGAVLYTVLAVCYLADAYQLAWSWPLMITIAVLTIITIDGAANVPSGAVVAITVILAAIG
LP------ADAVLLILGVDAFFDMGRTALNVYASTVATTLASRV
>E9YRT8_ECOLX/6-402
--TMILLALVLGMIIGVVLNSPETAKLYAQEISIFTTIFLRLIKMIIAPLVVSTLVVGIAKMGAKALGRIFS
KTLFLFICASLLSIALGLITVNFFMPGNFVAHGAETTGVVASEPFTLKVFISHAFPTSIVDAMAHNEILQIV
VFSIFLGCSLTAIGEKG--------SAIVHALDSLAHAMLKLTGYVMLFAPLTVFAAISALIAERGLAVMVS
AGIFMGEFYFTMLLLWVLLIGLAIVVGP-CIRRLTRALSEPALLAFTTSSSEAAFPGTLEKLEQFGVSPKIA
SFVLPIGYSFNLVGSMAYCSFATVFIAQACNIHLSIGEQITMLLILMLTSKGMAGVPRASMVVIAATLNQFN
IP------EAGLILLMGVDPFLDMGRSATNVMSNAMGAAMVSR-
>G2P068_STRVO/22-411
--AQILLGLVLGVVLGWIA-RSGDVGWLVTTLDKIGSIFVQLLKLAVAPLVFFAILISITNLRVNNAARLAT
RTLLWFMATSLIAVAIGLAIGLITNPG-AGTDLTPKDGAKPDHAGSWLDFLTGIVPTDVITPFTELNVLQIV
FIAAVAGVAALQLGEKA--------QPILTLSQSVLELLQKALWWVIRLAPLGTLGLIGTAIADYGWNLIGK
YATFTADIYIGCALVMFGVYPLLLAVAKVNPLSFFKGAWPAIQLAFVSRSSVGTMPLTQKVTERLGVPKEYA
SFAVPFGSTTKMDGCSIYPAIAAIFIAQIFDVHLGIGDYLLIAFVSVIGSAATAGLT-GATVMLTLTLSTLG
LP------LEGVGLLMAIDPVLDMMRTATNVAGQSLIPVIVS-A
>E3DK16_ERWSE/15-407
--FQVLTAIAIGVLLGH------FYPELGAQMKPLGDAFVKLIKMIIAPVIFCTVVTGIAGMEMKAVGRTGA
VALLYFEVVSTLALIIGLVVVNVLQPGATLDAKAVAMYAQQAEQQGVVAFLLDVIPASVIGAFAGGNILQVL
LFAILFGFALHRMGDKG--------TLVFNFIDSFSHVIFGIINMVMRLAPIGAFGAMAFTIGKYGVGSLVQ
LGQLIICFYITCVLFVVLVLGVIARVVGFNIFKFIAYIKEELLIVLGTSSSESALPRMLAKMENLGCQKSVV
GLVIPTGYSFNLDGTSIYLTMAAVFIAQATNSHMDIWHQVTLLVVLLLSSKGAAGVTGSGFIVLAATLSAVG
LP------VAGLALILGIDRFMSEARALTNLIGNGVATVVVAK-
>B5F2F9_SALA4/8-411
--WQILLAMVLGILLGSYLHSDSREWLIANLLSPAGDIFIHLIKMIVVPIVISTLIVGIAGVGAKQLGRIGA
KTILYFELITTVAIILGITLANVFQPGVDISKYQNTTAEVQSHAHGLMGTILSLVPTNIIASMAKGDMLPII
FFSVLFGLGLSSLPATH-------REPLVTVFRSISETMFKVTHMVMRYAPVGVFALIAVTVANFGFASLWP
LAKLVLLVHFAIIFFALVVLGIVARLCGLSIWILIRILKDELILAYSTASSESVLPRIIEKMEAYGAPASIT
SFVVPTGYSFNLDGSTLYQSIAAIFIAQLYGIDLSLWQEIVLVLTLMVTSKGIAGVPGVSFVVLLATLGSVG
IP------LEGLAFIAGVDRILDMARTALNVVGNALAVLVIAK-
>D0S446_ACICA/12-413
--TQILIAAILGLAFGFLLTDTAFVKHSLYGLGILSSVFIGLLKMLLVPLIFSSIVVGVSNLQGGQLGPVWK
ITFLCCLTTTTLALILGISCAHLFEVGDISIFQTSMQNYQAPDSLNPASFFTNFIQNNPFKAFSDGNVLAVV
VFALFVGVALVQGGERF--------KSIRLLSQQFFEMMMLLVGWVMKLAPLGIFALLAKLMATEDISVLSR
LAEFAVVVTGTTIFHGAVVLPLLLWFGRMSPWTFFKGTRTALITAFATSSSSATMPLSMKCAQELGVRPQTA
GFVIPLGTQLNMDGTALYEAAAALFVANLVGLDLNLTQQIIVCLTAMIASLGAPGIPSAGMVTMIMVLQSVG
LP------AEAIAILLPIDRLLDTVRTVVNVQGDMMISVVVDRY
>A7Z2S8_BACA2/30-442
-FKRVFTALGLGIVFGFALQASHVVTKTADWFNIAGGGYVKLLQMIVMPLVFISILGAFTKLKTHNIGKISG
LIIGILIATTAIAAAVGIVSALSFDLKELSRGQELQQKSEDMTAKTLPQQIVELLPGNPFLDFTPTSTIGVV
IFAAFLGIAFLGVKRKQPE----HAATFSGIVDAVYAIIMRVVTLILRLTPYGVLAIMTKTIATSDIDSIAK
LGMFVIASYAALIA--MFIIHLLLIFSGLNPITYVKKAFPVMVFAFTSRSSAGALPLNIKTQKSMGVPEGIA
NFAGSFGLSIGQNGCGIYPAMLAMMIAPTVGQNFEPGFIISVIAIVAISSFGVAGVGGGATFAALLVLSALN
MP------VALAGLLISIEPLIDMGRTALNVSGSMTAGLLTSK-
>B8ET30_METSB/21-413
--VQVLFGILVGALFGWL----WPEYATAPWVKALGDGFIKLIKMLIAPIIFCTVVAGIAHVSAKKVGRVAV
KALIYFEIVSTFALGFGLLMGNVVRPG-HGDAAAAIAFEKQGEGHSTVDFLLGIIPDSVVGAFAKGDVLQVL
LFAILFGFALMALGDRG--------KVVLHVIDEAGHAIFGVINIVMKLAPLGAFGAMAFTVGKYGPQSLGN
LAGLIATFYATSALFIFLILGTIARIAGFNIFKFLNYIKSELLIVLGTSSSESALPALMEKLERLGCSRPVV
GLVVPTGYSFNLDGTNIYMTLATLFIAQALNVDLTFGQQMTILIVAMLTSKGASGVTGAGFVTLAATLAVVN
AL------VPGMAIVLGIDKFMSECRALTNIIGNGVATVVIS-W
>Q2C6L2_9GAMM/9-411
LPFQLLISGLLAWALASALPAEFESSTTFKLLMLTKTTYIGLLKMLVGAVVLFSLLRGITSIGTLRLKELGC
KTIAFYTFTSTLAIGLALGTSLSLPKWVKVGEHVQLIDQTSASGGAIVEKLFNMALVNPFQALATTNLLAIV
VFALLLGIALLASLPEK--------HPVFDVINGLNIAVNRVVSWIIKLAPLAVFSIVFQFTLQSGNAIFGQ
LALFALLVFTLTLIHGGFVLPIIAKTTGIKFSHLFKALSAPMAMAFATSSSSATLPLSMQTAEELNISQSTS
SMVLPLGSIMNMDGTALFEGVAAIFLAQMYGIDLGTGGLIMIFIMAMVSSIGAPGMPSGSMSGMQLVLLAVG
IP------LEAIAILLVIERPLDTFRTAVNVEGDLIAALVIDK-
>Q1C0N1_YERPA/8-411
--WQILIALVLGILVGAVLHIESREWLVSNILSPAGDIFIRLIKMIVVPIVISTLIVGIAGVGAKKLGRIGL
KTIIYFEVITTIAIIIGITLANVFQPGVDISQYEKTTEQVQSGSHSLVSTILSLIPANVFASMAKGDMLPII
FFSVLFGLGLSSLPKET-------KEPLLNVFKAVSESMFKVTHMIMRYAPIGVFGLISVTVANFGFASLIP
LAKLVILVYAAILFFALVILGTVARLCKLRIWILIRILKDELILAYSTASSETVLPRIIEKMEAYGAPKAIT
SFVVPTGYSFNLDGSTLYQSIAAIFIAQLYGIELSIGQEIILVLTLMVTSKGIAGVPGVSFVVLLATLGSVG
IP------LEGLAFIAGVDRILDMARTALNVVGNALAVLVIAK-
>D9UV26_9ACTO/33-423
--LAVIGAVILGIILGF------AAPGVAVELKPLGTGFVNLIKMMISPIIFCTIVLGIGSVRAAKVGAVGG
LALGYFLVMSTVALAIGILVGNLLEPGLTESVREVGAAQAPKAPESTVDFLLGIIPTTLVSAFTSEKVLQTL
LVALLVGFALQALGRSG--------EPVLRGIGHIQKLVFRVLAMIMWAAPVGAFGAMAAVVGETGVDALKS
LAVIMIGFYVTCVLFVVLVLGALLRFARVNILLLLKYLAREFLLILSTSSSESALPRLIAKMEHLGVSRPVV
GITVPTGYSFNLDGTAIYLTMASIFVAEAMDQPLSIGQQISLLVFMIIASKGAAGVTGAGLATLAGGLQSHR
PE-----LVDGVGLIVGIDRFMSEARALTNFAGNAVATVLIGTW
>H5U4L8_9ACTO/61-452
--VAVIIAVVGGVAVGL------IAPGVGKDLGVLGTMFVSLIKMMIAPVIFCTIVLGIGSVRAATVGKVGG
LAFVYFLVMSTIALAIGLVVGNLIKPGTATADKGSALAEKAHESGGLMAFVEGIIPDSLLSALTSGNVLQAL
FVALLVGFALQAMGSSG--------EPILAAVAYIQKLVFKILSMILWLAPIGAFGAIANVVGQTGWAAVGQ
LLILMIAFYLTCLVFVFGVLGVILRVAGVSIFRLVRYLAREYLLIFATSSSESALPRLIAKMEHLGVEKSTV
GVVVPTGYSFNLDGTAIYLTMASIFIADAMGAPLSIGAQISLLVFMIIASKGAAGVSGAGLATLAGGLQAHQ
AM------LNGVGLIVGIDRFMSEARAVTNFSGNAVATILVGS-
>H5GSV3_ECOLX/29-443
--KKVLVGLVMGVVFGLALHDSQVLKDSVQWFNIVGNGYVQLLQMIVMPLVFASILSAVARLHASQLGKISF
LTIGTLLFTTLIAALVGVLVTNLFGLTTARLNAIESNYVGKVSDLSVPQLVLSFIPKNPFADLTPTSIISVV
IFAAFLGVAALKLLKDDAP----KGERVLAAIDTLQSWVMKLVRLVMQLTPYGVLALMTKVVAGSNLQDIIK
LGSFVVASYLGLLI-MFAVHGILLGINGVSPLKYFRKVWPVLTFAFTSRSSAASIPLNVEAQTRLGVPESIA
SFAASFGATIGQNGCGLYPAMLAVMVAPTVGINLDPMWIATLVGIVTVSSAGVAGVGGGATFAALIVLPAMG
LP------VTLVALLISVEPLIDMGRTALNVSGSMTAGTLTSQ-
>Q5SSP3_MOUSE/1-397
-M------------------------------------LLRMLRMIILPLVVCSLVSGAASL-ASSLGRLGG
IAVAYFGLTTLSASALAVALAFIIKPGSLGLENSGPPPVSKETVDSFLDLLRNLFPSNLVVAAFTTNILGLV
LFALVLGVALKKLGPEG--------EDLIRFFNSFNEATMVLVSWIMWYVPIGIMFLIGSKIVEMKVMLVTS
LGKYIFASMLGHVIHGGIVLPLVYFFTRKNPFTFLLGLLTPFATAFATCSSSATLPSMMKCIEENGVDKRIS
RFILPIGATVNMDGAAIFQCVAAVFIAQLNNVDLNAGQIFTILVTATASSVGAAGVPAGGVLTIAIILEAIG
LP------THDLSLILAVDWIVDRTTTVVNVEGDALGAGILNHL
>D0WEM1_9ACTN/13-399
--LRILIFLAIGAVLGLT---ISPDGAVGPVVALLGTIFVGALKAVAPILVFFLVMSALANAKAGNMK----
TVVVLYLISTFVAALVAVLASYAFPTSLTLVVAEGIEQTPASGIGEVLTTLLTNMVANPVAAIANANYIGIL
TWSVLIGVALRVAPA-----------GTRETIKSIADAIIKVVLWVINLAPFGIMGLVYAAVSTSGLEIFTE
YGRLIVILVAVMFFIALVTNPIIVATARINPYPLLRALRDSAVTAFFTRSSAANIPVNMELCRKLKLDENNY
SVSIPLGATINMAGAAVTITVMAMAAYTMTGTFPDIPTAVLLSALAAIGAAGASGVPGGSLLLIPLACSLFG
IDND--IAMQVVAVGFIIGVVQDSCETALNSSSDVVLTAT---A
>D8PDJ5_9BACT/29-442
--TQVLIAVICGGLLGALFGEPYWGGLRNAQLGKLGLFVVTLLKTLAIPLIFFAILDALIRTT--IPLRQGG
KLLLICLVNVSVAMAIGLAIMNTWQPGGTKPS-ATVLANVQAGSQSPIEYLASYIPRTIADPFSSNNIIGVV
LLALVLGATLRMVRSEKDQT-TGLVNALVRGIEWVYVWLVQILEWIILVVPLAVFGVVAQVVGKAGIGVFSV
LWIFLVAMLAGLAAHALIYYPLLAWVGKKSPKVYLGQGADAILTAVSCNSSLATVPVTLQCLHRMNVSPQSS
RLAACVGTNLNNDGITLYEAMAALFLAQALGFDLPMVKQVLIVLASIIAGAGVAGIPEAGLIVLPLVLAAAG
LPDH--VIIAAIPLIMTVDWIIARARSGVNVMSDMLVAILLD-A
>F8ZIB2_VIBCL/29-442
-LRQVLFGLVLGSAFGLALQGHPAIQETLSWVAIVGNGYVGLLKMVIMPLVLVSMISAVVRLDNGSLGKISS
LTIGILLVTTAISALIGILITQAFGLTETARIAALESRASTVADLTIPQILLSFIPTNPFADLTSTSIIAVV
IFGVLTGIAARKVIADKQE----LETPIRTFVEAAQAIVMRLVKMIMALTPYGIAALMAKVVATSSATDILN
LLGFIVASYVAIAL-MFVVHGLL-VMVGVNPTRYFKNIWPVLTFAFTSRSSAATIPLNVEAQITLNVPPAIA
NLSASFGATIGQNGCGIYPAMLAVMVAPTVGINLDIHFIVSLIAMITISSFGIAGVGGGATFAALIVLPAMG
LP------VTIAALLISIEPLIDMARTALNVSGSMTAGTVTSRL
>A0K0G5_ARTS2/25-418
--FQILIAVVAGVLIGH------FWPDLGSQLRPLGDGFIQLIKMIIAPLIFLVIVTGISAVGVKAVGRVGV
KALLYFTAATLFALVFGLIVGNIVQPGSTLSQEALNAKTGTTPPKDAAHFILDIIPTSVIGAFASNSLLQVL
FFSVFFGAAIVVIGRER-------CMPVISLMETVLELIFKIMSWIMKVAPIGAFGAMAFIIGQYGLGTLGT
YAKLIAACYGAAVVFIALLFLVAWGFARVPLWHFLKYTREEFLLALGTASTEAVMPRIMTKLTN-GCSRATT
GLVVPTGYSFNLDGAAIYLSISLLFLAQAFGHNLDLGQQLAALGVLLLTSKGMAGVPGSSFLALSATAAALG
FP------VAGVALLLGADRLMDSMRVVVNLLGNCVATFVVSK-
>C2Q820_BACCE/9-395
-LVKILIGALIGIALGV------VFGPKVAVLKPIGDIFIRLLQMIIVPLTFLSIVSGIAGLEPKMLRAIGG
RIFIYYAVTAVLATSIGVVIAYIINPGKGVEGLLASGQNFKEEKFSFVDNIVQWFPSNVIQAGAETSMLQII
IFAIFVGIALILLGDQA--------KGTRKLVHEGAKIMIKIAEIVIGFAPYGIMALIAHVVGTFGADMLTA
VVSYVVADYLSLLLIILVMYPIVLKFGKISPVHFYKQASPAMLVAASTTSSSATLPVTMEVAQKLRISESVA
GFTIPLGATINMNGLSAALGVLAVFALNVYGIPITFGLIMQTVFLGIVLAAGCAGVKGADVITATILLSTLG
LP------LTIIPIIAAVSPLVDMGHTVVNITGDLVGAQVVN-E
>H7DLX5_9CLOT/31-436
-FIRTIIGTIIGILLGVVIQDITWINETTKWYSLFGNGFIDLIRMIVIPLIVISIIHVIISIKSSNIKNLTS
KTIFGFIVNVLIASIIGIVVAQLFKLG--ISGNVVSSSVKIKEVKNFVDILRNLIPKNPIEAMVNTNIIAVV
IFSAFVGIATKKMASIYKT----QISTFVNLIDALHKIIVSIAMSIISLIPYAVIPLMANSIAQRGLKSILE
VLTFIVAMYVAMAI--MFVVHLIALIFGLNPIIYLKKSIAPLFLAFTSRSSLGTLPVAVESLTDMGATDSTS
AFVMGLGSTAGQAGCGVFGAMVIITIANMSSTPMTFSFYLMSVLVVTISSFGIAGIPGGGHTVASSVLSGTG
LA------PELVGPILAVDPIIDMGRTLLNINGAMTISLIVDKS
>G4G8W8_9EURY/18-412
-IYRIGVAFVLGSVLGL------VLGEPATVLEPLGDLFINMLSMLVIPIIVFTLLMGAKRLSPSNLGKIGG
QVVGLYAITSAFAVLIGLAVSNLISPG-EGLEGWQEAEPDAAEAPSLQEVLLGIVPENPVGAMAQGDVLPTI
FFVIAFGLALALVQESVESEDTNGVETFFDIAEAGAEAMFKIVWGVMEYGVIGVFALMATVFGQAGTDAIIP
FALLILTLLVASVAHIVLVFVGIVAVVGESPRGLLVGGKDALITALSIRSSSGTLPVTMANADDLHIDESIY
SFSLPLGATINMDGTALYQGVVAIFAANLVGVSLTVGEQLTVVAVAVLASIGAAGVPGTGLIMLTLVLTQLG
LP------LAIVGFVAGVDPILDRLRTMTNVSGDLAVTTLVAK-
>E9XZK9_ECOLX/29-443
--KKVLVGLVMGVVFGLALHDSQVLKDSVQWFNIVGNGYVQLLQMIVMPLVFASILSAVARLHASQLGKISF
LTIGTLLFTTLIAALVGVLVTNLFGLTTARLNAIESNYVGKVSDLSVPQLVLSFIPKNPFADLTPTSIISVV
IFAAFLGVAALKLLKDDAP----KGERVLTAIDTLQSWVMKLVRLVMQLTPYGVLALMTKVVAGSNLQDIIK
LGSFVVASYLGLLI-MFAVHGILLGINGVSPLKYFRKVWPVLTFAFTSRSSAASIPLNVEAQTRLGVPESIA
SFAASFGATIGQNGCGLYPAMLAVMVAPTVGINLDPMWIATLVGIVTVSSAGVAGVGGGATFAALIVLPAMG
LP------VTLVALLISVEPLIDMGRTALNVSGSMTAGTLTSQ-
>C6RYQ7_VIBCL/1-390
-M-QVVIAMLAGTAVGA------AMGHDATLFAPLGAIFINLIKMLVIPLVAVALISGAAGLGSHSAGKVGA
VTLSYFAITSAAAVALALIMGELFQPGSGVESMFSSEYAAQGELPTFWATIIGMIPTNVFQSLNEANILQIL
VFCLFLGIAISKQAKEK-------RDPVINAVNTIVDAMVWMINKVMLIAPIGVFGLMADAVGTFGFSALMV
VFKLFVVYVAAIAIFGFVAYPVMIQFSKTSAKKFIQAMKKPQAVALSTASSMATLPVTMDTVKNLGVRNSTA
SFVLPLGATINMSGNAIYYGLVAIFFAQLFNIDLSMGAYIAIIVTATLGAVGQAGVPGPSFLVVAVLL-SAG
IP------IEGLPLLFALDRIFDMIRTALNITGDAACAVIVDSM
>F3JFD5_PSESX/8-410
--WQILIGLVLGIAVGALLNSAEKAWWITNILQPAGDIFIRLIKMIVIPIVVASLIVGIAGVGAKKLGRIGL
KTILYFEVVTTIAILVGLVLANVFHPGTVDISKYQQTTAEVQHDHAFIATILNLIPSNIFAAMARGEMLPII
FFSVLFGLGLSSLQAEV-------REPLVKLFQGVSETMFKVTHMIMNYAPIGVFALIAVTVANFGFASLLP
LAKLVILVYVAIAFFAFVVLGLIARAFGFSVIRLMRIFKDELILSYSTASSETVLPRVIQKMEAYGAPKAIC
SFVVPTGYSFNLDGSTLYQSIAAIFIAQLYGIDLSIGAQLMLVLTLMVTSKGIAGVPGVSFVVLLATLGSAG
IP------LEGLAFIAGVDRIMDMARTALNVIGNALAVLVISR-
>G2MYG5_MYCTU/26-418
--LAVIFAVIAGVIVGL------TAPSTGKSLTVLGTVFVNLIKMMIAPVIFCTIVLGIGSVRAAAVGKVGG
LALAYFLTMSSVALGIGLIVGNLLSPGPGAVGSGAALAGQAAESHGIAGFIQQIIPRSLPSALTEGNVLQVL
LVALLVGFAVQGLGPAG--------ESILRAVENLQKLVFKVLVMVLWLAPIGAFGAIANIVATTGFNAVTN
LLLLMAGFYLTCVVFVFGVLGVLLRVSGLSIFRLLRYLAREYLLIFATSSSEVVLPRLITKMKHLGVQSSTV
GVVVPTGYSFNLDGTAIYLTMASLFIADAMGHRLTWGEQIALLAFMIIASKGAAGVSGAGLATLAGGLQAHR
PE-----LLDGVGLIVGIDRFMSEARSLTNFSGNAVATILVAS-
>H8XF35_BACAM/7-398
--VQVITAVIIGVIVGL------VWPEAGKQMKPLGDTFINAVKMIIAPIIFLTIVLGIAKMGMKKVGKVGG
KAFIYFEVVTTIALIIGLLVVNIMKPGKLEKGDVSQYTQNGGQGIDWIEFITHIVPSNMVDAFAKGDILQVL
FFSVLFGVGLAALGERG--------KSIIDFFDKLSHVFFKIIGYIMRAAPIGAFGAMAYTIGHFGLDSIKP
LASLMLSVYVTMFLFVFVALNIICKLFGFSLWNYLRFIKDELLIVLGTSSSESVLPRMMDKMERYGCSKSVV
GLVIPTGYSFNLDGTSIYLSMATVFLAQVFGVDLTIGQQVTIILVLMLTSKGAAGVTGSGFIVLASTLSALQ
IP------LEGLALLLGVDRFMSEGRAIVNLIGNGIATIIVAKS
>F9GQW5_HAEHA/15-406
--KRIATGLVLGIIIALVGPEGALGFNIAEKVGVLGTIFVKALRAVAPILIFFLVMAALANRK-IGTKSNMK
EIIVLYLLGTFLAAFVAVIAGFVFPTE-VVLATKEDASSAPQAVGQVLFTLILNVVDNPLNAIFKANFIGVL
AWSIGLGLALRHA---S--------DATKNVLSDFAEGVSKIVHVIISFAPFGVFGLVAETLSDKGLVALGG
YVQLLTVLIGTMLFTAFVINPALVYKIRRNPYPLWTCVRESGVTAFFTRSSAANIPVNIELAKRLNLDEETY
SVSIPLGANINMAGAAITITILTLAAVHTLGVEVSFVSAILLSIVASLCACGASGVAGGSLLLIPLACSLFG
ISDD--VAAQMIGVGFIIGILQDSTETALNSSTDVLFTAAV--C
>B6YWC6_THEON/14-413
-VYKILAGLVLGVIFGM------LLPEYSAALKPLGDLFVRLLKMLVMPIILFSLIVGAASINPSRLGRVGV
KIILYYLATSAFAVFFGLLMGNLFKPG-GIELGTGSGKAIEAEAPSLVQTLLNIVPTNPFAALSSGQVLPTI
FFAIVFGIAISYLMNSEDERIRSSAETLFRVMDAAAEAMYKIVAGVMQYAPIGVFALIYYVIGQFGPNVAGP
LVKVVVAVYLGLILQILLVYGVLLKVFGIDPFKFLKKAKDAMITAFVTRSSSGTLPVTMRVAEEMGVDKGIF
SFTLPLGATINMDGTALYQGVTVLFVANAIGQPLTLEQQLVVILTAVLASIGTAGVPGAGAIMLAMVLQSVG
LELVESPVA-LYAMILGIDAILDMGRTMVNVTGDLAGTTIVAKT
>E8XTD8_RAHSY/9-401
--FQVLLAITVGVLLGH------FYPEIGAQMKPLGDGFVKLIKMIIAPVIFCTVVTGIAGMEMKAVGRTGA
IALLYFEIVSTLALIIGLVIVNIVQPGAALDAKAVAVYAEQAQSQGIIPFLLDVIPSSVIGAFASGNILQVL
LFAVLFGFALHRLGHKG--------QLIFNVIESFSQVIFGIINMIMRLAPIGAFGAMAFTIGKYGVGSLVQ
LGQLILCFYLTCILFVVVVLGLIARFTGFSIFKFVNYIKEELLIVLGTSSSESALPRMLDKMERLGCKKSVV
GLVIPTGYSFNLDGTSIYLTMAAVFIAQATNTHMDIWHQITLIVVLLLSSKGAAGVTGSGFIVLAATLSAVG
LP------VAGLALILGIDRFMSEARALTNLVGNGVATIVVAK-
>D7WIW8_BACCE/6-401
--WQILIGLALGIAVGAI---FFDNPAVVKYLQPIGDIFIRLIKMIVVPIVVASIVVGVAGVGVKKLGRLGG
KTIIYFEIITTIAIIVGLLIANIFQPGTKTDISKYTHTTEQVQSHSFADTFVNIVPTNIMKSLADGDMLAII
FFSVLFGLGVAAIGERG--------RPVLQFFQGVADAMFYVTNQVMKFAPFGVFALIGVTVSTFGLASLIP
LGKLLIVVYGAMIFFVVVVLGLTAKIFGINIFQFFKILKDELILAYSTASSETVLPKIMEKMEKFGCPKAIT
SFVIPTGYSFNLDGSTLYQAIAAIFLAQMYGIDLSITQQITLLLVLMVTSKGIAGVPGVSFVVLLATLGTVG
IP------PEGLAFIAGIDRILDMARTAVNVVGNSLAAVVMSK-
>B5N5H5_SALET/28-432
-LKSVFIAIFLGAVIGLSLHSANHTKTIIEWYSIVGNGYVHLLKLVAIPLIFISILSAINKLESAGIGKMSL
TIVGCMLCLVMVAGFIGLLTAHVLGLDVHMPSMLTTEEVNKTAAVSIPQLVTSLIPTNIFLDLTSVSVIGIV
IFTLIAGIALLKVKKEAPE----EGQKLSAGINAIQIWVMKMVRIVIALTPYGVMALMTTVFSSYRLEQFAS
LLGFIGACYIAIFM--MFIVHAILLLSGNNPARYFRMVWPVLTFAFVSRSSAASIPLAISAQEKFGVQSTIA
NISASFGSSMGQNGCGIYPAIMVAMIAPTIGIDLSLHFLAAMLPAIALGSIGVAGVGGGGTFAALIVLSTLN
FP------VALVGIFIAIEPIVDMARTALNVNGSMMSGVLANRI
>G9PU44_9BACT/10-405
--AKIGIGFVIGLVLGFIIGSPFIADIVIPVLQLIGGIFLALLKMLIVPLVFSSLIMGASSIGPKVLGRIGV
KTVAFYLGTTVVAIIIGLILGNVIQPG--VGMAIEGAKAAAKEPETIFSVILNIFPANPLQALVNGVMLQVI
VFALFLGVAATLIGEKG--------KAFLAFNSSLAEVMFKVTSIVMKTAPLGIFALIAVTAAKYGPAVLAP
FAKVIFAVYLGCFLQVVIVYSGLITIVHKSPLWFLKGVREAMLAAFVTRTSAGVLPISMNNVQKLGVSEDVS
SFVLPLGATINMDGTAIYEGICALFVAQAFGIDLSLGAQAGILMTATLASIGTAGVPGAGLIMLSMVLVSAG
LP------IEGMALVAGIDAVLDMARTCVNVTGDMCVSTVIAKT
>A8I8K5_AZOC5/22-415
--VQVLIGVAAGIALGH------FYPQIAPMAKPLGDGFIKLVKMMIVPIVFCTIVVGVAGVHDRKIGASLL
KTMLLFYGLTIIGLMTGLIAVETIQPGHAIDAKEAARYAAGAKKLDTVDVLLHIIPPSFFTPFAEGEVLPVL
FIALITGFGLRKAGVSG--------EPFLRGVEAFSRALFAAFGYMMRLAPIGAFGAIAFIVAKSGLKTIGN
LGLLIFTLYVACGFFVFVVLWGLARFHGFSLFRLLRYFREELLIVLGTSSTEPVLPAVLYKLERLGCSKGSV
GLTLPLGYSFNLDGTAIYLTLASLFLAQAMDIHLSAWQVGSMIFVMLLTSKGAAGVTGSGFAALVATLAAMP
VP------VAGVVMIAGIDRFMSEARALTSLVSNMVACIVIAI-
>I0UBU8_BACTR/6-401
--WQIFIGLVLGIVVGAI---FYGNPKVATYLQPIGDIFLRLIKMIVIPIVVSSLIVGVANVGLKKLGKLGG
KTFIYFEIITTIAIVVGLLAANVFQPGEKTDIQSYIDTTNEVQHHSLIETVVNIVPNNVFESLSTGNMLPII
FFSVMFGLGVAAIGDKG--------KPVLQFFQGVAEAMFYVTNQIMKFAPFGVFALIGVTVSKFGVESLIP
LSKLVIVVYGTMLFFILAVLGGVAKLVGVNIFHIIKILKDELILAYSTASSETVLPKIMEKMERFGCPKSIT
SFVIPTGYSFNLDGSTLYQALAAIFIAQLYGIDMSISQQVSLLLVLMVTSKGIAGVPGVSFVVLLATLGTVG
IP------VEGLAFIAGIDRILDMARTVVNVVGNSLAAVIMSK-
>H7X120_CAMJU/14-400
--VQICIGIVLGILIGI------SSKEISEIANLLGILFTSALKAIAPMLVFILILTSICTK-FSQSGAKIK
NIIILYIVGTFLASACAVLANFFFPVKVLDGVQTATNSSPTHMSEIFKDLLFKIV-DNPINALSSGNYLGIL
TWAIAGGIALKHCSNE-----------AKQVFIDINEGVLKIVKFIVKLAPFGIFGLVANSVAQTGAQGLLS
YVKLLILLVATMLFVTFVINALIVFYTRKNPFPLFICLRHSAFFAFFTRSSAANIPVNMALCAKLGIDKEFY
GISIPLGATINMAGAAVTIAILSLTAANTVGIEISLLQAFLLSIIATFAACGASGVAGGSLLLIPLACSLFN
IDYD--IAMKVVAIGFIIGVIQDSVETALNSSTDVLFTAICSKN
>D4LR95_9FIRM/18-419
--TRIFIALIAGAILGIVLCDSSFKKDVIGVLYVIGQGFIRLMKMLVVPLVFCSLICGSMAIGTKKLGTVGV
RTLVFYLATTAMAVCVALGVGNLINPGDMSAIQSSAASVETMEATSLTDTILNIIPDNPINSLASGSMLQVI
VFALIVGVILAKMGERA--------ETVANFFSQFNDIMMEMTMMIMSLAPIGVFCLISRTFANIGFSAFIP
LAKYMIGVLLALAIQCFGVYQILLKFTGLNPIRFIKKFFPVMAFAFSTATSNATIPMSIDTLSKVGVSKKIS
SFTIPLGATINMDGTSIMQGVAVVFAAQAFGIHLSPMDYVTVIGTATLASVGTAGVPSVGLVTLTMVFNSVG
LP------VEAIGLIMGIDRILDMTRTAVNITGDAVCTTIVAHQ
>H8GR97_METAL/11-428
--VQVVVGVAAGALLGVLFGSYGFNLFSNAALGQLGQLVIRLLKALAAPLVFFAILDAMIHTD--ISLKHGR
RLLALCSINLAVAMIIGLTLMNTLRPGDHGTSRLMPKSVPENLTLDPLKNLAGYIPKSLAEPFVENNMIAII
LLALLVGGAIRQLKRQTADEDQAGLVMLEKSIGVGCRLLIQMLLWVVKAIPFAVFGVVAQVVGKAGLEVFEL
VAVFLAAMLGGLLIHALAYYPGMVKGGGMPVKRYFSEGADAIVTGLSTNSSLATMPVTLRCLTEMGISNRSA
RLSVCIGTNLNNDGIILYEAMAALFLAQAIGIELNFAQQLVIIAAAIMVGVGISGIPEAGLIALPLVLSTAG
LPEA--LVVTAVPLITTIDWIIARFRSGVNVMNDMLIAILLDRL
>D3UU41_CHLTS/15-400
LG----LSILLGLLLGW-----PHLSFVSLSAEVISAVFLKLLRLLSLPLVFFAIGSTITSINLKSMVSVVR
SSLYYTLLTTLISAAMALVLFIFIKPS--VPLS-GFNAATETNATGYLSVLSKTIPGNILEPFLESNVIAAA
FLSALLATFSLSLPENE--------RLFVNAFNTLFSLLLSISKGILKMLLLATFAFSLLFVRETGNLELSS
FGEYLFCIVTANCLQGFLVLPLLLKMKGISPLRTFKLMSRPLATAFFSKSSAATLPLTMEVAEELHIRPTIS
RFVFPLCSVINMNACAAFILTTVLFVGVSNGIVFSPLSLISWVFIATLAAVGNAGVPMGCYFLTSSLLASMN
VP------LGLLGLILPAYALLDMLETLINVWSDCCVVSVINKK
>I0UW76_9MICC/9-400
--AWIVIAILGGVLIGSLTPKISIPTDVVVQIFVSFSTIFSAFLSFAIPLIIGFIVPGIGSL-AQGAGKMLG
VTVGLSYLSSIVAGFLALTTALFLYPI--LLKGQQLESFDNPENALSSGYVTFKLEPIM-------SVMSAL
ILSFILGLGITAL--KS--------RSMLNLFEDFQVIVEKMLGYVIILLPVHIVGVFANMTLAQVVKILSV
FGMVFIMVILLHWFTLCIQYTAAGAVSKRNPAKMLKTMLPAYFTAIGTQSSAATIPVTVRSAKK-GIASRVV
DFAIPLCATIHLSGSMITITSCAVAVLYMTGQNPSFASVTPVVLMLGIMMVAAPGVPGGGVMTIGLLESMLG
FN------ESMIALMIALYLAQDSFGTATNVTGDATIATFTERF
>D0FXI0_ERWPE/9-401
--FQVLTAIAIGVLLGH------FYPELGAQMKPLGDAFVKLIKMIIAPVIFCTVVTGIAGMEMKAVGRTGA
VALLYFEVVSTLALIIGLVVVNVLQPGATLDAKAVAMYAQQAEQQGVVAFLLDVIPASVIGAFAGGNILQVL
LFAILFGFALHRMGDKG--------TLVFNFIDSFSHVIFGIISMVMRLAPIGAFGAMAFTIGKYGVGSLVQ
LGQLIICFYITCVLFVVLVLGVIARVVGFNIFKFIAYIKEELLIVLGTSSSESALPRMLAKMENLGCQKSVV
GLVIPTGYSFNLDGTSIYLTMAAVFIAQATNSHMDIWHQVTLLVVLLLSSKGAAGVTGSGFIVLAATLSAVG
LP------VAGLALILGIDRFMSEARALTNLIGNGVATVVVAK-
>F9GHU8_HAEHA/15-406
--KRIATGLVLGIIIALVGPEGALGFNIAEKVGVLGSIFVKALRAVAPILIFFLVMAALANRK-IGTKSNMK
EIIVLYLLGTFLAAIVAVIVGFVFPTE-VVLATKEDASSAPQAVGQVLFTLILNVVDNPLNAIFKANFIGVL
AWSIGLGLALRHA---S--------DATKNVLSDFAEGVSKIVHVIISFAPFGVFGLVAETLSDKGLVALGG
YVQLLAVLIGTMLFTAFVINPALVYKIRRNPYPLWTCVRESGVTAFFTRSSAANIPVNIELAKRLNLDEETY
SVSIPLGANINMAGAAITITILTLAAVHTLGVEVSFVSAILLSIVASLCACGASGVAGGSLLLIPLACSLFG
ISDD--VAAQMIGVGFIIGILQDSTETALNSSTDVLFTAAV--C
>E3FQI1_STIAD/20-412
--VQVLTAIAAGALLGH------FFPSVGESLKPLGDGFIKLVKMIIAPVIFLTVVTGIAGTKLDKVGRIAL
KAFAYFLTFSTAALIIGLIVANLVRPGT-LDPGAVSLYASKAHHQSLVGFLLGIIPVTVVSAFAEGEILQVL
FVSILFGVALALVGDRG--------RPVLELLGSLSAAFFRLVAILMKAAPIGAFGAFAFTIGKYGLGSIAN
LAALVATFYVTSALFVLVVLGGVARFNGFSILALLRYLKAELFLVLGTSSSEAALPSLMEKLER-GCSKQIV
GLVVPTGYSFNLDGTNIYMTLAALFIAQATDTHLSLGSQLLLLLVAMLSSKGAAGVTGAGFITLAATLSVVP
VP------VAGIALILGIDRFMSECRALTNVIGNAVATIVVAN-
>D1RT45_SEROD/6-402
--WQIVIGLVLGIIVGWYFNHPEYQQWSHEILKPLGDIFIKMMKMVVVPIVFCCMILGITGSGNKSFGRMGA
KALGYFFIVTGLATIFGLVLANLISPGSIQGMAHGDGHMKMEPARGALIILQNIVPDNLFVALSEGKLLSVL
FFAVLFGLALNGLPRDK-------TAPILSVLQSVSDGMFRVVSIVMAYAPVGVFGMIGATVSTFGFASLLP
LLKLVGTVYLGLVLFALIVLGGICAIGE-NVFKLIKHFRQELVLAFSSAASAAVMPQLMYKLERYGVPGRIV
SFVVPVGYAFNLDGASIFLGVATIFVAQLYGIDLTLMQQVILVVTMVLTSKGAAGVPGFAILILSATLASAG
LP------LDAVALIAGIFRIIDSGTTTLNVLGNVVAPLVINR-
>F0T3A8_CHLP6/3-393
--MKIFIGLFVGVTLGL------ILEDKAIFFKPIGDIFLNLLSMVVYPLVFCSMVLGIASISMKKLGRIGM
KSVALYLGTTCLAIIIGLCFAQFFSPGLSQNVTETHIVAPERSSTYFLSLISQIFPSNPVRSFVEGNILQII
VFAIFLGIAMRLSGEQG--------RPVAKFIEGFSEIMLRMINMIMTFAPYGVGASMAWISGSHGLVILWQ
LGKFIFAYYLACLFHAVLVFGGIIRGCKMSFSKFLSAMMDAISCAISTSSSSATLPVTMRCVSKLGVSSEVS
GFVLPLGATVNMNGTAIFQGMAAVFIAQAYNCPLPFSSLLLIVIAATFSAVGSAGVPGGGMITLGSVLASVG
LP------IQGIAVLAGIDRLRDIIGTPMNILGDAVVAVYVA-S
>A4SMV4_AERS4/10-401
IGFQVVVAMVLGALVGA------FMGEQASIFAPLGTLFIQLIKMLVIPLVAVAILSGAANLGSPAAGKIGV
TTLVFFLGTSALAVLLALVMGQIFKPGGSMASMFTGDYADKGALPDAVSTLLGMIPTNVFQSLNEANILQIL
VFCMFLGIALAKQPRER-------AKPLVDGLNTLVDAFVWMINKVMLIAPLGVFGLMAEAIGTYGFDVLTL
VLKLFVVYVAAILIFGFVVYPLLIVFSNTPVRKYFSAMKKPQIVAFSTASSMATLPVNMETCEHLKVTNATA
SFVLPLGATINMSGNAIYYGLVAIFFAQVYNIDLSMGAWAAIIVTSTLGAIGQAGVPGPSFLVVAVLL-AAG
IP------IEGLPLLFALDRLFDMIRTALNITGDAACAVIVDRY
>H0S6G4_9BRAD/56-447
--VQVLIAIVLGAMVGCL----WPSVAASDWVKALGDGFIKLIKMVIAPLVFCTVTSGIAKVHAKKVGRIGV
KALVYFEVVSSFALLLGLVMGNLVNVGVNLDTEAANHVLPQANASKAVDFFLNIIPDTIVGAFYRGDLLQVL
LLAVLFGFSLLALGKRG--------ELMRVIIDDTAHSLFGAINILMKAAPIGAFGAMSFTIGKFGPAVLGS
LVGLIALFYVTAALFLIIVLGLIARLAGFSIVRFILYIKDELLLVLSTSSSESALPRLMDKLERLGCSRPVI
GLVVPAGYSFNLDGTNIYTTLTTMFIAHSLRVDLTFDQQLTIVLAAMLTSKGASGVTGAGFITLTATLSAIS
AL------VPGAAIVFSIDKFMSEARALTNIVGNGVAAVFVS-W
>C7MKP3_MYCML/45-481
--YRVLIGLAIGLVFGIIIQFRLWVYQLDIWISLAKNIFINGILLLTAPVVFIAIFRVTSKKGNKNVGRISL
KGVGLLLLNTAFAFVITFWLGYLIKVGGLSLDHSIVKNTPK-ETQPLPKIVWEYLPNNFIQPWLGSMVIPLM
VIAGLIGNSVKILSKKKPV----EMDAIRKGMDVAWSIVISILMTFMKIMPLAVMSMIASSVISKPIGALAT
IGKVLGLGYLGLTISLLFLTFLL--VNKVNVIAWWKLSFKILIQGFATQSSNATLPMSIETLKDVKIDDSAV
STVVPLSTTMGLMGCGVQSGVITSLLAVSADFHMGFTFFILAFVITLIASLGISGIPGTATVLTSGVLSGLG
LGV---WFAPVYAIVGSLDGLFDMGRTGVNVTSGAVVTTIVAKS
>D8J6T5_HALJB/13-406
-IYRIGAAFVLGSLAGL------TIGEPMLALQPLGDLFVRLLSMIVVPIVIFTLLMGVRHLTPSSLGRVGG
QVVGLYVVTSAIAVGIGLAVANAINPG--QGLTLVEAEIDTQQTPSFTEVFLGIVPENPINAMASGDILAVL
FFVLVFGLALAMLQEESENARQNGVETFFDVAEAGSEALFKIVWGIMEYGVLGVFVLMAAVFAEAGISALST
FALLAATLILGVALHISIVYLAIIALTQQSPISFLAGIKEAMVTALSIASSSATLPISMSNAEDLRVDEGIY
GFSLPLGATINMDGTGMYQGIVAVFAANLVGVSLTLTEQITVVTIAVLASIGTAGVPSAGLILLTLVLTQLG
LP------LEVVGFIAGIDPLLDRLRTMTNVTGDLAVTTLVAH-
>D0DB15_9RHOB/14-411
--TRIMIAMVAGLVLGVILNEFVNTHIVGGLFGMVGRMFVNALQMLVVPLVFFSLICGVAGIGIRILGRVGG
KSFGLYIATTATAIGVAILIALVVGPGGFVMEGIDTSGVTGKDAPSVWDTFAAIVPRNPVAAFSGGEMLQII
FYTIVLGIAVLMLGERS--------KPFVEACEYMNELMMKVVQIVMAFAPYGVFCLIAKTFTEQGIGLFIP
VMAYVGVLVAALLLHLFVTLMLFLKLSGLDPFTFMKKIRPAQIFAFSTASSNATIPVTLRCVTEMGVNNSVA
SFTVPFGATINMDGTAIMQGVATVFLANVYGIDLGLGGYITVIAMAVLASIGTAGVPGVGLVMLTMVLGQVG
LP------IEGIALILGVDRLMDMIRTAVNITGDAVVSTIVAKT
>F5IH55_ACIBA/10-395
--TKIIIAIILGIGVAL------LFPTVTPYLSLFGELFIKALKSVAPILVFVLVLSSIANFQGHSAN--LR
PVLLLYVVGMLLAAFSAVIASLSFPSTLYLNTVSHNNLQAPGSLADILKNLLLSFIANPVQAISEANFIGIL
AWAIGLGLAMRHS---S--------DTTKQVMQDVSHAVSAIIHKVIAFAPVGIFGLVAVTFADAGLATLES
YAQLLAVLLGTMLFVALVINPILVGTIRGNPYPLFKCLKESGITAFFTRSSAANIPVNLDLAERLGVNPSTA
SVSIPLGATVNMAGAAVTITVLTLATVHTLGIHVDLATMIILSIVATISACGASGVAGGSLLLIPVACSLFG
IS------SEIVAVGMIISVLQDSTETALNSSTDVLFTAAVD-I
>H6PWE8_RICP3/3-388
--QKVTLGLILGIIYGI------YLPQYVNYIKPIGDIFLRLIKMIITPLIFFSLVSGITSMNNSALGRVGM
KAVVAFLGTTFFATVFGLTVALVLKPGVGVHIDFTSSGTTSRTAFNIIDFFVNIVPDNAVGAFANGDVLQVV
FFAIFVGITLNKMKSIG--------EPITDLIHVMSKLILKMISFVIQLSPYGAFALTGWIVGMQGVEVMIS
LSKLVVAVVVAMTFQ-YLVFGLLICFCRVSPIPFYKKSFEYQILAFSTSSSKATLATTMQVCRELGISESST
SFVLPIGASINMDGFAINLSLTTIFFAQMMGVTLAPHDYLVIILTSTLGSIGGAGIPGASLIMLPMVLSSVH
LP------IEGVAIIAGIDRILDMLRTTINITGDATITMIIDNS
>Q0SFS9_RHOSR/25-432
FGPQIVTGLVVGVILGLVARADGNENWLVGTVHTIGSSYVKLLTVAVIPLVFTAIVSSIANLRVANAARLAV
QTLLWFAITAFIAVVIGIVIGLVIQPG--SHTTVTGAGKEPATTGSWWAFVTGLVPSNFLGLNAKTNVLQLL
VVAAAIGIAALKVGAKA--------EPFLQFNASLLAIVQKVLWWIIRLAPIGTAALIANAVATYGWDAIGS
LGWFTAAVYIGLAIVFLVVYPVLIRAHGLSVRAFYSGVWPATQLGFVSRSSIGTLPLTERVTERLGVPREYA
SFAVPLGSTTKMDGCAIYPAIAAIFVAEFYGVPLSFTDYLLIIVVSVIGSAATAGTT-GATVMLTLTLSTLG
LP------LAGVGLLLAVEPIVDMGRTAVNVTGQALVPTIVAKR
>I0YB07_9BURK/8-400
--VQVVLGMLLGMALGH------FWPQAGSLLKPLSDGFVGLVRMMITPIVFCTIVSGITSVAGKAIGRAIF
RALGLFYFLTAVALALGLVTAFLMRPGRSLDTTILAQYVKQAHPDGLVAFALNVIPETMLGAFEKGEVLPVL
LLSLLFGFALNLHPGAG--------RPVLALIDGIAQALFRILAMIMRLAPLGAFGAMAFTVGRFGIHSVGS
LGMLMVSFYVACVLFVALVLAALARLHGFALWRLLRYLREELLIVLATSSTEPVLPRLITKLEMLGCDKGVV
GLVLPAGYSFNLDGTAIYLTLASMFIAQACDVSLSAPRIAMMLAVMLLTSKGAAGVSGSGLVALVATLTVIP
LP------VAGVALLVGIDRFMSEARALTSVISNACAVIFVSMW
>H2QGN5_PANTR/61-469
--LLTVVAVVAGVALGLGVSALALGPERLSAFVFPGELLLRLLRMIILPLVVCSLIGGAASL-PGALGRLGA
WALLFFLVTTLLASALGVGLALALQPGSVGAAGSAENAPSKEVLDSFLDLARNIFPSNLVSAAFRSNILGLV
VFAIVFGVALRKLGPEG--------ELLIRFFNSFNEATMVLVSWIMWYAPVGIMFLVAGKIVEMEVGLLFR
LGKYILCCLLGHAIHGLLVLPLIYFFTRKNPYRFLWGIVTPLATAFGTSSSSATLPLMMKCVEENGVAKHIS
RFILPIGATVNMDGAALFQCVAAVFIAQLSQQSLDFVKIITILVTATASSVGAAGIPAGGVLTLAIILEAVN
LP------VDHISLILAVDWL-----------------------
>B1LE02_ECOSM/29-443
--KKVLVGLVMGVVFGLALHDSQVLKDSVQWFNIVGNGYVQLLQMIVMPLVFASILSAVARLHASQLGKISF
LTIGTLLFTTLIAALVGVLVTNLFGLTTARLNAIESNYVGKVSDLSVPQLVLSFIPKNPFADLTPTSIISVV
IFAAFLGVAALKLLKDDAP----KGERVLTAIDTLQSWVMKLVRLVMQLTPYGVLALMTKVVAGSNLQDIIK
LGSFVVASYLGLLI-MFAVHGLLLGINGVSPLKYFRKVWPVLTFAFTSRSSAASIPLNVEAQTRLGVPESIA
SFAASFGATIGQNGCGLYPAMLAVMVAPTVGINMDPMWIATLVGIVTVSSAGVAGVGGGATFAALIVLPAMG
LP------VTLVALLISVEPLIDMGRTALNVSGSMTAGTLTSQ-
>D4U8E8_STAAU/30-442
-FKRVFTALGIGIVFGVLLHHSNVITSTSDWFNIVGQGYVALLQMIVMPLIFISIVAAFTKIQGEKFAKIGS
LIFIFLIGTVTIAAIVGVVYALVFGLDEQARGSEIAKQAKDLTAHTLPQQILELLPKNPFLDFTATSTIAVV
IFASFIGFAYLRVARKQPD----HGELLKRAIDAIYSLVMAIVTFVLRLTPYGVLAIMANTLSTSDFGAIWT
LGKFLIASYAALIT--MYIIHLIILLLGISPIRYVKKTLEVLIFAFTSRSSAGALPLNVQTQTRLGVPEGIA
NFAATFGLSIGQNGCGIYPAMLAIMVAPVANVEIDLQFIVTLIAVVIISSFGVAGVGGGATFASILVLSTLN
LP------VALAGVLISVEPLIDMGRTALNVNDSMLAGTGTAKL
>E6V2X0_VARPE/18-410
--VQVITAVIIGVLLGY------FYPAIGESMKPLGDGFIKLIKMIIAPIIFCTVVVGIAGMEMKKVGKTGG
LALLYFEVVSSIALVVGLVLVNVLKPGATLDTKAIAAYTGPGKMTGTVDFLLNIIPSTIVDAFAKGEILQVL
LIAVLFGFALHRFGGRG--------TLVFDVIEKGSHVLFVIVGYIMKLAPIGAFGAMAFTIGKYGVGSLFS
LGKLMGTFYLTCLLFIFVVLGLIARFHGFSIWKFIKYIKEELLIVLGTSSSESVLPRMMEKMENLGANKTCV
GLVIPTGYSFNLDGTSIYLTMAAVFIAQATNTPMTLVQEITLLAVLLLTSKGAAGVTGSGFIVLAATLSAVG
VP------VAGLALILGIDRFMSEARALTNLIGNGVATIVVAK-
>SSTT_MANSM/15-407
--KRISIGLLLGIIFALVSPESALGFHLAEKMGLLGQIFVRSLRSVAPILVFVLVIAAIANKK-VGSKSNMK
DIIYLYLIGTFLSALTAVFASFMFPTT-IALATNEAELSPPGKITEVLTALIFNVVDNPITALFNANFIGIL
AWAIGLGITLRYA---S--------ETTKNVMNDFAEAVSKIVHFIISFAPIGVFGLVASTLADKGLSALLD
YVQLLAVLVGSMLFVAFVINPIIVFKIRRNPYPLWECIRVSGVTAFFTRSSAANIPVNMELAKRLNLDEETY
SVSIPLGATINMGGAAITITVLTLAAVFTLGIEVSIPTAILLSLVASICACGASGVAGGSLLLIPLACSLFG
ISND--IAAQVIGVGFIIGVLQDSTETALNSSTDVLFTA----A
>Q5KSW2_CORGT/31-420
--IAVIIALIGGITLGL------ISPELGKEFKILGTMFVSLIKMIIAPVIFCTIVIGIGSVKAATVGRAGG
IALAYFITMSTFALAVGLLVGNFIQPGNISVDEESSFASTESSPEGLLGFIHSIIPETFFSAFTDGSVLQVL
FIAILVGFAAQSMGEKG--------QPILDFVSHLQKLIFKILNWILWLAPVGAFGAMAGVVGETGFDAVVQ
LGILILAFYVTCVIFIFGVLGAVLKFTGVNIFKLVKYLAKEFLLIFATSSSESALPNLMRKMEHIGVAKPTV
GIVVPTGYSFNLDGTAIYLTMASIFIADAMNMPMSLGEQVGLLVFMIIASKGAAGVSGAGIATLAAGLSSHR
PE-----LLHGVDVIVGIDKFMSEARALTNFAGNSVATLLVGK-
>A7FV18_CLOB1/21-406
LI--LLGGIIAGAILGV------VLGEKATVFEPLGNIFINLMFTIVVPMVFVSIATAVGSMLMKRLGKILG
SLMLTFVVTGCFAAVLVLVVVNIWSPA--ANTAIAMESAKVQESASISSIVGSLTVDDFSGLMSRKNMLPII
VFAIISGLAVSACGGEE--------SAVGKLLENLNRVIMRIVEMIMKLAPIGLGAYFANLIGKFGPQLIGD
YGRTMLIYYPMCLVYGMVFYPAYTYAGGRGVKKMLQNILDPAVTSFATQSSVATLPVNMKACKNIGVPEDIY
NIVLPMGATMHMDGSVISSITKIAFLFGVFKMPFTMGTYAMAVLVSILSAFVLSGAPGGGLVGEMLIVSFFG
FP------GEAFPLIATIGFLVDPAATCLNSSGDTIASMIIARF
>H2KSH0_CLOSI/58-505
--LLTVAAVVLGMTIGLAVKYADPSRRTIYLVSFPGELLMNMFKMLIIPLIVSSLVAGLANL-PKSSGKIGS
YALIYYVVTTLLATVLGIVLVLSIHPGRKNLGEGTIEERRPETLDSVMDLLRNLFPENLIQACIQQNVLGLV
SFSIMFGLILGQMGDKA--------VVMVQFFSILSEVIMHMVKAVMLYSPFGIFFLILGKVLEIEKETATS
LGMYMLTVISGLAIHCLGTLALLYFFTRKNPFKFYRGVFQAWITALGTSSSAATLPITFRCLENLKIDKRVT
RFVLPIGATINMDGTALYEAVASIFIAQINAKELSVVEVIVVSLTATLAAIGAASVPSAGLVTMMLVLTSVG
LP------TKDISLILAVDWMLDRIRTSINVMGDAVGAGIVDH-
>H0TD01_9BRAD/24-415
--VQVLIAIVIGVLVGWL----WPSVATNDWVKALGDGFIKLIKMVIAPIIFCTVVSGIAHIQASKVGRVGV
KALVYFEIVSTFALVIGLIVGNLVPIGAKPDASAVANYVKQAEAQKTVDFVLNIIPDSVVGALARGDILQVL
LFAILFGFALMALGERG--------HRLRDVIDDAAHAVFGVIAIVMKAAPLGAFGAMAYTIGKFGPAALGN
LIGLIALFYLAAALFVVLVLGLIARI-GFSIFKFIAYIKDELLIVLGTSSSESALPQLMEKLERLGCSKPVV
GLVVPTGYSFNLDGTNIYMTLATLFIAQALGVDLSFSQQLTILVVAMLTSKGASGVTGAGFITLAATLSVVS
AL------VPGMAIVFSIDKFMSEVRALTNITGNGIAAVFVS-W
>E1DGZ6_VIBPA/5-405
-LSKIFIGLFAGLVLGTAIQIAIFDTYLLGTAEGVGGMFVSLIKLLVVPLVYVSIVCGIVDLKISAFGRLGG
KTFTLYILNTIIAIAAALTVGLIFQPGNLAGTVSETVKLTTTETPDIFSLVVNIVPSNPVQAFANGDMLQII
FMAILTGLAIQALDSRG--------GPAIRTFKMANEIMMKLVGLVMSLAPYGVFALMIQLGATLNANTLMS
VAGYVALVVAMLVFWIFIFYPMAVGTTGTSPKAFLRATREQILFSLSTASSNATIPVTMRTLTELQVSKSVA
GFGVPLGATMNMSGVSIYIALATIFVANAFGQPINTADVFTLGLTILLLSIGAGGVPGGGVVMVGVLLHQLG
LP------PEGLAIIAAVDRINDMFCTSSNVVGDTAVNTIVAKT
>D6Z0X0_DESAT/31-439
--LQVLLAMFAGLAAGILLGPPATARVITNWLALPGHVFLALIQMIVIPLVIASIIRGMAASEMTHLRKLGV
RVGLFFLATTVMAILIGIAAALLIKPGLGSAATALPTAPEGITLETLPGRIADFLPTNPLQAGLERDMAQVV
LLAIIGGVALVSMQPKQ-------AKPLLELLGSIQEVTMVVVRWAMFLAPLAVFGLITQITTRLGLDALLG
MGLYVATVLSGLLV-VMCMYLLILRVRRQSPLFFLRAVRDAQLLAFSTSSSAAVMPLTLKTAEDLGVRSSIA
QFVIPLGTTVNMAGTALYQVVATLFLAQVFAVEVGLTSLLLIVVLAVGASVGSPGTPGIGIVILAMLLTSIG
IP------SAGIALIIGVDRILDMSRTAVNVTGDLVAATVMDR-
>D7C3T6_STRBB/47-441
--IQVLVAIVIGIVLGW------RWPDLATSMEPIGTTFITAMKMLIGPIVFLTIIGGIAGVALKKVGLTGI
KALTYFQIGTIVALLTGLMAINIVRLGTLDTSGDAGQYIEQGRHQHWWEFLTHVVPNSFFGAFVEGDILQVI
FLAVVFGIALKAVGAVG--------EPIIAGVHRLTEVVFKVLSFVMKVAPLGAFGAMSYAIGKFGLSTLTS
LGSLILLFYATSLLFVVVVLGGVLAYVKLNIFQLFRYFKEEFFLILGTSTAEPALPGLMRKLRFMGVERSTV
GLVVPTGYSFNLDGAAIYLSLATVYIAQATDTPLSITQQLGLLAVMLLTSKGAAGVAGGGFIALTATLSTVG
VP------AAGIMLVFGIDKFMSECRALVNFFGNAVATLFVAK-
>A5UCV2_HAEIE/26-437
GQ-TVFIGLLLGLLFGAVLQEKPLLDKTLDWINVVSNGYVRLLQMIVMPLVFVSILSAIARINTRSLGKVSV
GVLSTLLITTAISAAIGIAMVHLFDVSELAAQGKVLDKAGQVSNLTVPAMLVSFIPKNPFADLTPTSIISVV
IFSALLGVAALSLGKEDQA----LGERIAQGVETLNKLVMRLVRFVIRLTPYGVFALMIKMAATSKWADIVN
LGNFIVASYAAIAL--MFVVHGILLFVKVNPVDYYKKVLPTLSFAFTSRSSAATIPLNIETQTALGNSNVIA
NFAATFGATIGQNGCGIYPAMLAVMVAPMVGIDFSFSYILTLIFVVAISSFGIAGVGGGATFAAIVVLSTLG
LP------LELIGLLISIEPLIDMGRTALNVNGAMVAGTITDRL
>F4ACL5_LACJH/19-433
-FKLVFLSLIVGIIFGVSLQNSNIVKNSIDWISIVGDGYVSLLQMLVIPLIFVSLVGAFTQLKTTKIRKIAT
SVLAILLGTTAVASFLGFSSVAIFNLGSSTALTSIKDHQAQLKGLTLPQQITSFFPQNIFADFASTSTIAIV
IFSIFVGIAFLQIKKERAD----VAATFARGIQALRAVIMRIVKIVLELTPYGIFALIARTTATNSFVTMSK
LLIFIVAAYLAIAV--MFIVHAVLLINGINPITYFKKAWPVLVFAFTSRTSGGSLPLNVRTQREMGVSDTIA
DFAASFGLTIGQNGCGIYPSMVAAITAPLVGVNFSWQFVLSLVVIDVISSFGVAGVGGGATFTTLMVLGALN
LP------VTVLGVLIAIDPVVDMARTALNVNDSMVAGVITAKR
>D4UYB7_ENTFL/30-443
-FTRVFSALGVGIVLGAIIQDSKITTQSMEWIGIVGNGYVAFLQMLVIPLVFVSIVGAFTKMKSNKLGKISF
NVLATLLGTTAVAALVGIGTTLAFGLQETSRIAELATRQDAIQDLTIPQQIVSFIPKNVFADFAGTSTIGVV
IFAAFVGVAYLGVRRKAPK----EAEFFANLIDSLYKITMRIVTLVLRLTPYGVLALMINVVATSDFVAIIN
LGKFVLASYVALII--VFAIHMLILTLKVNPVTYLKKVFPVLSFAFTSRSSAGALPLNIETQTKLGVDDATA
NFAGSFGLSIGQNGCGVYPAMLATIVAPTVGIDFSLQFILMLVAVVTISSFGVAGVGGGATFASLIVLGAMN
LP------VAIVGLVISVEPLIDMARTAVNVNDSMVAGVLTS-A
>A2VV49_9BURK/10-402
--VQVIFAIIVGVILGH------FYPSIATDMKPLGDGFIKLIKMVIGPIIFCTVVTGIAGMEMKKVGRVGG
KALLYFEIVSTFALLLGLAATHLLRPGATLDGKAVASYAAKAHGQSTVDFLMHIIPNTMVDAFAQGEILQIL
LIALLFGSVLAHLGERG--------RVVTDFIDGLTRVLFGIVHIVTKLAPIGAFGAMAFTIGKYGVGSLVP
LLKLIGTFYLTSVVFVLVVLGAIARFTGFSIIRFVSYIKEELLIVLGTSSSEAALPQLMEKLEK-GCSRSVV
GLVVPTGYSFNLDGTNIYMTMAVLFIAQATNIELTWMQQLTLLAVAMLTSKGASGVTGAGFITLAATLAVVP
IP------LSGMVLILGIDRFMSECRALTNIVGNGVATVVVSA-
>B7GI43_ANOFW/5-400
-MKKILLGMLTGIIVGLVFNPTEWFDLAKTYLNPLGTIFINLIKLLVVPIVLVSLILGAAGVGPKKLGRIGM
KTITFFLITTSLALVIALTLGSVIRPG-EGNFNLEGAAFEKKEAPPVVDTLLNIIPTNPFQAMVEGNMLQVI
VFAVLVGMAIARLGDRV--------KQVREIIEQANDILMYLVEWVMKFAPYGAFALIAIAIGGQGFEAIAA
MGKYMFAVLLALFIHFFVVYGTAVWLGKMSPIAFIKGFSPAMAVAFSTSSSNATLPVSMETAQKLNVPKSIS
GFVQPLGATINMDGTAIMQGVATMFIAQVYGVDLTFNDLLTVVLTATLASIGTAGVPGVGLIMLSMVLTSVG
LP------VEGIALILGVDRLLDMTRTVVNITGDAACAVIVAKS
>D1R5Q7_9CHLA/5-413
-IFQVFGSIFLAVIAGLMTGRAIFGVTYLQLFTLIGQLFLNALTLVVVPLVASSIIIGTARLGEGSFGKLGV
KTFGYFMTTSLLAIVTGWLLMMVFSPGEKARLVALEQQTQGNVFSTIEQILFKIVPSNILAVASQGQMLGLI
FFSLLFGFFSAKIEPEA--------ASIVGFWRGIFQIMMKMTQMVMKALPIGVFGLVAKVVASTGLDSVKP
VGMFFLVVILGLLIHGLIILPLMLRIGGVNPFLHFRAIAPALLTAFSTSSTAATLPITIDCVEKAGVSNRIC
SFTIPLASSVNLSGSALYVCCAVLFSAQVYGIHLSFVTQLLVVLMTLLTSLGVAGIPSASLISVLMILQTLG
LP------ADAIGMILAVERLLDMSRSVVNVFGNTCCAVLVARS
>E5BIG1_9FUSO/10-396
PI-ILLTGIIIGSLVGV------VFREKAVVLKPLGDIFLNLMFTAVVPMVFVSIATAVGNMVMTRLRKILF
STVLTFIGTGLIASVYVFIAVKIFPPA--VGTKIALQSTTMQEAKSSADLVSSFTVPDFIDLLSRRNMLPLI
IFATLFGFCVSHCGGEE--------SPIGKVLNNLNDIMMKLINLIMWYAPIGLGAYFASLVGEFGPNLIGD
YGRTLLIYYPLCLLYFFTAFPFYAFAGGKEGIKRFQYIYSPAITAFATQSSMATLPVNMETCKKIGVPKDIS
DLVLPMGATMHMDGSVLSSIVKISFLFGIFQTPFTIETYFLSIVVSILAAFVLSGAPGGGLVGEMLIVSLFG
FP------PEAFPLIATIGFLVDPPATSLNASGDTIASMLVAR-
>D1Q442_YERPE/9-401
--FQVLTAITIGVLLGH------FYPEIGAQMKPLGDGFVKLIKMIIAPVIFCTVVTGIAGMEMKAVGRTGA
IALLYFEIVSTLALLIGLVVVNVAQPGT-LDAKAVALYAEQASQQGIIPFLLDIIPGSVVGAFASGNILQVL
LFAVLFGFALHRLGEKG--------QLIFNVIESFSRVIFGVINMIMRLAPLGAFGAMAFTIGKYGVGSLVQ
LGQLILCFYLTCILFVVLVLGTIAKFNGFNIFKFIRYIKEELLIVLGTSSSESVLPRMLDKMEN-GCKKSVV
GLVIPTGYSFNLDGTSIYLTMAAVFIAQATNTHMDIMHQVTLLVVLLLSSKGAAGVTGSGFIVLAATISAVG
LP------LAGLALILGIDRFMSEARALTNLVGNGVATIVVAK-
>A6A5M2_VIBCL/53-444
IGVQVVIAMLAGTAVGA------AMGHDATLFAPLGAIFINLIKMLVIPLVAVALISGAAGLGSHSAGKVGA
VTLSYFAITSAAAVALALIMGELFQPGSGVESMFSSEYAAQGELPTFWATVIGMIPTNVFQSLNEANILQIL
VFCLFLGIAISKQAKEK-------RDPVINAVNTIVDAMVWMINKVMLIAPIGVFGLMADAVGTFGFSALMV
VFKLFVVYVAAIAIFGFVAYPVMIQFSKTSAKKFIQAMKKPQAVALSTASSMATLPVTMDTVKNLGVRNSTA
SFVLPLGATINMSGNAIYYGLVAIFFAQLFNIDLSMGAYIAIIVTATLGAVGQAGVPGPSFLVVAVLL-SAG
IP------IEGLPLLFALDRIFDMIRTALNITGDAACAVIVDSM
>F0T425_CHLP6/11-397
LL--LLGSMLAGLGLAS-----FNIPLIFQSAEIVSGIFLKLLKFLSLPLVFFAIGSTITSIKFQIMLSLGS
KVLYYTLLTTIIAATIGLGLFLIIYPV--MPLEEATASASATCSTGYLKVLANTIPGNILEPFLENNVISAT
FLAALLGISSLFLAEKE--------KHFTTLFSTFFSILLNIAKGILKLIPATAFSILFYKEVTHSQGNLVI
FSKYLLCVVGANLIQGCIVLPWLLKANKLSPIKIAKSMSPALITAFFSKSSASTLPLTMELAEELKIKPSLS
RLAFPLCSVINMNGCAAFILITVLFVATSNGVSFSIFSMIGWIFIATLCAVGNAGVPMGCFFLASSLITSMQ
IP------LHLLGLILPFYTVLDMIETSLNVWSDCCVVSMTNKH
>B8HH89_ARTCA/25-418
--FQILIAVVAGVLIGH------FWPDLGSQLRPLGDGFIKLIKMIIAPLIFLVIVTGISAVGVKAVGRVGV
KALVYFTAATLFALLFGLVVGNVVQPGATLSQADLDAKTGSAAPKDAASFILDVIPASVIGAFASNSLLQVL
FFSVFFGAAIVVIGRER-------CMPVISLMETVLELIFKIMSWIMKVAPIGAFGAMAFIIGQYGLSTLST
YAVLIAACYGAAVVFIGLLFAVA-WTARVPLWQFLKYTREEFLLALGTASTEAVMPRIMTKLTN-GCSRATT
GLVVPTGYSFNLDGAAIYLSISLLFLAQAFGHNLDLGQQLAALGVLLLTSKGMAGVPGSSFLALSATAAALG
FP------VAGVALLLGADRLMDSMRVVVNLLGNCVATFVVSK-
>F2L949_BURGS/8-401
-LGRVVIALVIGVALGA------AFPHAAQSLRPLGDGFLKLIKMVIGPIVFCVVVGGIANAGLKKVGRVGV
KAIVYFELMTTLALGIGLLLAVLTRPGSLDAASLADYAKNAQSLKDTAGYLLKIIPDTAFDAFAKGDILQIL
VFAVLFGSALSLLGERA--------SRISGIIDEFSQVCFRVMGFIIRLAPLGVLGAIAFTTGKYGVASLKQ
LGLLVAVFYVSCALFVAVVLGTVMRLAGFSVFKLIRYLREELMIVLGTASSDAVLPQVMRKLEWMGVKDSTV
GLVIPTGYSFNLDGFSIYLTLAVLFIAQATNTPLSAHDLIIVLLVSLVTSKGAHGIPGSAIVILAATLSAIP
IP------VLGLVLILPVDWFVGIARALTNLVGNCVATVVVAV-
>B4BRY1_9BACI/8-400
--VQVIIGIVLGIIVGF------LFPEFGSKLKVLADGFIKLIKMVIAPIIFFTVVIGIGNMGLKKIGRIGG
KALLYFEIVTTFALAIGIVVVNLIKPGAKGGDISQYTKQAEETSHGFVDFVLSIIPDNVVAAMASGELLPVL
FFAVLFGLAAAGLGEKA--------KPVLSLFERIAEIFFGVVNMVMKVSPIAAFGAMAYTIGTFGLGSLVS
LGKLMGSVYITMALFIFIVLGGIAKFYGFNIFKFLAYIKEELLLVLGTSSSESALPRLMERLEKYGCSKSVV
GLVVPTGYSFNLDGTSIYLSMAAIFIAQAYGIDLSIWQELTLLGVLMLTSKGAAGVTGSGFITLAATLAAFP
IP------VEGIALLLGVDRFMSEARAITNIIGNAVATVVVSK-
>H2HQY7_CORDP/6-407
FGAQVIYGLIAGVVLGLIANKMPEGNWLTATLTTIGSDYVTLLKVLIPPLVVTAVITSIANLRVTNAARLAV
KTLIWFAITAFFSVLAGIAVGLIFKPG--QTTGLQDTAKAPSSVGSWWAFIEGIVPSNILGLQSTTNVLQIL
VIAIALGIAAVKVGEKA--------EPFINFNRSFLEIIQKVLWWIIRLAPIGTAALIGKAVATYGFEAMGA
LGKFVLTIYVGLAIVVVVIYPLVLKFHGLSVVQFYKRVWPVFSLGFVTRSSMGVMPVTEQTSEAIGVPKHYA
SFAVPLGATTKMDGCAVYPAVAAIFVSQFYTMPLTFTDYILIVIVSVLGSAATAGTT-GATVMLTLTLSTLG
LP------LEGVGLLLAIEPIIDMGRTAVNVTGQALVPAIVARQ
>I0NEE5_SALET/9-401
--FQVLTAIAIGILLGH------YYPELGAQMKPLGDAFVKLIKMIIAPVIFCTVVTGIAGMEMKAVGRTGA
VALLYFEIVSTIALIIGLIIVNVVQPGTL-DAQAVAVYAAQAKEQGIIAFLMDVIPGSVIGAFASGNILQVL
LFAVLFGFALHRLGSKG--------QLIFNVIESFSQVIFGIINMIMRLAPIGAFGAMAFTIGKYGVGSLVQ
LGQLIICFYITCILFVVVVLGTIARVTGFSIFKFIRYIREELLIVLGTSSSESALPRMLDKMEKLGCRKSVV
GLVIPTGYSFNLDGTSIYLTMAAVFIAQATNSHMDIFHQITLLVVLLLSSKGAAGVTGSGFIVLAATISAVG
LP------VAGLALILGIDRFMSEARALTNLVGNGVATVVVAK-
>F3WIR6_SHIBO/29-443
--KKVLVGLVMGVVFGLALHDSQVLKDSVQWFNIVGNGYVQLLQMIVMPLVFASILSAVARLHASQLGKISF
LTIGTLLFTTLIAALVGVLVTNLFGLTTARLNAIESNYVGKVSDLSVPQLVLSFIPKNPFADLTPTSIISVV
IFAAFLGVAALKLLKDDAP----KGERVLAAIDTLQSWVMKLVRLVMQLTPYGVLALMTKVVAGSNLQDIIK
LGSFVVASYLGLLI-MFAVHGILLGINGVSPLKYFRKVWPVLTFAFTSRSSAASIPLNVEAQTRLGVPESIT
SFAASFGATIGQNGCGLYPAMLAVMVAPTVGINLDPMWIATLVGIVTVISAGVAGVGGGATFAALIVLPAMG
LP------VTLVALLISVEPLIDMGRTALNVSGSMTAGTLTSQ-
>Q9ZDY7_RICPR/3-388
--QKVTLGLILGIIFGI------YLPQYVNYIKPIGDIFLRLIKMIITPLIFFSLVSGITSMNTSALGRVGM
KAVAAFLGTTFFATIFGLTIALVLKPGVGIHIDFTSLSTTDRTSFNIIDFFVNIVPENAVRAFANGNVLQVV
FFAIFVGITLNKMKSIG--------KPITDLIHAMSKLILKMISFVIKLSPYGAFALTGWIVGMQGFSVMIS
LSKLVVAVVVAMTCQ-YLVFGLLIYFCRVSPIPFYKKSFEYQILAFSTSSSKATLATTMQVCRELGISESST
SFVLPIGASINMDGFAINLSLTTIFFAQMMGITLAPHDYLVIILTSTLGSIGGAGIPGASLIMLPMVLSSVH
LP------IEGVAIIAGIDRILDMLRTTINITGDATITMIIDNS
>H1K523_9MYCO/8-396
-AIQIGIAAIGGIVFGL------IVGDWAANLKFIGDLFIRLIQMSIVPLVMASVIVATGSMTGTGTGRIAF
RTFKWMIGFSAVAAVLAWLLSSLIQPGVYDLPLESGLEESAQEALGWQDTLRNFVSTNIFDAMATATMVPII
VFSLLFGIALRIQINKTG------DDRVLSFIDQIQQIVLTMIRLVMYIAPVGVFCLLASLAGDVGISVVTT
ALKYLGTTLIGVLI-LFALFVLVVSRTGLSPLKLPSKLVEQTVIAITTTSSAVTFPTVLKNTVEVGVSQKIA
NFTLSIGLTMGSYGAVLNYTIVVMFLAQTGGIDLSIGQIALGMGLAILLNMGTITVPGGFPVVATFLAASLS
LP------VEAIGLLIAVDWFTGIMRTFLNVNGDTFVAMLVANA
>A9R0D3_YERPG/29-443
--KKVLIGLVLGVLFGSGLQDNPILKESITWFNIIGNDYVQLLQMIVMPLVFASILSAVAKLHASSLGKISI
LTIGTLLFTTLIAALVGVFVTNLFGLTTARLSAIESNYLGKVADLTVPQLILSFIPKNPFADLTPTSIISIV
IFATFLGIAALQLLKDDVT----KGQRVLAAIDTLQAWVMKLVRLVMKLTPYGVLALMTKVVAGSNIQDIMK
LGSFVVASYLGLAI--MFVVHAVLLLTGINPLKFFKKVWPVLTFAFTSRSSAASIPLNVEAQTRLGVPESIA
SFSASFGATIGQNGCGLYPAMLAVMVAPTVGINLDPVWIATLVGIVTISSAGVAGVGGGATFAALIVLPALG
LP------VTLVALLISVEPLIDMGRTALNVNGSMTAGTITSQL
>DCTA1_BRASO/19-410
--IQVLVAIVLGVIVGWL----WPEIGKNDWIKALGDGFVKLIKMVIAPVIFCTVVSGIAHVSVKKVGRVAI
KALIYFEIVSTFALALGLIVANVIQPGGQTNAAAVANYAKQASEMKSVDFVLHIIPDTVVGAFAQGEILQVL
LFSILFGIALMSLGERG--------HTMRAFVDDAAHAIFGVIAIVVKAAPIGAFGAMAFTIGRYGPQALGN
LAGLIATFYLTALAFVIIVLGIIARIAGFSIFKFLTYIKDELLIVLGTSSSESALPQMMEKLERLGCSKPVV
GLVVPTGYSFNLDGTNIYMTLATLFIAQAMNVHLSFGEQITILLVAMLTSKGASGITGAGFITLAGTLAAVR
PE-----LVPGMAIVLGIDKFMSECRALTNLCGNGVACVIVAWW
>B4GKR2_DROPE/20-449
--MATVIGVFAGGLVGFIIKTGEWTKREIMYISFPGEIFLRMLKCLIVPLLVSSITSAIGGL-LSMSSKIAT
RAITYYFVTTISAVVLGICLVTTLRPGVETHTESVDKASKVLTPDTLMDLVRNMFTDNIIQSTMFQNVLGLV
MFSVILGTTIGRMREKG--------QLLQDFFTTLSEAMMTITSWVIWISPLGVAFLIAAKIIEMEAATIQS
LGWYFITVMIGLFLHGFGTIAVIFFGTRRLPYRYIAKLSQVLATAFGTGSSSATMPLTIKCLDNMGIDPRVT
RFVIPVGATINMDGTALYEAVAALFIAQYREMSYSFGTIVAVSITATAASIGAAGIPQAGLVTMVMVLDTVG
LE------PKDVSLIIAVDWLLDRFRTTINVMCDALGTILVNH-
>E6LAN1_CAMUP/17-428
--FWVILGIILGIILGC------VHKELALNVKVGVDYFIHALKILIGPIIFVTIILGIISLDLKKVGSIGL
KSVIYFELVSTLALAVGIFITNILKPGKGIEQYLAKTNGDISASSEIIQILKDAIPTDLISPFTEGKTLQVL
VLAILTALIISLMKNED-------KQSIQKVFEVVQNFVFKILQIIMYFSPVAAFCAMAFLIAQYGLSSLLN
LGYLLLVMLFACLIFIFGILGIICYLAKVNIFKFMRFIAAEVLIVFATSSSESALAPLMKKLEK-GISKATV
GLVLPTGYSFNLDCTNIYLSVCLIFLAQAFGVNLSLSHELSILLVLMVASKGAVGVTGSGFIVLGSTLAALG
MQIEEVLPIAAISILLGVDKFMSEMRAVGNLCGNSVAALIVG-I
>B5QFY7_CAMJU/41-450
-FLRMLFALLMGLGFGFVLQNILWYSETKHWFAFVSSVFVAFIKMLVVPLVSICIIKVIIEIDNIKISSLLG
ISLFWILFSTAIAATLGIFLGYSFDLG--SNFAIHEGDKQIREIQTFSNIILGLIPSNIITAINKENIIAIV
IFSFFIGISAKKISKKEECE--QAFKSFHNFILTFYNIMMNMTATVIRFMPYAVVCMMANVLLSNGFEAIKT
AGLFIMLIYIAMLIMFGVHFLLL--SQGLNPIKYAKKAFPVWLFAFSSRSSLGTLPMTTSTLQNFGVNSAIA
NFVASIGTTTGLNGCGYFPALAAVFVAFATHTHIDFTFALMIVLVAVIGSLGIAGVPGSATMAASIMLAGIG
FG------NNFLSLILAIDPIIDMARTASNVSGAMTSALCTAKN
>E8ETH9_SALMO/28-432
-LKSVFIAIFLGAVIGLSLHSANHTKTIIEWYSIVGNGYVHLLKLVAIPLIFISILSAINKLESAGIGKMSL
TIVGCMLCLVMAAGFIGLLTAHVLGLDVHMPSMLTTEEVNKTAAVSIPQLVTSLIPTNIFLDLTSVSVIGIV
IFTLIAGIALLKVKKEAPE----EGQKLSAGINAIQIWVMKMVRIVIVLTPYGVMALMTTVFSSYRLEQFAS
LLGFIGACYIAIFM--MFIVHAILLLSGNNPARYFRMVWPVLTFAFVSRSSAASIPLAISAQEKFGVQSTIA
NISASFGSSMGQNGCGIYPAIMVAMIAPTIGIDLSLHFLAAMLPAIALGSIGVAGVGGGGTFAALIVLSTLN
FP------VALVGIFIAIEPIVDMARTALNVNGSMMSGVLANRI
>Q7ZZ28_DANRE/43-452
--IMTVSGVLVGVGLGMMVRNMNLTRAQMTYFAFPGEMLLRMLKMIILPLVVCSLISGAASL-TRSLGKLGG
IAVSYFLVTTLIASSIGVALAFIIKPGNTNNLGLEGVSNNKETADSFLDLARNLFPSNLVAAAFRSNILGLV
LFAMVFGVALRKLGAEG--------EELIRFFNAFNEATMVLVSWIMWYVPFGIMFLVGSKIVEMEVLLVTS
LGKYIFASILGHIIHGCIILPLIYFFTRTNPYSFLSGLITPFTTAFATCSSSATLPTMMKCVEENGVDKRIS
RFILPIGATVNMDGAAIFQCVAAVFIAQLNNVDLNAGQIFTILVTATASSVGAAGIPAGGIITIAIILEAIG
LP------THDLSLMLAVDWIVDRTTTVVNVEGDALGAGILHHI
>E2KI78_ECO57/6-402
--TMILLALVLGMIIGVVLNSPETAKLYAQEISIFTTIFLRLIKMIIAPLVVSTLVVGIAKMGAKALGRIFS
KTLFLFICASLLSIALGLITVNFFMPGNFVAHGAETTGVVAAEPFTLKVFISHAFPTSIVDAMAHNEILQIV
VFSIFLGCSLTAIGEKG--------SAIVHALDSLAHAMLKLTGYVMLFAPLTVFAAISALIAERGLAVMVS
AGIFMGEFYFTMLLLWVLLIGLAIVVGP-CIRRLTRALSEPALLAFTTSSSEAAFPGTLEKLEQFGVSPKIA
SFVLPIGYSFNLVGSMAYCSFATVFIAQACNIHLSIGEQITMLLILMLTSKGMAGVPRASMVVIAATLNQFN
IP------EAGLILLMGVDPFLDMGRSATNVMSNAMGAAMVSR-
>B8E5W0_SHEB2/21-408
--LQIVIGMVLGIIVGV------IFGEQATCLKPLGTLFVNAIKMLIVPLVFCSLIVGVTSMQTGKMGRIGF
KSFGFYLFTTAIAISIGLLVGYVLQPGGLGLTLAEGATQTAKAVPSLVDTLVDIVPTNPIAAMASGQILQVI
VFAIALGIALVLIGEHG--------KSAIKVFESLAEAMYKLADMVMKLAPYGVFGLMAWVAGEYGIDMLWP
LIKVIIAVYLGCIIHVLGFYSFLLRFAKLSPLQFFKGISNAMLVAFTTSSSAGTLPASMKCASELGVHKKIS
SFVLPLGTTINMDGTALYQGVTVLFVAQAFGIDLTVVDYLTIILTATLASIGTAGVPGAGLVMLTLVMTTVG
LP------LEGVALIAGIDRILDMVRTVVNVSGDLVATTVIAKS
>G7P7C9_MACFA/50-497
--LLTVTAVIVGTILGFTLRPYRMSYREVKYFSFPGELLMRMLQMLVLPLIISSLVTGMAALDSKASGKMGM
RAVVYYMTTTIIAVVIGIIIVIIIHPGTKENMHREGKIVQVTAADAFLDLIRNMFPPNLVEACFKQNALGLV
VFSMCFGFVIGNMKEQG--------QALREFFDSLNEAIMRLVAVIMWYAPVGILFLIAGKIVEEDMGVIGQ
LAMYTVTVIVGLFIHAVIVLPLLYFVTRKNPWVFIGGLLQALITALGTSSSSATLPITFKCLEENGVDKRVT
RFVLPVGATINMDGTALYEALAAIFIAQVNNFELNFGQIITISITATAASIGAAGIPQAGLVTMVIVLTSVG
LP------TDDITLIIAVDWFLDRLRTTTNVLGDSLGAGIVEH-
>H7RWA8_CAMCO/23-433
--FWVIVGIVAGIVLGY------VNKEMAIASKPGVDYFISALKVLIGPIIFVTLVLGIISLELKKVGSIGA
KAVIYFEVVSTLALALGIFMANIMQPGTTSVQKYISQTTEVSASSEIMHILQDAMPRDIITPFTEGKTMQVL
VIAIITALIISLMRIED-------RQAIQRVFEVIQNFVFKILQVIMYFSPVAAFSAMAVLIAQYGLGSLIN
LAYLLLVMLVSCLIFIFGILGLICYFAKVNIFKFMRFISREVLIVFATSSSESALAPLMRKLEK-GLSKATV
GLVLPTGYSFNLDCTNIYLAMSLIFLAQAFNVNLSLAHEISILIVLMIASKGAVGVTGSGFIVLGSTLAALG
NMEISVLPVAAIGVLLGVDKFMSEMRAVGNLCGNSVAALIVAI-
>A5Z8P0_9FIRM/30-425
--LLVIVALAAGVAIGF------IFHGHTSWITPIGKAYVSVLSALVSPLIIVAIISSITSLETKQLKGIGF
RSIGWLITTTFFAIMLALGLGLVFGVGAYLSIDGLDTTTFQSKVTSFSEIFINFFPRNVISDIAEENTIPMI
FTAILVAVAYVFVAHDNEE----KVKPFKNLVEALKEIIFKILDWVIELTPYAVLTLVATSVGNNSSGMIWS
LVMLLIVCFIAFIIDSYLINAVLLKFAKVNPIKFFKKILPAQIVAFSTQSSAGTLPVATEILTDIGVSGKVA
NVTTPLGTTIGMPGCGIWPILVSLYGIYGLGINFSLTDYITLVVVALFVSFGTAGVPGTATVTTASVLTVMG
LP------LELIVLTIPISALADTGRTATNITGAMVSATIVARQ
>C3CZ55_BACTU/6-401
--WQILIGLALGIAVGAI---FFDNPAVVKYLQPIGDIFIRLIKMIVVPIVVASIVVGVAGVGVKKLGRLGG
KTILYFEIITTIAIIVGLLIANIFQPGTKTDISKYTHTTEQVQSHSFADTFVNIVPTNIMKSLADGDMLAII
FFSVLFGLGVAAIGERG--------RPVLQFFQGVADAMFYVTNQVMKFAPFGVFALIGVTVSTFGLASLIP
LGKLLIVVYGAMIFFVVVVLGLTAKIFGINIFQFFKILKDELILAYSTASSETVLPKIMEKMEKFGCPKAIT
SFVIPTGYSFNLDGSTLYQAIAAIFLAQMYGIDLSITQQITLLLVLMVTSKGIAGVPGVSFVVLLATLGTVG
IP------PEGLAFIAGIDRILDMARTAVNVVGNSLAAVVMSK-
>C3CRU8_BACTU/6-393
PL-ILLSSILIGGFIGY------FMGADAVALKPLGDIFLNLMFTIVVPLVFFSIASSIANMDLKRFGKIMS
SMAGTFLFTSILAAIFMIIVVKVFPPA-GVVL-ELTQPDKAGKAVSVADIVGILTVSDFSKLLSRENMLALI
FFSILMGIATSAVGEKG--------KPFATFLQAGAEISMKVVSFIMYYAPIGLAAYFAALVGEFGPQLLGT
YFRAAMVYYPASLIYFFVFFTFYAYAGRKQGVQVWKNMVSPTVTSLATCSSAASIPANLEATKKMGISSDVR
ETVVLLGSTLHKDGSVLGGVLKIAFLFGIFNMEFEPKTLAIALVVSLLVGTVMGAIPGGGMIGEMLIVSLYG
FP------PEALPIIAAISTIIDPPATMLNVTADNACAVMTARL
>H8C643_CAMJU/23-433
--FWVIIGIITGIVLGY------TDKELAIASKPGVDYFIGALKVLIGPIIFVTLVLGIISLELKKVGSIGA
KAVIYFEVVSTLALAIGIFMANVMQPGTKSVQKYISQTTEVSASSEIMHILKDAMPTDIITPFTEGKTIQVL
VIAIITALIISLMRIED-------KQAIQRVFEVVQNFVFKILQIIMYFSPIAAFSAMAVLIAQYGIGSLIN
LAYLLLVMLISCLVFIFGILGLICYFAKVNIFKFMRFISREVLIVFATSSSESALAPLMRKLEK-GLSKATV
GLVLPTGYSFNLDCTNIYLAMSLIFLAQAFNVNLSLAHEISILIVLMIASKGAVGVTGSGFIVLGSTLAALG
NMEISVLPVAAIGVLLGVDKFMSEMRAVGNLCGNSVAALIVAI-
>G7LMQ8_9ENTR/30-444
--KKVLLGLVVGVLFGLALHDNPLIRQSVAWFNIVGNGYVQLLQMIVMPLVFVSILNSVAKLHASSLGKISI
LTLGTLLFTTLIAALVGVFVTNLFGLTSARLSAIETNYSGKVADLSIPQIILSFIPKNPFAELTPTSIISVV
IFAVFLGVSALQLTKDDAA----KGERILTAIDTLQAWVMKLVRLVMKLTPYGVLALMTKMVASSNLQDILK
LGSFVAASYLGLAI-MFGVHALLL-LTGINPARFFRKIWPVLTFAFTSRSSAATIPLSIEAQTRIGVPQSIA
SFAASFGTTIGQNGCGLYPAMLAVMVAPTVGINLDPLWILTLAGIVTISSAGVAGVGGGATFAALIVLPAMG
LP------VTLVALLISIEPLIDMGRTALNVSGSMTAGTVTSQL
>B0N445_9FIRM/12-412
--TKIFIALIAGAILGIILFSVRDDIVIDGILYVIGQGFIKLMKMLVVPLVFCSLVCGSMAIGTKKLGSVGV
RTIVFYLFTTALAITVALLIGNLINPGDMSAVQSTAANVGTTESTTLVETLLNIIPDNPISALSNGNMLQII
VFALLVGVILAKLGERA--------EVVGNFFSQFNDIMMEMTMMIMAIAPLGVFCLIARTFAGIGFGAFLP
LGKYMIAVLIALAVQCLFVYLGLLKFTGLNPIKFIKNFFPVMAFAFSTATSNATIPLSIDTLAKMGVSKRIS
SFTIPLGATINMDGTAIMQGVAVVFAAQAFGINLDLTDYITVIGTATLASIGTAGIPSVGLVTLTMVFNSVG
LP------VEAIGMIMGIDRILDMTRTAVNITGDAVCTTIVAHQ
>E6IDL4_ENTFL/6-392
-MTQIAIAVVVGILVGL------LIPASGNYLKIVGDVFLRLMQMAIPILILGQIVQAVGSINPKELTSLGG
RTIAVFGISSLAAALWGVLMAVIFNPGYGVKMTGFQDASIKAQEISITDTILNFVPKNIFDSLTQGSIIQII
VFALFFGLALNKYLQSHP------ETQLFQIIVDFNEVIITVIRYVMYLAPLGIFALIASTISHLGLQIILP
LVKYLLVYGLGTILFL-GIWILVITYCKVSPLRLITNMKNMSVMALATTSSAITLPVALEETETLGLSKRIT
NLVLPLGMSLNSNGSAMHMAFTVMTIAQMYQLDFDITKMIYLAITATFVSLANAVVPGAGLVSLAVIVPQMG
LP------IESIAIFAGVEWFVGMLRTILNVNSDVYSAILVAKS
>D5ECZ0_AMICL/17-417
--IRILIGLVLGAIVGL------VAGNSILWVRPLGDIFVRLLKMIVTPIILTTLVVGSASISPAELGKVGV
KIVIYYLFTSAVAVAIGLLMGNVFRPGGLDLGSIGEAAGKALEKPSLANTFLNIIPTNPFASLSGGDVLPII
FFAILFGLGISYLKISKDSRIREAGELLFKFFDGAAEAMYKIVGWVLQYAPIGVFALISVVFAQQGAKAIGP
LWGVTLACFLGYILHLIVVYGGALSLYKLSFSTFLKGSKEAMITAFVTRSSGGTLPITMRNADELGIAKNVY
SFTLPLGATINMDGTAIYQGVCALFIGFAVGLPLNFSQQITVILTAVLASIGTAGVPGAGAIMLLLVLDSIG
LPIEQSPVAAAYAMILGIDAILDMGRTCLNVTGDMVGSAIVAKS
>C3P169_BACAA/6-393
PL-ILLSSILIGGFIGY------FMGTDAVALKPLGDIFLNLMFTIVVPLVFFSIASSIANMDLKRFGKIMS
SMAGTFLFTSILAAIFMIIVVKVFPPAQGVVLELTQPDKAEKAVSVADQIVGILTVSDFSKLLSRENMLALI
FFSILMGIATSAVGEKG--------KPFATFLQAGAEISMKVVSFIMYYAPIGLAAYFAALVGEFGPQLLGT
YFRAAMVYYPASLIYFFVFFTFYAYAGRKQGVQVWKNMVSPTVTSLATCSSAASIPANLEATKKMGISSDVR
ETVILLGSTLHKDGSVLGGVLKIAFLFGIFNMEFEPKTLAIALVVSLLVGTVMGAIPGGGMIGEMLIVSLYG
FP------PEALPIIAAISTIIDPPATMLNVTADNACAVMTARL
>F2LQ16_BURGS/22-414
--FQVFAAIVLGVLLGH------FAPSLAVKMKPLGDAFIKLIKMVIGPIIFCTVVAGIAGMGMRKVGRVGG
KALLYFEVVSTLSLVVGLIGGHLLKPGARLDTKALADYTTAAHHQNTVDFLMHIIPETLVSAFTTGNVLQIL
LISVLFGAALAALGERG--------RALTQLIDQVAHTFFGIVHIIMKVAAIGAFGSMAFTIGTYGIGAVLP
LLKLIGAFYLTLLVFVVVVLGAISRALGFSILRFMGYIREEILIVLGTSSSEAALPQMLEKLEALGCSKSVV
GLVVPAGYSFNLDGTNIYLTMAVLFIAQAFNVELSLVQQLTLVGVAMLTSKGASGVAGAAFVMLTSTLLVFP
IP------VSGMVLILGIHRFMGTGLAIVNTIGNGVATLAVAA-
>C1EMP0_BACC3/7-397
--FQVIVAIICGIAVGA------IWPSVGQEMKPIGETFINMIKMVIAPIIFLTIVLGIASMGMKKVGRVGG
KALLYFEIVTTAALIIGIIVANVVRPGSKLKGGDVSQYVQSGQEMKWMDFFLHIVPSNMFEAFAKGDILQVL
FFSILFGAGLTMLGKNG--------QPVIDFFERLSKVFFNILSIVMKLAPVGAFGGMAFTIGKYGLSTLIP
LGKLMICVYATMALFVFIVLNFICKLYKFSLWKYLSHIKEELLIVLGTSSSESVLPRMMTKMEDFGCSKPVV
GLVIPTGYSFNLDGTTIYLSMATIFLAQVFHVDLSLGQQLTIIAILLVTSKGAAAVTGGGFIVLASTLSAMN
IP------LEGLALLLGVDRFMSEARAIVNLIGNGIATVVVAKS
>G9SZZ0_ENTFC/30-443
-FTRVFTALGVGIVFGGLLQDDKVVTQSMEWIGIVGQGYVSFLQMLVMPLVFISIIGAFTKMKSEKLGKISA
TVLTSLLGTTAIAALIGIGSTMLFGLQETARISELATRQETVENLSIPQQILSFIPKNVFADLAATSTIGVV
IFAAFVGIAYLGVKRKAP-----KEAAFFDLVDSLYKIIMRIVTLVLRLTPYGVFALMTNVLATSDFAAIVN
LGKFVVASYVALLAVLIVHSLIL--GAKVNPINYFKKAFPVLSFAFTSRSSAGALPLNIETQTKLGVDDATA
NFSASFGLSIGQNGCGVYPAMLATIVAPAAGVNFSLEFILMLVAIVTISSFGVAGVGGGATFASLIVLGAMN
LP------VAIVGLVISVEPLIDMARTAVNVSGSMVAGIVTS-A
>D5DKN5_BACMD/17-410
--FQIMMAIVLGIAVGY------LWPSFGNAVKPIGDGFIKLIKMLIAPLIFGVVVVGIAKVGIKTVGRIGG
KTILYFEIVTTFSLFIGLLVANVMNPGSSLSTSEVDAKTNGSELPSEGDFFLNMIPDSAVGAFSSNSMLQVL
LISCLFGIALVHIGGKT-------AETLLNVLEKVNDVLFKIMGYIMKLTALATFSAMAFAVSQYGLGTLAA
FGKLFIAMTIACLA-FVLVLAVILRYLKLSLWKVILYIREEIMLAFATGSTEAVMPQLMDKFEQ-GCNKAVV
GLVVPTGYSFNLDGASIYLSLALVFLAQATGVDLSLTDQLLMLGVLLLTSKGMAGIPGSAFVALSATAAATG
IP------VAAVALMLAPDRFMGNYRTTVNIIGYAVAAFIIAR-
>DCTA_SALPA/9-401
--FQVLTAIAIGILLGH------YYPELGAQMKPLGDAFVKLIKMIIAPVIFCTVVTGIAGMEMKAVGRTGA
VALLYFEIVSTIALIIGLIIVNVVQPGTL-DAQAVAVYAAQAKEQGIIAFLMDVIPGSVIGAFASGNILQVL
LFAVLFGFALHRLGSKG--------QLIFNVIESFSQVIFGIINMIMRLAPIGAFGAMAFTIGKYGVGSLVQ
LGQLIICFYITCILFVVVVLGTIARVTGFSIFKFIRYIREELLIVLGTSSSESALPRMLDKMEKLGCRKSVV
GLVIPTGYSFNLDGTSIYLTMAAVFIAQATNSHMDIFHQITLLVVLLLSSKGVAGVTGSGFIVLAATISAVG
LP------VAGLALILGIDRFMSEARALTNLVGNGVATVVVAK-
>Q4KDS8_PSEF5/11-403
--FQILCAVFLGVLVGH------FWAAQAIALKPLGDAFIKLIKMMIAPVVFCTIVTGIAGMSKRSLGRLLS
KTMLLFLGLTLISLFIGLAAVYLFQPGTRLSTQGLSQYTDSAAKLGVVEFFMHIIPETFVGAFNKGEVLPVL
FIAVLCGFALSSLGERG--------KPVLVVLESASQMVFKIFSYLMRFAPVGAFGALAFTVGQYGITSLGA
LAKLIMTLYVACGFFVCVVLGGICRANGFSLWKLLRYLREEFLVVLGTSSTEPVMPRMLEKLQALGCKKSVV
GLVLPTGYSFNLDGTAIYLSLAAIFIAQACNIELSAGQVVTMLAIMLLSSKGAAGVTGSGFVALASTLTVIH
IP------LAGLALLIGIDRFMSEARALTSLASNAVATVVIA-L
>H8LM60_RICSL/3-388
--QKVTLGLILGIIFGI------YLPQYVNYIKPIGDIFLRLIKMIITPLIFFSLVSGITSMNNSALGRVGM
KAVAAFLGTTFFATVFGLTVALVLKPGVGVHIDFTSSGTTNRTSFNIIDFFVNIVPDNAVGAFANGDVLQVV
FFAIFVGITLNKMKSIG--------EPITDLIHVMSKLILKMISFVIQLSPYGAFALTGWIVGMQGVEVMIS
LSKLVVAVVVAMTFQ-YLVFGLLICFCRVSPIPFYKKSFEYQILAFSTSSSKATLATTMQVCRALGISESST
SFVLPIGASINMDGFAINLSLTTIFFAQMMGVTLAPHDYLVIILTSTLGSIGGAGIPGASLIMLPMVLSSVH
LP------IEGVAIIAGIDRILDMLRTTINITGDATITMIIDNS
>H3L4U5_KLEOX/6-402
--KMIILGLILGMIAGVIINSADTAKSYAQDISIFTTIFLRLVKMIIAPLVISTLVVGIAKMGAKTLGRIFS
KTFFLFICASLLSIALGLVIVNLFQPGNFVPHDAGAVAAVQSEPFTLKVFISHAVPTSIVDAMARNEILQIV
VFSIFLGCSLAAIGEKA--------EPIVKVLDSLVHVMLKLTGYVMLFAPLTVFAAISGLIAERGLGVMVS
AGIFMGEFYLTLGMLWAILIGLSTVVGP-CISRLTKAILEPALLAFTTSSSEAAFPGTLDKLEKFGVSSKIA
SFVLPIGYSFNLVGSMAYCSFATVFIAQACNVHLSMGEQITMLLILMLTSKGMAGVPRASMVVIAATLNQFN
IP------EAGLILLMGVDPFLDMGRSATNVMSNAMGAAIVGR-
>E9A2P3_SALET/28-432
-LKSVFIAIFLGAVIGLSLHSANHTKTIIEWYSIVGNGYVHLLKLVAIPLIFISILSAINKLESAGIGKMSL
TIVGCMLCLVMAAGFIGLLTAHVLGLDVHMPSMLTTEEVNKTAAVSIPQLVTSLIPTNIFLDLTSVSVIGIV
IFTLIAGIALLKVKKEAPE----EGQKLSAGINAIQIWVMKMVRIVIALTPYGVMALMTTVFSSYHFEQFAS
LLGFIGACYIAIFM--MFIVHAILLLSGNNPARYFRMVWPVLTFAFVSRSSAASIPLAISAQEKFGVQSTIA
NISASFGSSMGQNGCGIYPAIMVAMIAPTIGIDLSLHFLAAMLPAIALGSIGVAGVGGGGTFAALIVLSTLN
FP------VALVGIFIAIEPIVDMARTALNVNGSMMSGVLANRI
>B4W7B5_9CAUL/1-408
-M---LIGFTVGLGGGLWVNDTAWVVWVTDNITPAGQIFLRLLFMMVIPLLFSALVIGVAEMGLNSLGRAGI
KTLLLTILVSGIAVVIGLVMVNLLQPGEQGRDGAAGIVQNAPETIQLGDFFLGLVPSNAVTAAAENQILPLM
VFALFFGIGLVMAKSPA-------TDRLQEVIEGLLEVTMKLINLFIKLAPFAIACLMFNLAALFGWDLLVR
LAAFVGVAVGAMAIHMFVVYPLVIWLGGRSPIAFFRAVREPMVVAFSTASSNASLPVSLKAAEQLKLPRKIA
RFVLTVGATANQNGTALFEGVTVLFLAQFFNVELSLTQQVIVMLVCILGGIGTAGVPAGSLPVVAMILVMVK
VP------PEGIGLILGVDRFLDMCRTTLNVTGDLVLATVVSRG
>E1PNH0_CAMJM/41-450
-FLRMLFALLMGLGFGFALQNILWYSETKHWFAFVSSVFVAFIKMLVVPLVSICIIKVIIEIDNIKISSLLG
ISLFWILFSTAIAATLGIFLGYSFDLG--SNFAIHEGNKQIREIQTFSNIILGLIPSNIIAAINKENIIAIV
IFSFFIGISAKKISKKEEYE--QAFKSFHNFILTFYNIMMNMTATVIRFMPYAVVCMMANVLLSNGFEAIKT
AGLFIMLIYIAMLIMFGVHFLLL--SQGLNPIKYAKKAFPVWLFAFSSRSSLGTLPMTTSTLQNFGVNLAIA
NFVASIGTTTGLNGCGYFPALAAVFVAFATHTHIDFTFALMIVLVAVIGSLGIAGVPGSATMAASIMLAGIG
FG------NNFLSLILAIDPIIDMARTASNVSGAMTSALCTAKN
>D7VLB7_9SPHI/8-398
--FQVLTAIILGVLAGI------YFPGFADTARIISETFINMIKMVIAPIIFLTIVLGIASMGMKKVGRVGG
KALLYFEIVTTFALIIGLFVAHYTEPGNHEGVADIQKYKNEAAEINWIEFFTHIVPSNVFKAFTDGNILQVL
FFSILFGLGLTKLGEQG--------QPLLRSFDRFSKVLFNIMKMIMRLAPLGAFGGMAYTIGTHGIEALAP
MGRLMLSVYATMILFIFVCLNIICRMYKFSLWKYLKFIKEEILIVLGTSSSESVLPNIMQKMEDFGCSRSVV
GLVIPTGYSFNLDGTTIYLSMATIFLAQVFHVDLSFAQLLTIIGILLVTSKGAAAVTGGGFIVLAGTLTALK
IP------VEGMAILLGVDRFMSEARAITNLIGNGVATVVIAKS
>E1PPX3_CAMJM/14-400
--VQICIGIVLGILIGI------SSKEISEIANLLGILFTSALKAIAPMLVFILILTSICTK-FSQSGAKIK
NIIILYIVGTFLASACAVLANFFFPVKVLDGVQTATNSSPTHMSEIFKDLLFKIV-DNPINALSSGNYLGIL
TWAIAGGIALKHCSNE-----------AKQVFIDINEGVLKIVKFIVKLAPFGIFGLVANSVAQTGAQGLLS
YVKLLILLVTTMLFVTFVINALIVFYTRKNPFPLFICLRHSAFFAFFTRSSAANIPVNMALCAKLGIDKEFY
GISIPLGATINMAGAAVTIAILSLTAANTVGIEISLLQAFLLSIIATFAACGASGVAGGSLLLIPLACSLFN
IDYD--IAMKVVAIGFIIGVIQDSVETALNSSTDVLFTAICSKN
>C6JC84_9FIRM/12-402
-IAAIFTGLILGIITGLFL--ANRFEPVLAITSLIGSIYMNALNMMIFPLVFCSIIMGISSIGARTTGKITA
GAMIFFLCTTALASLAGLIIPRLIHLGEGVKFEMATSDIEATEMTSILDTIKNLIPSNPVAAFTNGNMLQVL
VFAVIVGFTLIAIGEKG--------KALLNVIDSCNEVCLKVISTVMYFTPIGVFCTIVPVVEANGTETIIS
LATQLIILYVAFFGFALVIYGGSVKIGKESPVKFFKAMLPAALNAFGTCSSSATIPISKQRMEDMGVSNKIT
SIAIPLGATVNMDAVSILMSFMIMFFANACGINVSISMMIIILLANVLLSVGTPGIPGGAIASFAALATMAG
LP------AGVMGVYISINTLCDMGATCVNVIGDMAGCVVLKKK
>B0KN85_PSEPG/29-443
--KKVLLGLVLGVVFGLVLHGHPVLKATIAWLDLVGNGYVGLLQMIVMPLIFASILSAVARLHASSLGRISV
LSIGTLLLTTAIAALIGIVLTNLFGLSSARMQVIHSDYAGKVADLNIPQLLLSFIPSNPVGDLAPTSIISVV
IFAVFIGLAALQLIKEDAE----KGERALSAIDTLQAWVMRLVRVVMKLTPYGVLALMTKVVASSNMEDILK
LGSFVVVSYLGLAL--MFVVHGIILATGVSPLRFFRKVWPVLTFAFTSRSSAASIPLNIEAQTRLGVPQSIA
SFSASFGTTIGQNGCGLYPAMLAVMVAPAVGIDFDPLWIATLVAIVTLSSAGVAGVGGGATFAALIVLPAMG
LP------VELVALLISVEPLIDMGRTALNVNGSMTAGVVTSQL
>G0B1V6_SERSA/8-411
--WQILIALVLGIIVGAVLHTESREWLVSNVLSPAGDIFIRLIKMIVVPIVISTLVVGIAGVGAKKLGRLGL
KTIIYFEVITTVAIVVGLTLANVFQPGVDISQYEKTTEQVQSGSHSLVGTILSLIPSNVFASMAKGDMLPII
FFSVLFGLGLSSLPKET-------KEPLLKVFKAVSESMFKVTHMIMRYAPIGVFGLISVTVANFGFASLLP
LAKLVLLVYFAIAFFALVVLGVVARLCNLRIWTLIRILKDELILAYSTASSETVLPRIIEKMEAYGAPKAIT
SFVVPTGYSFNLDGSTLYQSIAAIFIAQLYGIELSLGQEIVLVVTLMVTSKGIAGVPGVSFVVLLATLGSVG
IP------LEGLAFIAGVDRILDMARTALNVVGNALAVLVIAK-
>G9AEM0_RHIFH/19-411
--VQVLAAIAAGILLGH------FYPELGTELKPLGDAFIKLVKMIIAPVIFLTVATGIAGMTLAKVGRVAG
KAMLYFLTFSTLALVVGLIVANVVQPGASLDAKAVASYAAKAHEQSITGFLMNIIPTTLVGAFAEGDILQVL
FISVLFGISLAIVGKKA--------EPVVDFLQALTLPIFRLVAILMKAAPIGAFGAMAFTIGKYGVASIAN
LAMLIGTFYLTSFLFVFVVLGAVARYNGFSIVALIRYIKEELLLVLGTSSSEAALPGLMNKMEK-GCKRSVV
GLVIPTGYSFNLDGTNIYMTLAALFIAQATDTPLSYGDQILLLLVAMLSSKGAAGITGAGFITLAATLSVVP
VP------VAGMALILGIDRFMSECRALTNFVGNAVATLVVAK-
>C3L9M6_BACAC/6-401
--WQILIGLALGIAVGAI---FFDNPAVVKYLQPIGDIFIRLIKMIVVPIVVASIVVGVAGVGVKKLGRLGG
KTIIYFEIITTIAIIVGLLIANIFQPGTKTDISKYTHTTEQVQSHSFADTFVNIVPTNIMKSLADGDMLAII
FFSVLFGLGVAAIGERG--------RPVLQFFQGVADAMFYVTNQVMKFAPFGVFALIGVTVSTFGLASLIP
LGKLLIVVYGAMIFFVVVVLGLTAKIFGINIFQFFKILKDELILAYSTASSETVLPKIMEKMEKFGCPKAIT
SFVIPTGYSFNLDGSTLYQAIAAIFLAQMYGIDLSITEQITLLLVLMVTSKGIAGVPGVSFVVLLATLGTVG
IP------AEGLAFIAGIDRILDMARTAVNVVGNSLAAVVMSK-
>D9Y732_9BURK/17-407
VVVAYFLAIALGILAGI------WENHYMIVVQFISTVFIRLFKFLSIPIICVSIISSLSTLSNNESAKIFR
HTIFYTLSTTILAACVAASLYVLFTPANVAVTGTAPDISNKLGSHSYLDYVESIVPDNFITPFQTANVLSVL
LIAAAVGIAIAKMPRESK-----NQDLMITFFKASEDVLFTLVNWLIVVLPIGIFAFVASLAQESHGVSLGG
LGTYFALVISANLIQMFIVIPAFLMFKGFNPIKVAKGMLPALALAFFSKSSAATLPVTMRCAQQLGEKPQVA
QFVLPMCTTINMNGCAAFIFLTVVYLMQNAGLDIHPGVIVAWIFIATLAAIGNAGVPMGCFFLSASLLASMN
VP------ILLMGVILPFYAVVDMIETSLNVWSDSSVSAMVDKD
>G7DGF5_BRAJP/20-411
--VQVLIAILIGAMVGCL----WPSVATNDWVKALGDGFIKLIKMVIAPIIFCTVTSGIAHIQAKKVGCVGV
KALFYFEIVSSFALLLGLAMGNLVRIGVKPDAAAVANYVKQAEASKTVDFILNIIPDSVVGAFARGDVLQVL
LFAILFGFSLMALGKRG--------ERLRGMIDDVAHAVFGVIAIVMKAAPIGAFGAMAFTVGKFGPAALGN
LIGLIALFYVTAALFVVVVLGLIARLVGFSIFKFLIYIKDELLIVLGTSSSESALPQLMEKLERLGCSKPVV
GLVVPTGYSFNLDGTNIYMTLATLFIAQALGVDLSFGQQLTILLVAMLTSKGASGVTGAGFITLAATLSVVN
AL------VPGMAIVFSIDKFMSEVRALTNIIGNGIAAVFVS-W
>G7NM13_MACMU/58-522
-FLLTVSAVVIGVSLAFALRPYQLTYRQIKYFSFPGELLMRMLQMLVLPLIVSSLVTGMASLDNKATGRMGM
RAAVYYMVTTIIAVFIGILMVTIIHPGSKEGLHREGRIETIPTADAFMDLIRNMFPPNLVEACFKQNALGLV
VFSVAFGLVIGGMKHKG--------RVLRDFFDSLNEAIMRLVGIIIWYAPVGILFLIAGKILEEDMAVLGQ
LGMYTLTVIVGLLLHAGGVLPLIYFITHRNPFPFIGGMLQALITAMGTSSSSATLPITFRCLEELGVDRRIT
RFVLPVGATVNMDGTALYEALAAIFIAQVNNYELNLGQITTISITATAASVGAAGIPQAGLVTMVIVLTSVG
LP------TEDITLIIAVDWFLDRLRTMTNVLGDSIGAAVIEHL
>H2JY40_STRHJ/25-416
--VQCLIAVLLGAAVGG------LWPSVGADLKPLGDGFIALVKMFIAPIIFCTVVHGIASMGARAVGRVSL
KALVYFEVLTTVAMVIGLVVVNVVKPGLSTLSAKGLPPEATTAHEGFAEFLLAIVPATLVSALTGNEILPVL
LVSVLFGFGLHAAGEAG--------LGIARGIEKVSTVLFTLIRWIMRLAPIGAFGSMAFTIGNYGLGTLRH
LGLLVGSFWLTALFFVLVVLGTVMRLNGLRLLPFLRYIKEELLIVLGTSSTEPVLPRMMAKLQH-GASKPVV
GITLPAGYSFNLDGTAIYLTMGSVFLAQALGIDLSLTQQVTMLAVMLLTSKGAAGVTGSGFIALAATLSAVP
VP------VAALALIFGIDRFMSEARALTSLVGNGVATLAVAR-
>C5ZIL1_BURPE/9-401
--VQVIFAIVVGVILGH------YYPSLAVDMKPLGDGFIKLIKMVIGPIIFCTVVTGIAGMQMKKVGRVGG
KALLYFEIVSTCALVLGLAATHILRPGATLNGKEVASYAAKAHGQSSVDFLMHIIPNTMIDAFAQGEILQIL
LIALLFGSVLAHLGERG--------RVVTDFIDGITRVLFGIVHIVTKLAPIGAFGAMAFTIGKYGVGSLVP
LLKLIGTFYLTSVVFVLVVLGAIARFTGFSIIRFVGYIKEELLIVLGTSSSEAALPQLMEKLEK-GCSRSVV
GLVVPTGYSFNLDGTNIYMTMAVLFIAQATNIELTWMQQLTLLAVAMLTSKGASGVTGAGFITLAATLAVVP
IP------LSGMVLILGIDRFMSECRALTNIVGNGVATVVVSA-
>Q5WUJ7_LEGPL/7-401
--VQVLLGVFIGILLGY------FLPDVGVQLKAITDVFIKIIKMLISPIIFLTLVSGIAAMNMRQVGRLAG
GALLFFTFITTLALLIGLLATDYFKPGSLDAKEASSYLEGAHKVTNVTDLLINIIPRTFISAFVDGELLQVI
FISILFAIGLILTGNAG--------KSLVTGMQALSNVFFKIIHFVMYMAPVAAFAAMAFSVGKFGVGPLFN
LIGLLACYYLTSIFFILIILGSLLQYCKINIWHLLRYLKDELLIVWSTASSETVLPSLMQKLERLGCEQSVV
GLILPLGYSFNLAGTAIYLTMAAMFIAQATNTDLTVWQELSLLGVMIISSKGAAGVSGSGFIVLASSLATIG
IP------AAGVVLVLGIDKFMNEARSIINMMANAIATIIISR-
>F0BV07_9XANT/1-407
MG----IGFAVGLLFGLAVYDAEWVRLATKYVTPFSQVFLNLIFMLIVPLLFSALVMGISEMGIRALGRVGW
RTLGYTVVLSGVAVLLGLVLVNVLKPGQENAERTREIISSSGTQPQGMDMLLSIVPSNVIAAASNGAILSLM
FFAVMFGVGMVLTEDEK-------VATLRRGIEGVFEISMTLIGLVIRLAPYAVACFMFNLAALFGFDLLIR
LGAYVGVVVLALGLHMVVSYGIAVKAGR-SPLGFFRQTQEATVMAFSTASSNATLPTALRVADEMGLPPRVS
RFVLTVGATANQNGTALFEGVTVIFLAQFFNVDLSLGQQFMVMLVCILGGIGTAGVPSGSLPVVALICAMVG
VN------PVGIGMILGVNHFLDMCRTALNVTGDLALTTLVAKG
>D0Z9W2_EDWTE/9-400
-FLCLLLGIILGGLAGI------LFGERATLVQPIGELFLNLMFVVIVPLVFLSIASSIADMRMSRLGKIMG
TVFSVFIATALFAALIGFVATHLFNPFDTQSLIAHLPPAPQEQSKGLGEIVSTFTVPDFLQLFTKSNLLPLI
VFSILFGLATAFSGEQG--------RPVAQFLSAGTTVILRMVKIIMYAAPLGLGCYFAATVGALGPQIIHG
YLNAFLLYVVLTVIYFFGANTLYAFAGGRPAVRLWGNVFTPAITAIATASSAACIPVNLVASKKMGVPADIA
ETVIPLGANTHKDGSVIGGIIKIVFLFTLFGRDMSPMSIAAIISVAFLVGAVMGAIPSGGMTGELMICAVFG
FS------PELVGTIMIISTIIDIPATLLNSTGNTVCAMLVTRF
>C2U2K2_BACCE/30-443
-FKRVFTALGVGILFGLILQTSKVIIESNTWFSLIGNGYVKLLQMIVMPLILVSIISAFTKLQTKNLGKISG
LIIGILILTTGIAAAVGIAASAGFDVSESARLKLVEERFTSIEKTTIPDKLLELLPTNPFLDLTPTSTISVV
IFAAFIGIAFIGVKRKYPE----QAELFKKMLDAVYAIVMRMVTLILRLTPYGVLALMAKTVAGSDINAILK
LGNFVLASYVALIV--MFVIHLLLILSGLNPIQYLKKVFPVLTFAFTSRSSAGAMPLNIEAQKELGISEGIA
NFAASFGVSIGQNGCGIYPAMLAMMVAPTVGIDLQPQFILTLIAVVAISSFGVAGVGGGATFAALIVLSTMN
LP------IGIVALVISVEPLIDMGRTALNVSGSMTAGLISSK-
>Q1D5L6_MYXXD/13-400
--QRVLGAFVLGAVAGW-----LVGEPAGPWFQPLGTLYVNLIKMIATPLVFFAVINAVAALHQKSMAVLGG
KTFLWFGVTAALAVGVGLGVAALLRPGEGVGQLMATETYKPRDVPGPIQVLLDVVPTNPFAALANGKILQVI
FFAGLLGFALVKLGEKT--------ARLRELVREASDAMIQVTRFVLELTPLGTFGLIAALVGTYGFERLLP
LGKLVLALYVACALHIVFVYGGLLMTHGLNPLRFFRGAAPGMQVAFVSSSSFASMPVALRAVTNLGVNKDYA
AFAVPLGASIKMDGCAIYPAIASLFVAQYFSLELSASQYFIILLASVLGSFGTAGVPGTAVVMATVVLSSAG
LP------LEGLGYLLAIDRILDMMRTMTNVTGQMLVPVLVARE
>Q73ID9_WOLPM/3-389
KF-AILFSILLAIVAYY-----LNNEIIFEIAKLFSDIFISLLNLISLPLVFLSIVSTISGLKSIEIKVLVK
KTLFYTLLTTIIAAFVALSFYLLIDPA-RKNFISNTIGSINSSNHSYFSYLKSLIPSNFVQVFLENNMIGSI
LIAFLMGGAIVSLSKEK--------QDILQVFSALFDTLLKIAQGLLKFIPLAVWSFITCFLHEKGGSEFYN
LLWYFVCIMSANFVQAFLILPLFMWYKGISPIQTLKGVMPALTLAFFSKSSSATLPTTIECVQNLKVPKKLS
SFILPICTTINMNACAAFILITVMFVAEMNGYVFSLSEMLIWIFLATGAAIGNAGVPMGCYFTATSYLMSMN
VP------LHIMGLILPIYTIIDMFETAINVWSDVCITQIINKE
>G2GZ42_9ENTR/39-453
--KKVLAGLVIGVLFGLGLQDHPILKESMNWFNIVGNGYVQLLQMIVMPLIFISILSAIAKLYAASLGKISV
LIITTLLFTTLIAALVGVLVTHLFALTIAGLSVIESKYRDKVADWTAPQLILSFIPKNPFADLTPTSIISIV
IFAAFLGVASLELLRSNAE----KGQRILVAIDALQSWVMHLVKLVMKLTPYGFLALMTNMVASSDIEDITK
LGGFVVASYLGISI--MFIVHALLLISGVNPLRFFKKVWPVLTFAFTSRSSAASIPLSVEVQTRLGISQSVA
SFSASFGASIGQNGCGLYPAMLAVMVAPTVGINLELKWIASLVVVVTISSIGVAGVGGGAIFAALIVLPALG
LP------VTLVALLITVEPLIDMGRTALNVNGAITAGVITSQL
>B1KNK7_SHEWM/11-408
--SKILIGMGAGIILGLLLRDSSFINEYITFLHVIGTVFVSGLKMLVVPLVFISLVCGTCSLSPSKLGRLGG
KTIAFYLFTTAIAISVAISIAILVHPG-NASLVSEGLSFNAKEAPSLSEVLINIVPTNPLQAMSEGNMLQII
LFAVIFGFAISHIGERG--------KRVAALFNDLNEVIMRVVTLIMQLAPYGVFALMAKLALTLGLETFGS
VVKYFFVVLGVLLIHGFIVYPSLLKFTGLNPLIFIRKMRDVQLFAFSTASSNATLPVTIEAAEHLGVDNKVA
SFTLPLGATINMDGTAIMQGVATVFIAQVYGVDLTITDYTMVVVTATLASIGTAGVPGVGLIMLAMVLNQVG
LP------VEGIALIIGVDRLLDMVRTAVNVTGDSVATVIIAKS
>E5W599_9BACI/8-403
--TQIFLGLILGVAAGAI---WFGNPAVATYLQPVGDLFLRLIKMIVIPIVVSSLIVGVAGAGGKKVGRLGF
RTILYFEIITTFAIVLGLLLGNIIQPGEKQDISQYVETEKEASTKSVADTFLHIVPTNFFQSLAEGDLLAII
CFTVLFALGVSAIGEKG--------KPVLSFFEATSQAMFHVVNIVMKFAPFGVFALIGVTVSKFGFSSLLS
LGKLVLLVYLALAFFLIVIFGIVGKLCGINIFKFLAYLKDELLLAYSTSSSETVLPRVMEKMEKIGCPKGIV
SFVIPIGYTFNLDGSVLYQAIAALFLAQVYGIDLSIGQQLTLILVLMVTSKGMAAVPGTSFVVLLATLGTIG
VP------AEGLAFIAGVDRIMDMARTVVNLTGNALAAVVMSK-
>F5PBN7_SHIFL/20-424
-LKSVFIAIFLGAIIGISLHPETSSETVIEWYNIAGNGYVNLLKLVAVPLIFISILSAINKLESAGIGKMSL
TIVACMLCLVMIAGLVGLAIASAIGLDGHMQSSLTSDDVSKTAAVSLPRLITSLIPTNLFLDLTSVSVIGIV
IFTILAGIALLKVKKDAPA----EGEKLSAGINAIQIWVMKMVRIVIALTPYGVMALMAKVFSTYQLSQFTN
LLGFIVACYLAVFVM-FIVHSGILLIGK-NPVNYYKTVWQVLTFAFVSRSSAASIPLAISALEKLGVPNTIA
NIAASFGSSMGQNGCGIYPAVMVAMIAPTMGIDFSLQFLATLLPAIALGSIGVAGVGSGGTFAALIVLSTLN
FP------VALVVIFIAIEPIVDMARTALNVNGSIMSGVISARL
>Q7UV95_RHOBA/70-472
--YWIAGAIVAAIAVAL------TAPEFAVHFEIGGELFLRALKMIVVPLVFTSVMCGVLGLGVRQLGRPGA
TAVGYYLCTTVLAVVIGLIVVNVIRPGQGAEL-PNGQTEAPGMGVVLENLALMLITDNLFAAAADTQLLPII
VFTIAIGALMTTMMDRV--------RSIATLVTEANDLLLRFVLALMKLAPIGIFCLVTARFGKAHFEEISQ
IGWYFAAVIIGLAIHGFIVLPLIYYVTKKNPYHYMGAMSQALLTAFSTASSSATLPVTLECAES-GVSKRST
EFVIPLGATINMDGTALYEAAAAIFIAQAIGFDLTLSDQLIVAVTATLAAIGAAGIPEAGLVTMLIVLGAVG
LP------LEYLGLILAVDWLLDRFRTAVNVLGDSIGAAVVG-T
>B1TD81_9BURK/41-433
--VQVLVAMALGVSVGH------FWPSVGAMLKPLSDAFVGLVRMMIAPIVFCTIVSGITSLAGKAIGRTIV
RALLLFYLLTAVALAFGLVTAFVLRPGRHLDPRILAQYVPHAQPHGLVEFALSVIPDTMLGAFQKGEVLPVL
LLSLLFGFSLNAYPQAG--------RPVLALIDGVAQIVFRVLAMVMRLAPLGAFGAMAFTVGRFGIGSVGS
LARLMVAFYVACVLFVALVLAPLARLHGFALWRLLRYLREELLIVLATSSTEPVLPRLIVKLESLGCDKGVV
GLVLPAGYSFNLDGTAIYLTLAALFIAQACDVPLSAPQIAAMLAVMLLTSKGAAGVSGSGLVALVATLAVMP
LP------VAGVALLVGIDRFMSEARALTSVISNACAVIFVST-
>F8ZI50_VIBCL/13-404
IGVQVVIAMLAGTAVGA------AMGHDATLFAPLGAIFINLIKMLVIPLVAVALISGAAGLGSHSAGKVGA
VTLSYFAITSAAAVALALIMGELFQPGSGVESMFSSEYAAQGELPTFWATIIGMIPTNVFQSLNEANILQIL
VFCLFLGIAISKQAKEK-------RDPVINAVNTIVDAMVWMINKVMLIAPIGVFGLMADAVGTFGFSALMV
VFKLFVVYVAAIAIFGFVAYPVMIQFSKTSAKKFIQAMKKPQAVALSTASSMATLPVTMDTVKNLGVRNSTA
SFVLPLGATINMSGNAIYYGLVAIFFAQLFNIDLSMGAYIAIIVTATLGAVGQAGVPGPSFLVVAVLL-SAG
IP------IEGLPLLFALDRIFDMIRTALNITGDAACAVIVDSM
>I0S1P7_MYCPH/23-415
--LAVIVAVCAGVAVGI------LAPSVGKSVGFLGSMFVDLIKMMIAPVIFCTIVLGIGSVRAATVGKVGG
LAFGYFLVMSTFALAIGLVVGNLLHPGEGVAGKGAELAETAHEAGGLLDFIAGIIPDTLFSALTAGSVLQAL
FVALLVGFAVQAMGSAG--------EPVLRGVEHLQKLVFKILVMILWLAPIGAFGAIANVVGQTGWTAVTQ
LLGLMLGFYVTCLVFVFGVLGVILRVAGVSIFKLVRYLAREYLLIVSTSSSESALPRLIAKMEHLGVDRSTV
GVVVPTGYSFNLDGTAIYLTMASLFIAGALGDPLSLPEQIGLLVFMIVASKGAAGVTGAGLATLAGGLQSHR
PD-----LLDGVGLIVGIDRFMSEARALTNFSGNAVATLLVG-C
>G6AWG3_9BACT/17-410
WL--WLGALVVGSCLGL-----LGVEWVNTAANFVATVFTRLFQFIAVPTIALAVTTTLATFGQRETRRIFR
HTISYTLLTTIAAAAVGMVLYIIISPDMVKSSRLGDGVPQEVTNGSYFDYMIGIVPDNFLRPFIEGNVLSVL
LIAVAVGLALAKMPEGE-------NKVLLRGLSALQEVVSRLIRWLIAVLPVGIVAFAAQLSAESAGTVVAS
IGKYVAVILGGNMLQFFVVLPLFLVARGLNPVHVMRRMMPAVLMALFTKSSAATLPVTIQTSEELGVDSKVA
RFVLPICTTINMNGCAAFIFVTSLFVMQNGGVELSLPVMLLWLFISVVAAIGNAGVPMGCFFLTLSLMSGVG
AP------VAIMGVILPVFTVLDMIETAENVWSDSCVAAMVDKD
>F7YV54_9THEM/17-414
-VVRILIGLILGAIVGL------IVGPKIQVISPLGDLFIRLLRMIVVPVIFFSLVAGAASIRPSKLGKVGV
KIMVYYLITTVLAVSIGLIMANIFKPG-LGITLPGEAPGRQLTQPSLIQTLLNIVPTNPVDSLAKGDVLPII
FFALVFGISLSYLRDSKEERLSEGATLIFKFCDAAAETMYKIVRGILEYAPIGVFALIAVVFGNQGAKAFGP
LGMVTLTVYITLAVHLFVVYGIALRIFGLSFTRFLKGAKEAMLTAFVTRSSSGTLPITLKNADELGIPRGIS
SFTLPLGATINMDGTVIYQGVCTLFIAFAVGANLTFTQQLTVIITATLASIGTAGVPGAGAIMLLMVLNSVG
FKVDPTRVAAAYAMILGIDALLDMGRTCLNVTGDLVGTSIVAKT
>C6PRD2_9CLOT/8-403
--TQIVIGLVLGVIVGAV---FYGNPAVSTYLQPIGDIFLRLIKMIVVPIVFSALVVGIAGGGIKQVGKLGV
KTIVYFEVVTTVAIILGLVIGNVIHPGIKSNVSSYMNTAQTVSHHGFADTFVNIVPTNIVESLAKGDMLAVI
FFSVMFGLGVSAIGEKG--------KPVLAICQGIADTMFWVTNQIMKTAPFGVFALIGVTVSKFGIKSLIP
LGKLAITTYGAMFFFVLVVLGCIAKVGT-SIFTLIKVLKDELILAYSTASSETVLPRIMEKMEKFGCPKAIA
TFVVPTGYSFNLDGSTLYQAIAALFIAQLYGMHLPILTQINLVVVLMLTSKGIAGVPGVSFVVLLATLGSVG
IP------VEGIAFIAGIDRILDMARTAVNVCGNSLAVVVVSK-
>F0PUM1_BACT0/6-401
--WQILIGLVLGIAVGAI---FFDNPAVVKYLQPIGDIFIRLIKMIVVPIVVASIVVGVAGVGVKKLGRLGG
KTIIYFEIITTIAIIVGLLIANIFQPGTKTDISKYTHTTEQVQSHSFADTFVNIVPTNIVKSLADGDMLAII
FFSVLFGLGVAAIGERG--------RPVLQFFQGVADAMFYVTNQVMKFAPFGVFALIGVTVSTFGLASLIP
LGKLLIVVYGAMIFFVVVVLGLTAKIFGINIFQFFKILKDELILAYSTASSETVLPKIMEKMEKFGCPKAIT
SFVIPTGYSFNLDGSTLYQAIAAIFLAQMYGIDLSITQQITLLLVLMVTSKGIAGVPGVSFVVLLATLGTVG
IP------PEGLAFIAGIDRILDMARTAVNVVGNSLAAVVMSK-
>H3VI25_STAEP/30-442
FPKRVFTALAIGIVFGIVLHESKTLEQSTDWFSIVGDGYVALLQMIVMPLIFISIVAAFSKIQGEKFAKIGS
YIFMFLIGTVAIAAIVGIFYALIFGLDEHSRGTEISKQAKDLTANTLPQQILEVFPSNPFLDFTTTSTIAVV
IFATFVGFAYLRVARKQPE----HGSLLKRGIEAIYSIVMAIVTFVLRLTPYGILAIMASTLATSDFSAIWT
LGKFLIASYAALIT--MYIIHLIILVLGINPVKYVKKTIEVLIFAFTSRSSAGALPLNVQTQTKLGVPEGIA
NFSATFGLSIGQNGCGIYPAMLAVMVAPVANVEIDFQFVVTLIAVVIISSFGVAGVGGGATFASILVLSTLN
LP------VALAGVLISIEPLIDMGRTALNVNDSMLAGTGTA-R
>C2I9F6_VIBCL/9-406
--AKVILGMVAGILTGFAIRGFVDAYIVNGLFDVGGKIFIASLKMLVVPLVFVSLVCGTSSLKLSTLGRMGS
KTLGFYLATTAIAITLALTMGSLFQPG-AGADLTAASNFTSAEAPSLGKVIVDMFPTNPISAMAQGNTLQII
IFAVLFGVAISAAGKPG--------ERIAQVFNDLNEVIMKLVAMLMHLAPYGVFFLMAKLFTGLGLGAILN
LAEYFAVLAGTLLLHAFVTYGLMLKFAGLNPMVFFRKMEDAIMFAFSTASSNATIPVTMETVKNLGVDNKVA
SFTVPLGATVNMDGTAIMQGVATAFIAQAFNIDLTMTDYLMVILTATLASVGTAGVPGVGLVMLAMVLNQVG
LP------LEGIALIMGVDRLLDMIRTAVNITGDACVSCIVAKS
>A9N1S4_SALPB/8-411
--WQILLAMVLGILLGSYLHSDSREWLIVNLLSPAGDIFIHLIKMIVVPIVISTLIVGIAGVGAKQLGRIGA
KTILYFELITTVAIILGITLANVFQPGVDISKYQNTTAEVQSHVHGLMGTILSLVPTNIIASMAKGDMLPII
FFSVLFGLGLSSLPATH-------REPLVTVFRSISETMFKVTHMVMRYAPVGVFALIAVTVANFGFASLWP
LAKLVLLVHFAIIFFALVVLGIVARLCGLSIWILIRILKDELILAYSTASSESVLPRIIEKMEAYGAPASIT
SFVVPTGYSFNLDGSTLYQSIAAIFIAQLYGIDLSLWQEIVLVLTLMVTSKGIAGVPGVSFVVLLATLGSVG
IP------LEGLAFIAGVDRILDMARTALNVVGNALAVLVIAK-
>H3LV59_KLEOX/9-401
--VQVLSAIAIGILLGH------FYPELGAQMKPLGDAFVKLIKMIIAPVIFCTVVTGIAGMEMKAVGRTGA
VALLYFEVVSTIALIIGLIIVNVVQPG-TLDAKAVAVYAEQAKDQGIVAFLLDIIPGSVIGAFASGNILQVL
MFAVLFGFALHRLGSKG--------QLIFNVIESFSQVIFGIINMIMRLAPIGAFGAMAFTIGKYGVGTLVQ
LGQLIVCFYITCILFVVVVLGSIAKATGFSIFKFIRYIREELLIVLGTSSSESALPRMLDKMEKLGCRKSVV
GLVIPTGYSFNLDGTSIYLTMAAVFIAQATNSHMDIFHQITLLVVLLLSSKGAAGVTGSGFIVLAATISAVG
LP------VAGLALILGIDRFMSEARALTNLVGNGVATIVVAK-
>F3RSV8_VIBPA/29-442
LSRLVLIGLVTGSLFGLALQGSDVISKTLEWVGIVGSGYVGLLKMVIMPLVLVSMISAVVKLEGGSLGKISG
LTISVLLVTTAISALIGILVTSAFGLSETARIAVLESRAGTVSDLTIPQMLVSFIPTNPFADLTSTSIIAVV
IFGVLTGIAARKVMMEKEE----LESPIRTFVEAAQSIVMRLVKMIMALTPYGITALMAKVVATSNASDILN
LLGFIVASYVAIGL-MFVVHGILVSFVGVSPVEYFKKIWPVLTFAFTSRSSAATIPLNIEAQVTLNVPPAIA
NLSASFGATIGQNGCGIYPAMLAVMVAPTMGINLDVNFILSLIAIITISSFGIAGVGGGATFAALIVLPAMG
LP------VTIAALLISIEPLIDMARTALNVSGSMTAGTIASRV
>H2TTC3_TAKRU/1-390
-------------------------------FSFPGELLMRMLKMLILPLITSSLMSGLSSMESKACCRMGV
LTVTYYLWTTFIAVVVGIMLVVIIKPGTEMESHRLGGGPVMTSADALLDLIRNMVPSNLIEATFQQNVLGIV
VFSATMGLLLGRMGERG--------APLVNVCQCINECVMKIINAAVWYFPFGIIFLVAGKILDQDPSTLGK
LGWYGITVLAGLFVHGLILLPLFYFLTKKNPFSYIRGLLQAMVIALATSSSSATLPITMKCLLECHVERQIA
RFVLPVGATINMDGTALYEAVAAIFIAQVNDYELDFGQLVTISITATAASIGAAGIPQAGLVTMVIVLTSVG
LP------PDDITLIVAIDWILDRFRTMINVLGDALAAGII---
>H2IGV9_9VIBR/13-404
IGVQVVIAMIVGTAAGA------LMGHDATVFAPLGAIFINLIKMLVIPLVAVALISGAAGLGSQSAGKVGL
VTLGYFGLTSALAVALALFMGEVFQPGSGVEGMFSAEYASKGELPTFWATITGMIPTNVFQSLNDANILQIL
VFCMFFGIAISQQTKER-------RDPIINGVNCIVDAMVWMINKVMIIAPIGVFGLMAEAVGTFGFGALMV
VFKLFVVYTAAILIFGFVVYPAMVHFTKTSAKKFISSMKKPQAVALSTASSMATLPVTMDTCEKLGVRNSTA
SFVLPLGATINMSGNAIYYGLVAIFFAQLFNIDLGMGAYIAIIVTSTLGAVGQAGVPGPSFLVVAVLL-AAG
IP------IEGLPLLFALDRIFDMIRTALNITGDAACAVIVDAL
>F7SFF5_LACJH/27-441
-FKLVFLSLIVGIIFGVSLQNSNIVKNSIDWISIVGDGYVSLLQMLVIPLIFVSLVGAFTQLKTTKIRKIAT
SVLAILLGTTAVASFLGFSSVAIFNLGSSTALTSIKDHQAQLKGLTLPQQITSFFPQNILADFASTSTIAIV
IFSIFVGIAFLQIKKERAD----VAATFARGIQALRAVIMRIVKIVLELTPYGIFALIARTTATNSFVTMSK
LLIFIVAAYLAIAV--MFIVHAVLLINGINPITYFKKAWPVLVFAFTSRTSGGSLPLNVRTQREMGVSDTIA
DFAASFGLTIGQNGCGIYPSMVAAITAPLVGVNFSWQFVLSLVVIDVISSFGVAGVGGGATFTTLMVLGALN
LP------VTVLGVLIAIDPVVDMARTALNVNDSMVAGVITAKR
>Q8EAA4_SHEON/5-403
--TRIFIGLFTGLILGTLVQIGFFSGNLVELASGVGTMFVNMIMMLVVPLVFVSIVCGVCELQLKSFGRLGG
KTFGFYIVNTVVAISTALLVVLLLDPGGVDMSSADGVAITATELPSLIALLIDIVPRNPVAAFMSGNMLQVI
FMALMLGGVMKSLGEHV--------AGAVQGFQTANKIMMKLISVVMSLAPFGVFALMFKLGATLDAAVFMS
VLEYLVIILALLLLWIFVVYPLSVGFTPISAKTFRAKTQEQVLFSLSTASSNATIPVTMRTLTELGVNRAVA
GFGVPLGATMNMGGVAIYITIAIFFVANAFGMPITSEQLPSLLFSIFLLSVGAGGVPGGGMVMIGVLIHQMG
LP------IEAFAIVAALDRIIDMVLTSCNVVGDTAVLTIVDQT
>DCTA_YERE8/9-401
--FQVLTAITLGVLLGH------FYPELGAQMKPLGDGFVKLIKMIIAPVIFCTVVTGIAGMEMKAVGRTGA
IALLYFEIVSTIALLIGLVIVNVVQPGT-LDAKAVALYAEQASQQGIIPFLLDIIPGSVVGAFASGNILQVL
LFAVLFGFALHRLGEKG--------QLIFNVIESFSRVIFGIINMIMRLAPIGAFGAMAFTIGKYGVGSLVQ
LGQLIICFYITCVLFVVVVLGSIAKFNGFNIFKFIRYIKEELLIVLGTSSSESVLPRMLDKMEK-GCKKSVV
GLVIPTGYSFNLDGTSIYLTMAAVFIAQATNTHMDVIHQVTLLVVLLLSSKGAAGVTGSGFIVLAATISAVG
LP------LAGLALILGIDRFMSEARALTNLVGNGVATIVVAK-
>A5FJS7_FLAJ1/15-401
-ILWLLGGIIIGSIFGL------VFGEDVLIIKPLGDIFLNLLFTAIIPLIFFTIGSSVANLETEKLGKLFV
IMVLVFLATILISAIVMICAVFLFPIH--EHIAIAKVVFEETASGSAGDQIAKLLANDFFELLSRKSMLALI
IFSFLVGFATLQSGEKG--------NAFKSFLDSGNEVMKQLLNIIMKFAPIGLGAYFAYQVGVFGPQLLGV
YAKPMAVYYAACIFYFFVFFSLYAFAGGKRAFKVWSNNIMPSLTAVGTCSSIATIPANLTAAEKMGIPAHVR
NLVIPLGAPLHKDGSSMSSILKITFLFAMFGKDFSPMTILLALGITVIVSIVEGGIPNGGYIGEILAITVYG
FP------MEQLPVAMILGTLVDPIATLLNANGDVICSMMVSRF
>G7SSZ7_PASMD/26-437
LGITVLIGLLLGVICGVLLQTPMVIKPTLEWINLVGNGYVRLLQMIVMPLVFVSILSAITRLNASALGKISL
SVISVLLITTAIAAAIGIAMTYAFDLTELAAQTHVAGRVEKVSELTIPSMLLSFIPKNPFLELTPTSIISVV
IFAALLGIASLSLAKEDHA----LGERIAQGVDTLNKLIMRLVRMVIRLTPYGVFALMLKMATTSKWADIVN
LGTFIVASYAAIFL-MFVVQGLL-LVFRVNPFTYFKKVMPTLSFAFTSRSSAATLPLNIETQTNLGNNNVIA
NFAATFGATIGQNGCGIYPAMLAVMVAPTVGIDFSLGYLATLILVVTISSLGIAGVGGGATFAAIVVLSTLN
LP------LALVGLLISIEPLIDMGRTALNVNGSMVAGTITNQL
>D3FY77_BACPE/6-393
PL-FLIAAIIIGSILGI------LLGERAEVLKPLGDIFLNLMFTIVVPLVFFSISAVIANMSLKRLGTIMT
WMMIVFIVTGIISSIVMIAAVTLSPPAAGVSIQFETPEEIDESLSLGAQIVQAVTVPDFVDIFSRTSMLALI
IMSVLVGFATNLAGSEG--------RIFAQFLNSGAQVMRKLVGIIMYYAPIGLGAYFASLVGVFGPELLGS
YAKAMIVYYPVAILYFLIGFTLYAFAGGKSGVKVWKNILTPAVTALSTGSSVATIPANLQATEKMGVHKDVR
DVVIPLGASIHMDGSALAAILKIAFLFGIFQMDLSFQTFAIAIGISLLVGTVMSGVPGGGFIGEMLIITMYG
FP------MEALPILAILGTLVDPPATMVNASGDAVSSMLVSRA
>G8LHM5_ENTCL/14-417
--WQILLALVLGILLGSYLHSDSREWLIANLLSPAGDIFIHLIKMIVVPIVISTLVVGIAGVGAKQLGRIGA
KTILYFEVITTIAIILGITLANVFQPGVDISKYQSTTAEVQSHAHGLMGTILSLVPTNIVASMAKGEMLPII
FFSVLFGLGLSSLPATH-------REPLVTVFRSISETMFKVTHMVMRYAPVGVFALIAVTVANFGFASLWP
LAKLVILVHFAILFFALVVLGIVARLCGLSIWILIRILKDELILAYSTASSESVLPRIIEKMEAYGAPASIT
SFVVPTGYSFNLDGSTLYQSIAAIFIAQLYGIDLSLWQEIVLVLTLMVTSKGIAGVPGVSFVVLLATLGSVG
IP------LEGLAFIAGVDRILDMARTALNVVGNALAVLVIAK-
>G5A7B1_PHYSP/29-417
--FWIIAGMVVGILLGQ------FAPDFSEKAAPMKNIFLRTVQFIVFPLVFSSLVIGIADQKMKQLGRIAL
KSIIYFEIVTTIALILGLFAVNIVKPGKVGLTQGEEYESESESTFTFEKWIAHLTPKTWGEMMGSSELLQVL
VAAILTGVATSQLNGQH--------KAIIDFSRAVLEMMFKFVDIVIWTAPIGVCFAIADAIGSNGLSALGG
LGALVATVYVTIILFIVVVFGGICLFFRINIPEFLIAMKEPLIIAYTTATSEAALPKVFEALEKYGVSTHIS
GFVVPFGYSFNLDGSTLYLSLASVFCAQASGADKSIGEQVVMVLMLMISSKGVAGVRSATLIVIASTLDQFD
IP------SWPVALILGVDWIMDMLRTLTNVMGNCLAAVIMAK-
>Q9L7Z2_VIBPR/5-406
-LSKIFIGLFAGLLIGTAIQVTIFDTYLLGAAEGAGGMFVSLIKLLVVPLVYVSIVCGIVDLKISAFGRLGG
KTFALYIINTIIAIAAALTVGLIFQPGHLAGTISESVKLTTTETPDIFSLVVNIVPSNPVQAFANGDMLQII
FMAILTGLAIQALDSRG--------GPAIRTFKMANEIMMKLVGLVMSLAPYGVFALMIQLGATNANTYHLS
VAGYVALVVAMLVFWIFVFYPMAVGSTGVTPKQFLRATREQILFSLSTASSNATIPVTMRTLTELNVSKSVA
GFGVPLGATMNMSGVSIYIALATMFVANAFGQPINTADIFTLGLTILLLSIGAGGVPGGGVFMVGVLLHQLG
LP------PEGLAIIAAVDRINDMFCTSSNVVGDTAVNTIVAKT
>D2SEP9_GEOOG/10-411
-FAQVLLALVLGVALGLVARADGTPNWLTSTLQTVGSTFVTLLKVLVPPLVVTAVIVSIANLRVSNAARLAG
QTLLWFAITALIAVSLGIGLGLLTQPG-RNSSVDAAAQAAPETTGSWWDFLTGLVPANILGLQSSANVLQLI
VLAVVIGVAVLKVGEPA--------EPFLALTRSALTIVQKLLWWVILLAPIGTVGLIGNAVASYGWESLGS
LGIFAGSVYAGLALVLFVVYPVLLQLHGLSPLRYFAGAWPAIQLAFVSRSSIGTLPVTERVTEQLGVPRSYA
SFAVPLGATTKMDGCAIYPALAAIFVAQFFGVDLGLTDYLLIALVSVVGSAATAGVT-GAVVMLTLTLSTLG
LP------LAGVGLLLAIDPILDMGRTAVNVAGQALVPTIVAKR
>B6IBE8_ECOSE/29-443
--KKVLVGLVMGVVFGLALHDSQVLKDSVQWFNIVGNGYVQLLQMIVMPLVFASILSAVARLHASQLGKISF
LTIGTLLFTTLIAALVGVLVTNLFGLTTARLNAIESNYVGKVSDLSVPQLVLSFIPKNPFADLTPTSIISVV
IFATFLGVAALKLLKDDAP----KGERVLAAIDTLQSWVMKLVRLVMQLTPYGVLALMTKVVAGSNLQDIIK
LGSFVVASYLGLLI-MFAVHGILLGINGVSPLKYFRKVWPVLTFAFTSRSSAASIPLNVEAQTRLGVPESIA
SFAASFGATIGQNGCGLYPAMLAVMVAPTVGINLDPMWIATLVGIVTVSSAGVAGVGGGATFAALIVLPAMG
LP------VTLVALLISVEPLIDMGRTALNVSGSMTAGTLTSQ-
>D8IXL2_HERSS/12-404
--FQVLVAIVIGILLGH------FYPSTGEAMKPLGDGFVKLIKMIIAPVIFCTVVIGIAGMEMKKVGKTGG
LALLYFEVVSTVALIIGLLLVNFLQPGASLDTKSIAAYTAPGKMGSVTDFVLGIIPTSMVDAFAKGDVLQVL
LVAVLFGFALHKFGGRG--------TLVFDFIEKISHVLFSVVGAIMKVAPIGAFGAMSFTIGKYGVGSLFS
LAKLMGTFYLTCLLFIFVVLGIITRLHGFSIWKFVKYIKEELLIVLGTSSSESVLPRMLAKMEN-GAKKTVV
GLVIPTGYSFNLDGTAIYLTMAAVFIAQATNTPMTFVQELTLLGVLLLTSKGAAGITGSGFIVLAATLSAVG
VP------VAGLALILGIDRFMSEARALTNTIGNGVATLVVAK-
>F4EN59_BACAM/8-420
-FKRVFTALGLGIVFGFALQASHIVTQTADWFNIAGGGYVKLLQMIVMPLVFISILGAFTKLKTHNIGKISG
LIIGILIATTAIAAAVGIVSALSFDLKELSRGQELQQKSEDMTAKTLPQQIVELLPANPFLDFTPTSTIGVV
IFAAFLGIAFLGVKRKQPE----HAATFSGIVDAVYAIIMRVVTLILRLTPYGVLAIMTKTIATSDIDSIVK
LGMFVIASYAALIV--MFIIHLLLIFSGLNPVTYVKKAFPVMVFAFTSRSSAGALPLNIKTQKSMGVPEGIA
NFAGSFGLSIGQNGCGIYPAMLAMMIAPTVGQNFEPGFIISVIAIVAISSFGVAGVGGGATFAALLVLSALN
MP------VALAGLLISIEPLIDMGRTALNVSGSMTAGLLTSK-
>F7RUA9_9GAMM/10-402
IGVQVVIAMIIGALVGF------MMGESASIFAPLGTIFIHLIKMLVIPLVLVSIISGAASLGSPSAGKIGV
GTFGFFIVTSGFAVVLALAMGNLFQPGAHSGTDLMEVTKDHGALPGVMDTFIGMIPTNVFESLNGGNILQIL
VFSIFFGIALTKVKGDG-------AKPILAALNTVVDAFVWMINCVMIIAPIGVFGLMADSVGTFGFDALEV
VFKLFAVFVAAILLYGFVFFPLVVQFSKVSARQFISAMKKPQVMALSTASSMATLPVNMETCEELKISKATT
AFVLPLGATINMSGNAIYYGLVAMFFAQMYNVDLSMTAYAAIIFTSTLGAIGQAGVPGPSFLVVAVLL-AAG
IP------IDGLPLLFALDRVFDMIRTALNITGDAACAAIMDK-
>F5VP00_ENTSA/9-401
--FQVLTAIAIGILLGH------FYPELGAQMKPLGDAFVKLIKMIIAPVIFCTVVTGIAGMEMKAVGRTGA
VALLYFEIVSTIALIIGLVIVNLVQPG-TLDAKAVAVYAEQAQQQGIVAFLMDVIPSSVIGAFASGNILQVL
LFAVLFGFALHRLGRNG--------QLIFNVIESFSQVIFGIINMIMRLAPIGAFGAMAFTIGKYGVGTLVQ
LGQLIVCFYITCILFVVVVLGSIARATGFNIFKFIRYIREELLIVLGTSSSESALPRMLDKMEKLGCRKSVV
GLVIPTGYSFNLDGTSIYLTMAAVFIAQATNSHMDIFHQITLLVVLLLSSKGAAGVTGSGFIVLAATISAVG
LP------VAGLALILGIDRFMSEARALTNLVGNGVATIVVAK-
>G7FCA0_9GAMM/29-442
SR-TVLFGLVLGSAFGLALQSPETIKEILSWVSIVGKGYVGLLKMIIMPLVLVFMIAAVVKLEQGSLGKISF
ISISVLLFTTAIAALIGIAVTYGFDLSEAARMDTLQSKAANVADLSVPQMLLSFIPENPFADLSNQSIIATV
IFGVLVGIAARKVMLEKTE----LASPIRNGVNALQATVMSLVRMVIALTPYGVAGLMASVVANSSSSDILN
LLAFIVASYVAILL-MFVVHGLLLSLVGVNPKHYFEKIWPVLTFAFSSRSSAASIPMNVDVQINLKVPPAIA
NLSASFGATIGQNGCGIYPAMLAMMVAPSVGIDLTFEFILPLIGIVVISSFGIAGVGGGATFAALVVLPTMG
LP------IEVVALLISIEPLIDMARTALNVSGAMTSGVITSKL
>F0QHL6_ACIBD/30-431
--TQILIAAILGLAFGFLLTDTAFVKHSLYGLGILSSVFIGLLKMLLVPLIFSSIVVGVSNLQGGQLGPVWK
ITFLCCITTTTLALILGISCAHLFEVGDISIFQASMQSYQTPDSLNPATFFTNFIQNNPFKAFSDGNVLAVV
VFALFVGVALVHGGERF--------KSIRVLSHQFFEMMMMLVGWVMKLAPLGIFALLAKLMATEDISVLSR
LAEFAAVVTGTTIFHGAVVLPLLLWFGRMSPWTFFKGTRTALITAFATSSSSATMPLSMKCAQELGVRPQTA
GFVIPLGTQLNMDGTALYEAAAALFVANLVGLDLNLTQQIVVCLTAMIASLGAPGIPSAGMVTMIMVLQSVG
LP------AEAIAILLPIDRLLDTVRTVVNVQGDMMISVVVDRY
>D1P5I6_9ENTR/16-419
--WQILIALILGVIVGALLHAEYKDWLILNILSPAGKIFIQLIKMIVVPIVISTLIVGIAGVGTKQLGTLGF
KTIVYFEIITTIAIIVGISFANIFEPGVDISQYEKTTQEVASHPSGIVNTLLSLVPSNIFAAMASGDMLPVI
FFAVLFGLGLSSLPLEK-------KQPLLNVLQTFSETMFRVTNMIMLYAPVGVFALISVTVANFGFSSLIP
LLKLVILVHCAIIFFAVVVLGLVARYCKINIFTLMRILKDELLLAYSTASSETVLPRIMDKMEKYGAPKSVT
SFVIPIGYSFNLDGSTLYQSIAAIFIAQLYGIELSIGQELILVFTLMITSKGIAGVPGVSFVVLLATLGSVG
IP------LEGLAFIAGVDRILDMARTALNVVGNALAALVVAK-
>H7ZTU7_CAMJU/14-400
--VQICIGIALGILIGI------SSKEISEIANLLGILFTSALKAIAPMLVFILILTSICTK-FSQSGAKIK
NIIILYIVGTFFASACAVLANFFFPVKVLDGVQTATNSSPTHMSDIFKDLLFKIV-DNPINALSSGNYLGIL
TWAIAGGIALKHCSNE-----------AKQVFIDINEGVLKIVKFVVKLAPFGIFGLVANSVAQTGAQGLLS
YVKLLILLVATMLFVTFVINALIVFYTRKNPFPLFICLRHSAFFAFFTRSSAANIPVNMALCAKLGIDKEFY
GISIPLGATINMAGAAVTIAILSLTAANTVGIEISLLQAFLLSIIATFAACGASGVAGGSLLLIPLACSLFN
IDYD--IAMKVVAIGFIIGVIQDSVETALNSSTDVLFTAICSKN
>H8DW83_9NEIS/24-416
--VQVVFAIVLGILLGH------FFPQTGEAMKPLGDAFIKIVKMIIAPVIFLMVVTGIAGMTMKKVGRVAG
KAFVYFIIFSTLALIVGMVIANVIQPGHTLDSSKVEGYVAKSKDATVVNFLMNIIPTTIVSPLTEGNILQVL
FVAILFGVALASVGDKA--------RPITNLLQELSAPVFKMVAMLMNLAPIGAFGAMAFTIGKYGIKSISN
LLMLVGTFYITSILFVVVILGAVAKYNGFSIIKLIKYIKDELWLVLGTSSSEAALPTLMHKMEQ-GCEKSVV
GLVIPTGYSFNLDGTNIYMTMAALFIAQAVGIDLSWGEQFSLLLVAMLSSKGAAGVTGAGFITLAATLSVVP
VP------VAGMALILGIDRFMSECRALTNLVGNACATIVVAR-
>C1A7F9_GEMAT/10-410
-GVQVTLGLALGLALGMLLSPSAFTTSLLSVLDIIGTGWINAVRMTVIPLVVPLLIVGVAGGGLSVTGRVGA
KAFAWMLALLVAAAFSAFVSPIWFESLTERLRATAKIEIPPSDALSLRTWVLSLIPLNPIKAAADGTLLPVV
LFTLLYAFALGRVDDTP-------RQAQLAFFRGMADTMLVVVRWMLAIGWLGIFALATVLGQKLGSSVLGA
IGFYIMVLIVLHLVATAGIYVVIAVNRRVPLRAFARALLPSQAVGMGSRSSLAALPAMVKGATDLHLPPTAT
GFVLPLCASVFKLTSAIYWPIGALFVAKLYGIDLSTSSLLLVAASSVVLNFSTPGIPSGGMLLQVPLYMSVG
LP------VEGIGILIALDTLPDMFKTLLNVTADMFVAVM---T
>G7FY62_9GAMM/9-417
--TRIMIGMGLGVVVGFIFQLPIKAFFVDGLFHVGGQIFIASLKMLVVPLVFVSLVCGTCSLSPKKLGRLGG
KSISLYLLTTAIAITVAISLALLFNPG-EGIGLPSQASYDAKEAPTLARVIIDMFPTNPFEAMAKGNMLQVI
VFALLFGIAMALSGKAG--------KRVADVFEDLNTVILKLVTLLMNIAPYGVFFLMAKLFTTIELNLIVS
LAKYFGVVVLALLLHALVNYTLLLKLTGLNPRIFLAKMKHTCLFAFSTSSSSATMPITLETATKLGASNSVA
SFTIPLGATINMDGTAIMQGVATVFIAQVFSVDLTISDYLMVILTATLASVGTAGVPGVGLIMLAMVLNQVG
LP------VEGIAIIIGVDRLLDMTRTAVNVTGDCMVTCVVAKS
>A3M992_ACIBT/30-431
--TQILIAAILGLAFGFLLTDTAFVKHSLYGLGILSSVFIGLLKMLLVPLIFSSIVVGVSNLQGGQLGPVWK
ITFLCCITTTTLALILGISCAHLFEVGDISIFQASMQSYQTPDSLNPATFFTNFIQNNPFKAFSDGNVLAVV
VFALFMGVALVHGGERF--------KSIRVLSHQFFEMMMMLVGWVMKLAPLGIFALLAKLMATEDISVLSR
LAEFAAVVTGTTIFHGAVVLPLLLWFGRMSPWTFFKGTRTALITAFATSSSSATMPLSMKCAQELGVRPQTA
GFVIPLGTQLNMDGTALYEAAAALFVANLVGLDLNLTQQIVVCLTAMIASLGAPGIPSAGMVTMIMVLQSVG
LP------AEAIAILLPIDRLLDTVRTVVNVQGDMMISVVVDRY
>H2YKT1_CIOSA/1-460
LT--CVLGVLLGVLLGCSLRSANLSETSIHLVKFPGEMLMRMLKMLIIPIIVTSVITGLASM-LKKSGRMGV
HAVTYYMVTTTLAVVLGVVLVTIIQPGKTIPTPREGGPSSVSTLDTFLDLIRNLFPENIIAACFQVNVLGII
IFSIFFGIMLSKIREEG--------KVVSDFFSALNTIFMKMITVIIWYSPIGICSMLAGNLLTLGQDLIES
LGMYMLTVILGLMIHVLITLPLIYFITRKNPFRVFVAISQAALTALGTASSAGTLPLSIQCLEQLGIDERVT
KFVLPLGATMNMDGTALLEGVAAITIAQMYQLDLSIGQIFTISVTATFASIGAAAIPSAGLVTLVLVLSAIG
LP------SEAVGLLWSIDWLLDRIRTCVNVTGDCMGAVIVQH-
>Q3EM57_BACTI/6-401
--TQIFVALVLGIVVGAV---FYGNKTAISYITPIGDIFIHLIKMIVVPIVISALIVAVAGVGMKKLGKLGG
KTILYFEIITTIAILMGLLAANIFQPGQQSDISSYKQTADATEKKGFAETIVHIVPKNVFESIAQGDLLPII
FFSVLFGLGVAAIGEKG--------KPVFNFFEGVLEAMFWVTNQVMKFAPFGVFALIAVTVAKFGVATLLP
LGKLVLAVYVTVILFVVIVLGINARMVGVNIFTLMKILKEELILSFTTASSEAVLPNIMRKMEEFGCPKAVA
SFVIPTGYTFNLTGSAIYQALAALFVAQMYGVHMSLTEQITLLFVLMLTSKGMAGVPGASFVVVLATLGSMG
LP------LEGIALIAGIDRILDMIRSSVNVLGNALAAIVMSK-
>C8U003_ECO10/8-411
--WQILFAMVLGILLGSYLHSDSRDWLVVNLLSPAGDIFIHLIKMIVVPIVISTLVVGIAGVGAKQLGRIGA
KTIIYFEVITTIAIILGITLANVFQPGVDISKYQSTTEAVQSSSHGIMGTILSLVPTNIVASMAKGEMLPII
FFSVLFGLGLSSLPATH-------REPLVTVFRSISETMFKVTHMVMRYAPVGVFALIAVTVANFGFSSLWP
LAKLVLLVHFAILFFALVVLGIVARLCGLSVWILIRILKDELILAYSTASSESVLPRIIEKMEAYGAPASIT
SFVVPTGYSFNLDGSTLYQSIAAIFIAQLYGIDLSIWQEIILVLTLMVTSKGIAGVPGVSFVVLLATLGSVG
IP------LEGLAFIAGVDRILDMARTALNVVGNALAVLVIAK-
>H1UJB6_ACEPA/14-405
-TYAILIALVLGILCGLAVHFPAYISAAHQVAALLTGLFLRLIRMIIAPLVFATLVSGIGKLGDTLVVRVGG
RVLLWFISMSFISLLIGLFAANILQPGYGFSAPLPSDISSLKHPFEPVEFLLHVVPTSVMDAMARNDILQIV
VFSVLFGVALPAAGKAG--------ETMLKWTEELAHIMLRMTDMVMVLAPLAVFGSIMGTVAQSGAGMLLH
FGRFLAEFYGTIFVQ-WGVLTLIAFVLGRSIKRLVGELVQPVLLGFATASSESVYPLLLEKLENFGVPTRIS
GFVLPLGYSFNMDGSILFQSFGAIFIAQAYGIHMPWSQQFLMLLVMMLSSKGIAGVPRASLVTLVAVLPQFG
LP------EAGIALILGIDHFLDMMRTATNVLGNGYAAAISAK-
>D6KV56_SCAIO/27-441
-FRLVFLSLVVGIIFGVTLQKSEILTDAIDWINIVGNGYISLLQMVIIPLIFVSLVGAFTKLKAENLRRMAA
TTVGLLLGTTAIAALVGIASVLIFRLNSSTALDSIKEHQADLKGLTLPQQIVSFLPNNIFADFAASSTIAVV
IFSLLIGVAFLRVKQQFPQ----EAATFARGIEALDRIVNRLVKMILALTPYGIFALITKAAATDSFADMAK
LAVFIVAAYAGVLV--MFLIHTIILIARINPVTYYKKAWPALIFAFTSRSSAGTLPLNVRIQNEMGISSTVA
NFAASLGLTIGQNGCGLYPAMVAAIIAPTVGINFSPQFILSLIAVVTISSFGVAGVGGGATFTTLMVLGTLN
LP------VGILGVLIAIDPIVDMARTALNVNDSILTGLITAKS
>D6ZDT3_SEGRD/11-408
--LQLSAAIVLGVVVGW------LWPALGADLKPVADAFIKLIKMLIAPIVFCTVVLGVASAGLKSVGRIGV
KALVYFEAVTTFALVFGLVIGNLARPGLAAGADVLAQKTQHSQLPHAVEFLLGVIPASVIGAFAENALLQVL
FFSVLFGLALAKLGESG--------PPVVDLVDQLSKLFFTIMGWVMRLAPLGAFGAMAFIIGQYGISSLGG
YAKLIACCYLAAAL-FLLVLAAIAKGAGVSLWRFVVYAKDELFLALGTASTEVVLPRIMVKLEE-GCSRATT
GLVVPTGYSFNLDGATLYLSLCVLFLAQALGVDLTLGEQITAVLVLMLTSKGMAGVPGSSFLALSATVEAIG
IP------VAAVALLLGADRIMDSMRVSVNLLGNCVATFVVAN-
>A7JU33_PASHA/26-437
GQ-TVFIGLFLGLASGAFLQEKATVDATLDWINLIGNGYVRLLQMIVMPLVFVSILSAITRLKAGSLGKISF
SVLSVLLVTTAIAAAIGIALVYLFDLSELAAQEKVVGRVEQVSNLSVPSMLLSFIPKNPFLELTPTSIINTV
IFSALLGIAALSLGKEDKA----LGERIAQGVETLNKLVMRLVRFVIRLTPYGVFALMIKMAATSQWSDIVN
LGSFIVASYIAIGL--MFIVHGILLVAKINPLDYYKKVLPTLSFAFTSRSSAATIPLNIETQTNLGNNSVIA
NFSATFGATIGQNGCGIYPAMLAVMVAPTVGMDFSLNYILTLILVVAISSFGIAGVGGGATFAAIVVLSTLN
LP------IELVGLLISVEPIIDMARTALNVNGAMVAGTLTNK-
>F5IJV0_ACIBA/21-413
--VQVIFAIILGILIGH------FYPELGESLKPLGDAFIKIVKMIIAPVIFLTVVTGIASMTMSRVGRVTG
KAMLYFLTFSSLALVVGMIVANIIQPGATLVNDKVNSYVEKAHATNITDFFMNIIPQTLVSPLAGGEILQVL
FVAVLFGISLAALGDRA--------RPITDFLNNLTAPVFYLVGMLMKLAPIGAFGAMAFTIGAYGIESIGN
LLLLIMTFYITAVLFVLIILGAVARYNGFSIIDLIRYIKDELWLVLGTSSSEAALPSLMDKMQK-GCEKSVV
GLVIPTGYSFNLDGTNIYMTMAALFIAQACNVDLSIGEQVALLLVAMVSSKGAAGVTGAGFITLAATLSVVP
VP------VAGMALILGIDRFMSECRALTNLIGNACATIVVAR-
>Q5HTS2_CAMJR/1-407
----MIIGIITGIVLGY------TDKELAIASKPGVDYFIGALKVLIGPIIFVTLVLGIISLELKKVGSIGA
KAVIYFEVVSTLALAIGIFMANVMQPGTKSVQKYISQTTEVSASSEIMHILKDAMPTDIITPFTEGKTIQVL
VIAIITALIISLMRIED-------KQAIQRVFEVVQNFVFKILQIIMYFSPIAAFSAMAVLIAQYGIGSLIN
LAYLLLVMLISCLVFIFGILGLICYFAKVNIFKFMRFISREVLIVFATSSSESALAPLMRKLEK-GLSKATV
GLVLPTGYSFNLDCTNIYLAMSLIFLAQAFNVNLSLAHEISILIVLMIASKGAVGVTGSGFIVLGSTLAALG
NMEISVLPVAAIGVLLGVDKFMSEMRAVGNLCGNSVAALIVAI-
>B8CT93_SHEPW/5-403
--TRIFIGLFSGLILGSIIQIGFFTGTVVDIASGAGTMFVNMIMMLVVPLVFVSIVCGVCELKLNSFGRLGG
KTFGFYIINTLVAIFAALAVALLLAPGGVDMSSGGGVDIVATELPNLVQLIVGIVPSNPVAAFTSGNMLQVI
FMALLLGGVIKSLGETA--------KSAVSGFQVANKIMMKLISVVMQLAPIGVFALMLKLGATLEAEIFGS
VLEYLVVILSLLLLWIFVVYPFAVSFTPVSAKEFRAKTREQILFSLSTASSNATIPVTMRTLTELGVNRAVA
GFGVPLGATMNMGGVSIYITIAIFFVANAFGAPIGMDQLPALLFSIFLLSVGAGGVPGGGMVMIGVLIHQMG
LP------VEAFAIVAALDRLIDMVLTSCNVVGDAAVLTIVDET
>D8I2F5_AMYMU/2-406
FAAAVLGSLVVGALLGVVA-RQTEAGWLTDLLDQIGTIFTTLLQIAVIPLVFTAIVVGINSLRGRTAARLGG
KTVLWFAITSFIASLIGIAIGRIFNPGAATAKNADKAAKSVDHWGSWDAFVKGLLPENFVKAFSDGETLQVL
FLALVIGAAAYSLGDKA--------KPFVDFTTSVFEIIQRYLGWIVRLAPIGIIGLIGAAVSNYGDALFRP
LFSTTLAVYVGCLLVLFVVYPILLQVAKVSPLKFFAKAGTAIQFAFASQSSAATLPLTRQSAVNLGVQPAYA
AFATPLGSATKMDGCAVFPAIAAIFVANLAGVSLNFWQYVGIVVVAVVGALATAGTT-GWLTAFTLTTSFIG
LD------AKQLALIYSVNPIMDMMRTATNVAGQIVVPTIVARS
>H2RPC4_TAKRU/44-473
--LLTISAVALGVILGFATRPGKLSPREIKYLTFPGELLMRMLQMLVLPLIISSLVTGISALDNRASGKMGT
RAVIYYMLTTLIAVFIGICIVTIIKPGRDTPAGDERNIEPVPPADAFLDLIRNMIPRNLVEACFKQNALGLV
VFSMCLGLVIGNMRQRG--------QALQDFFDCLYEAIMRMVAVIIWYTPVGILFLIAGRILEMKWAEMGQ
LGMYTLSVMVGLIIHSLVVLPLLFFVTKKNPYNFIGGLLQALITALGTSSSSSTLPITFRCLEEIGVDKQVT
RFVLPVGATVNMAGTALYEVVAAIFIAQVNDMELNFGHILTISITATAASIGAAGIPQAGLVTMVIVLASVG
LP------VEDIGLIIGVDWLLDRLRTATNVLGDSIGAGIVGHL
>G8W0F0_KLEPN/1-390
-M-------LMGILSGAAIHTPTTVSAWADNITLLTDLFLRLIKMVIAPLVFSTLTVGIMRLGTATIGRVGG
KAMVWFITSSVLSILVGLVIVTFQHPGLAVPR-EAVDTGLAVSGMSLKGFLSHTIPTSITEAMANNEILQIV
VFSMFFGIAGASLGEKF-------NAPLVAALNVVSHIMLKVTGYVMYVAPLAIFAAISSVIASQGLGILLN
YASFIGGYYLAVLLTSAVLIAVGYMLKK-EVFRLLNMLKDPVLVAFTTSSSEAAYPKTLERLVKFGCSRNIV
SFVLPIGYSFNLVGSMVYCSFAAMFIAQAYNVPLSFSEITVMMLTLMLASKGIAGVPRSALVVLAATIPSFN
IP------VAGILLLMGIDHFLDMGRSAINVLGNGIATAMLSKN
>H3KD27_9BURK/14-406
--FQVICAIVIGIVLGV------VAPDIGAQMKPFGDGFIRLIKMIIAPVIFCTVVTGIAGMEMKTVGKTGG
LALLYFEVVSTIALVVGLTLVNIVQPGATLDAGAVAAYTGPGKMQTTTEFLMNVIPHTVVGAFAEGEILQVL
FFAVLFGFALHKFGGRG--------TLIFDVIEKSSHVLFQMVGMIMRVAPVGAFGAMAFTIGKYGIGSLLP
LAKLMGTFYLTCIFFILCILGSICRWHGFSVLRYLSYIKEELLIVLGTSSSESVLPRMMTKMEQ-GVSRSVV
GLVMPTGYSFNLDGTAIYLTMAAVFIAQACDVDMTLMQQLTLLAVLLLTSKGAAGVTGSGFIVLAATLSAVG
VP------VAGLALILGIDRFMSEARAITNMIGNGIACVVVGH-
>F4R1U2_BREDI/10-396
--QRTAAGFVLGIIAGL-----ILREQATIWLQPIGDVYLNLIRMVVAPLVLFTIASSIAKLGGVGAVRLGV
RTIVWFAITSLLAVLVGFAFGHIINPG-VGLSDLPLGEVKAREIPSPLQVLLGVVPTNPFASLAEGKVLQII
FFSALLGAALVALGDRA--------QNARRLVDEGAALVFRITRWVIQLTPFGVFGLIGSVVGGYGWEALLP
LGKFIFAIYAACLFHIFVVYSGLLKLHGLKVVSFFRGGAAAMQTAFATSSSLGTLPVTLRQTVELGVPQAYA
AFAVPLGANVKMDGCAIYPAIASIFIAQYFQIDLTLTQYILIGLTAVLGSLGTAGVPGTSIVMLTLTLSTAG
LP------LEGVGYIIAIDRIIDMMRTATNVTGQMVVPVLVAKE
>H2L5T9_ORYLA/53-475
VLTLTILGVFLGSIAGMLLRISPLPPDVIMIIAFPGEILMRMLKMLILPLVVSSLVTGLAGL-AKSSGRLGT
RAMVYYMSTTVIAAVLGVILVLLIHPGLRANLGLGKKNDEVSSVDAFFDLIRNLFPENLVQACFQQNVLGLI
GFFVAFGVIMGKMGEKA--------KLMLEFFNVLNEIVMKLVGAIMWYSPFGIACLICGIQAWPALGTGSR
YGKVLLFFLL-------CFLRLLAFHSYKYSKAMLKTIHSVFILFLFFYHSAGTLPVTFRCLEELGIDKRVT
RFVLPVGATINMDGTALYEAVAAIFIAQMNGIDLDWGQIITVSMTATLASVGAASIPSAGLVTMLLILTAVG
LP------TQDISLLVAVDWLLDRFRTSVNVVGDSYGAGIVYHL
>G7NVQ0_MACFA/19-476
-LILSVLSVIVGCLLGFFLRTRHLSPQEISYFQFPGELLMRMLKMMILPLVVSSLMSGLASL-AKTSSRLGV
LTVAYYLWTTFMAVIVGIFMVSIIHPGQKETTEQSGKPIM-SSADALLDLIRNMFPANLVEATFKQNVLGIV
FFSATMGIMLGRMGESG--------APLVSFCQCLNESVMKIVAVAVWYFPFGIVFLIAGKILEMDPRAVGK
LGFYSVTVVCGLVLHGLFILPLLYFITKKNPIVFIRGILQALLIALATSSSSATLPITFKCLLENHIDRRIA
RFVLPVGATINMDGTALYEAVAAIFIAQVNNYELDFGQIITISITATAASIGAAGIPQAGLVTMVIVLTSVG
LP------TDDITLIIAVDWALDRFRTMINVLGDALAAGIMAHI
>H5SNW6_9BACT/6-414
LSLRLLAGFGVGVAGALLARGILPPEATLAAARIMGELFLRGIFMLILPLVVPMLLLGMQRLGTGALGKVGR
ATLASVLGLTAISALLGMTLTAVFQPGSLRTQLTEKFGQAPPARPLTSDFLLNLLPKNPFHEVAEGGLLSIV
VFTILLGIALLHLSEDL-------TRPFYQVLDTLYQASLWLLLKILYLGPIGIAGLIFQAVLGLGWEIFRI
LGAYAGVVLLGLLLQGAGVYSLFLRFAGISPLRILRSSTPALLMAFSSASSNATLPTTLKVAIDLGIAPPIA
QFIITLGATVNQNGTALYEGVTLLFLAQVFGVDLPFGTQVLILALAMLIAIGAAGVPGGSLPLLAGVLPLVG
IP------PAAIALIYGIDRFLDMCRTTMNVYGDLVISTYVNKI
>H4D5Y0_STAAU/10-409
-LMQVVIALVLGVVVGLL---LYGQDNVANYIKPFGDVFLNLIKMIVIPVVFCSLALSISNVGSKTVGRYGW
KTILYFEIITTIAIGLGIIFGNLFKPGISKYQSTAHAAEQSTYGNHFIDTIVHIIPTNFFEALNKGELLPII
FFAVFFGLGLAAVGKKA--------EPVKEFLSGSLEAVFWMINKILKLAPLGVFAFICTTIITFGASALLP
LLKLVLVVVFAMVFFVFAILGLVAWMCGINIMNIIRILKSELLLAFSTSSSEAVLPVMMKKMENFGSPKEIT
SFVIPIGYTFNLDGSALYQSIAALFVAQMYGMHLTLSEQIVLMLTLMITSKGMAAVPGTSIVVLLTTLGAMG
LP------AQGLALIIGVDRILDMVRTCVNVIGNALSTIVIAK-
>B9J5M1_BACCQ/6-393
PL-ILLSSILIGGFIGY------FMGADAVALKPLGDIFLNLMFTIVVPLVFFSIASSIANMDLKRFGKIMS
SMAGTFLFTSILAAIFMIIVVKVFPPAQGVVLELTQPDKAEKAVSVADQIVGILTVSDFSKLLSRENMLALI
FFSILMGIATSAVGEKG--------KPFATFLQAGAEISMKVVSFIMYYAPIGLAAYFAALVGEFGPQLLGT
YFRAAMVYYPASLIYFFVFFTFYAYAGRKQGVQVWKNMVSPTVTSLATCSSAASIPANLEATKKMGISSDVR
ETVVLLGSTLHKDGSVLGGVLKIAFLFGIFNMEFEPKTLAIALVVSLLVGTVMGAIPGGGMIGEMLIVSLYG
FP------PEALPIIAAISTIIDPPATMLNVTADNACAVMTARL
>G2NQQ8_9ACTO/14-404
--LAVIAAVVLGITVGL------AAPDLAVELKPIGTGFVNLIKMMISPIIFCTIVLGVGSVRAAKVGAVGG
LALGYFLVMSTVALAIGLVVGNLLEPGLTEAARAAGEKQAAGASESTVDFLLGIIPTTMVSAFTEGEVLQTL
LIALLAGFALQALGSAG--------EPVLRGIGHIQRLVFRILAMIMWAAPVGAFGAMAAVVGETGVDALKS
LAIIMIGFYVTCALFVFLVLGAILRVAGVNIWHLLKYLGREFLLILSTSSSESALPRLIAKMEHMGVSKPVV
GITVPTGYSFNLDGTAIYLTMASLFIANATGDPLSIGEQISLLVFMVIASKGAAGVTGAGLATLAGGLQSHR
PE-----LVDGVGLIVGIDRFMSEARALTNFAGNAVATVLVGT-
>H6QGS8_RICRI/3-388
--QKVTLGLILGIIFGI------YLPQYVNYIKPIGDIFLRLIKMIITPLIFFSLVSGITSMNNSALGRVGM
KAVVAFLGTTFFATVFGLTVALVLKPGVGVHIDFTSSGTTSRTSFNIIDFFVNIVPDNAVGAFANGDVLQVV
FFAIFVGITLNKMKSIG--------EPITDLIHVMSKLILKMISFVIQLSPYGAFALTGWIVGMQGVEVMIS
LSKLVVAVVVAMTFQ-YLVFGLLICFCRVSPIPFYKKSFEYQILAFSTSSSKATLATTMQVCRELGISESST
SFVLPIGASINMDGFAINLSLTTIFFAQMMGVTLAPHDYLVIILTSTLGSIGGAGIPGASLIMLPMVLSSVH
LP------IEGVAIIAGIDRILDMLRTTINITGDATITMIIDNS
>E1CEI1_CANFA/19-476
-LILSVLSVTVGCLLGFFLRTRRLSPQEISYFQFPGELLMRMLKMLILPLVVSSLMSGLASL-AKTSSRLGI
LTVAYYLWTTFVAVIVGIIMVSIIHPGAQKETMEQSGKAIMSSADAQLDLIRNMFPANLVEATFKQNVLGIV
IFSATMGIMLGRMGDSG--------TPLVSFCQCLNESVMKIVAVAVWYFPFGIVFLIAGKILEMDTAVRKK
LGFYAVTVVCGLVVHGLFILPLLYFITKKNPIVFIRGVLQALLIALATSSSSATLPITFKCLLENHIDRRIA
RFVLPVGATINMDGTALYEAVAAIFIAQVNNYELDFGQIITISITATAASIGAAGIPRAGLVTMVIVLTSVG
LP------TDDITLIIAVDWALDRFRTMINVLGDALAAGIMAHI
>Q8EU68_OCEIH/3-398
--KKILIALIAGAVVGGILTDSFFGPVDKFFLNPIGQIFLNLIMMLVVPLVFVSITLGTAGLGPAKLGKIGV
STVGFFLCTTALALTIALGLGYLIKPGEAGMFDTANANYEPSEAPPIMETLINIIPENPIAAMSSGDMLQII
AFAIFIGIALAYLGEKT--------QGIHSLFEQANEILNWLVMVVMKFAPYGAFALIASAIGGAGLDAVGS
MVSYMLTVILGLIVHGLLVYGLIIWLGKQNPFTFYKGFFPAMSVAFSTSSSNATLPLSMKTAQELGVKKEIS
SFVQPLGATINMDGTAIMQAVATVFISQVYDIPLGFSELLMVVLVATLASVGTAGVPGVGLIMLAMVLSQVG
LP------AEGIALIVGIDRILDMLRTSLNITGDATIAYVLS-E
>F3J084_PSEAP/12-402
--VQVLIGIVLGAAIGY------FEPDVGAKLQPFADGFIKLIKMLLAPIIFGTVVVGIAKMGIKEVGRIGV
KALVYFEILSTIALVIGLIVVNIVKPGTLDGSAVSKYSQAASEQGGTIEFFLNIIPTTFLGAFSNGVMLQVI
LLSVLMGVALVQMGETS--------KPLINTIDLFLQGLFRIVAMVMRLAPLGAGAGMAFTIGKYGIGTLLS
LGQLLVALYITTLIFIVVVLGSVARWSGMPLLQFIRYFKDEILITLGTCSTEAVLPRMMVKLEKLGCKKSVV
GMVLPTGYTFNADGTCIYLTMAAIFIAQATNTPLTFVDQMILLGVFLLTSKGSAGVAGAGFVTLTATLTTIH
IP------LVGLVLLLGIDRFLNEARAVTNLIGNGIGTLA---I
>D7HAX2_VIBCL/9-406
--AKVILGMVAGILTGFAIRGFVDAYIVNGLFDVGGKIFIASLKMLVVPLVFVSLVCGTSSLKLSTLGRMGS
KTLGFYLATTAIAITLALTMGSLFQPG-AGADLTAASNFTSAEAPSLGKVIVDMFPTNPISAMAQGNTLQII
IFAVLFGVAISAAGKPG--------ERIAQVFNDLNEVIMKLVAMLMHLAPYGVFFLMAKLFTGLGLGAILN
LAEYFVVLAGTLLLHAFVTYGLMLKFAGLNPMVFFRKMEDAIMFAFSTASSNATIPVTMETVKNLGVDNKVA
SFTVPLGATVNMDGTAIMQGVATAFIAQAFNIDLTMTDYLMVILTATLASVGTAGVPGVGLVMLAMVLNQVG
LP------LEGIALIMGVDRLLDMIRTAVNITGDACVSCIVAKS
>C9Q475_9VIBR/1-388
----MVIAMLAGTAVGA------AMGHDATLFAPLGAIFINLIKMLVIPLVAVALISGAAGLGSHAAGKVGA
VTLSYFAFTSAAAVALALLMGELFQPGSGVESMFSAEYAAQGELPTFWATIIGMIPTNVFQSLNEANILQIL
VFCLFLGIAISKQAKEK-------RDPVINAVNTIVDAMVWMINKVMLIAPIGVFGLMADAVGTFGFSALMV
VFKLFVVYVAAIAIFGFVAYPVMIQFSKTSAKKFIQAMKKPQAVALSTASSMATLPVTMDTVKNLGVRNSTA
SFVLPLGATINMSGNAIYYGLVAIFFAQLFNIDLSMGAYIAIIVTATLGAVGQAGVPGPSFLVVAVLL-SAG
IP------IEGLPLLFALDRIFDMIRTALNITGDAACAVIVDSM
>A3YP53_CAMJU/14-400
--VQICIGIVLGILIGI------SSKEISEIANLLGILFTSALKAIAPMLVFILILTSICTK-FSQSGAKIK
NIIILYIVDTFLASACAVLANFFFPVKVLDGVQTATNSSPTHMSEIFKDLLFKIV-DNPINALSSGNYLGIL
TWAIAGGIALKHCSNE-----------AKQVFIDINEGVLKIVKFIVKLAPFGIFGLVANSVAQTGAQGLLS
YVKLLILLVATMLFVTFVINALIVFYTRKNPFPLFICLRHSAFFAFFTRSSAANIPVNMALCAKLGIDKEFY
GISIPLGATINMAGAAVTIAILSLTAANTVGIEISLLQAFLLSIIATFAACGASGVAGGSLLLIPLACSLFN
IDYD--IAMKVVAIGFIIGVIQDSVETALNSSTDVLFTAICSKN
>E7GHS3_CLOSY/10-438
AN-QMLIAMAAGIIVGIIMMTAPGNATSIGLFYIIKTLFIAGLQFGIVPLVLTSISLSLCSLTTAKLGRIAG
KCLAGFLGFYVFGALIAVASIVAIKTGQTIAVSGTAEAVVEYSVANPLAILIKAVPANLFVVLTNRSIVAVI
FIAVVLGLCMNFMRDEL--------QIVRTLVEDLSKITNKYLDFIVNCGPVCIFCMLVYTFPVFGMEQITP
LLHYMLVTFICLIFYLFIMYPLLVSYCKVNPLKFLKKTFKVAMWAFATNSSAATFPLTRKTSVTLGCSEEVA
DFVLPMGMTINMNGTTIEHIIAVAFIATVAGYEVTPLAYLTIMLLAIGSSAGTPAVPNAGTVMLYATMTGAG
FN------SDVYTLLLTLNKPIDMTVVSLNVVGDAATACVVSAS
>G8UT61_LEGPN/15-403
AM------IGLGIISGL-----SDLPFLKETGLLISDLFIKLFKCISLPIISLSIIVTLANYQDSLMKSVWQ
RTIKYTFATTLVAALISCFLYILIHPS-TVQVNLDAANPKSTSSLGYLGYLSNMIPTNLLSPFLEQQVMGVL
LLSIVIGFAVRQIPETEP------RETIIRFFRGAHGMFLVMTKWIIKLIPLGLFGFITSTVIQRSGMDIKG
IGQYLMIIVLANLIQGLVILPLWLKSNGIKPLSSMRAMLPALSVAFFSKSSVGTLPVTMNTVEALKVNPQIS
RFVLPLCTSINMNGCAAFIFATVIYLMQSHGIQVSYATMGIWVLVSTIAAIGNAGVPMGCFFLSVSLLSSMN
VP------ITLMGVILPFYGLIDMLETALNVWSDACVTKVVN-D
>G0M7N6_CAEBE/10-448
--VMTVGSVVLGALLGFLLRGLQLSPQNIMYISFPGELLMHMLKMMILPLIMSSLISGLAQL-ARQSGKLGS
LAVTYYMFTTVVAVITGIFLVLVIHPGIKKEIGTGTEGKTVSTVDTLLDLLRNMFPENVVQATFQQNVLGVI
VFCIAIGISLSQLGEEA--------HVMVQFFVIMDKVIMKLVMTVMWYSPFGILCLIMGKILEIHADTARM
LAMYMVTVLSGLAIHSLISLPLIFFTTKKNPYTFMRGLFQAWITALGTASSSATLPITFNCLEELGVDRRVT
RFVLPVGATINMDGTALYEAVAAIFIAQINGVHLSFGQVVTVSLTATLASIGAASVPSAGLVTMLLVLTAVG
LP------VKDVSLIVAVDWLLDRIRTSINVLGDAMGAGIVYHY
>F4G987_ALIDK/20-412
--FQVVLAIALGVLLGH------FEPAYGEALKPLGDAFIKLVKMIIAPVIFLTIVTGIAGMSLSTVGRVFG
KAMAYFLFFSGLALVVGMVVANVVQPGADLDQTAVKTYVAKSHEMTLSGFVLDIIPKTLVSPFVGDNILQVL
LVAVLFGVALALVGAPG--------RPVLNFLDALTEPVFKVVGIVMKAAPVGAFGAMAFTIGKFGLGSLVN
LAWLVGSFYVTSLLFVVVVLGIVARLCGFSVLKLGRYLRAELMLVLGTSSSESALPSLMEKMEK-GCDKSVV
GLVVPTGYSFNLDGTNIYMTLAALFIAQATNTHLTLGHQVALLLVAMLSSKGAAGVTGAGFITLAATLAVVP
VP------VAGMALILGVDRFMSECRSLTNFMGNAVATVVVSR-
>D6V8D7_9BRAD/34-426
--VQVLIAVALGAALGH------YYPSFAVPLKPYGDAFIRAIKVVVAPIIFTTIVVGIAKMGIRKVANVGL
KALIYFEVASTIALIIGMVVGNVWKVGSSFDPSTVAAYAKVAHNLTLTDFFMSIIPKSFLDPFVHGDILPVL
FIAILLGVALSFAGERG--------KPIVSFLDSASVALFGMVRIIMYFAPIAAGCAMAFTIGKYGSKTLVN
LGELVVSIYIVSILFVAIVLGGFLKLCGFNIFRVLSYFKDEILFVFAATSAETMMPRSMQKLEKLGVSREVV
GLVMPGGFSFNMDGTAIYMTMSVLFLAHAFNVELTIWHQLAVLFVMLFTSKGAAGVTGGGFVALAATLPVVN
VP------VAGLALLLGVDRFMAEIRAATNLTSNIIATLVVGR-
>Q14GQ6_FRAT1/7-401
--AQVLLGIFIGILLGI------FTPNFAIALKPFADVFVKLIKLMIAPIIFLTLVSGIAAMNLKTVGKIGG
VALLYFFAMTIVALAIGMLTANILHPGSLDASAAKAYMGDVEHASGIKDFFMSIIPDSFAGAFTDGDILQVL
FVSILFAVGLVMYGDSG--------KPILDGIQSLSKVFFKIIHVIMYYSPIAACTAIGYTIAMYGAGTLIG
LIGLLLCFYITCLIFIVVFLGVILKYCGINIFKLLGYIKTEILIVLGTSSSESVLPNLMEKLENLGCDKSVV
GLVIPTGYSFNLDGTAIYLSLAAIFIAQALGIELTLSQQVFMLLIMVISSKGAAGVTGSGFIILASTLSALG
VP------VAGIVIILGIDRFMSEGRAITNMISNTIGTIIISK-
>A9A4L1_NITMS/11-420
--LQVVISLLVGLGVGLVLGDDNTLDTVSSYLKIPANIFLSVILMIIVPLIFASIVVAITNLGKEKMKTLGL
GIGVYFVITTTIAILIAITLASVIAPGTHDLSEDDLKVTEGFSVDEIPDIASNIIPRNPIVSYLEGQMLSIL
IMAMIVGLAMAALPKES-------VKPLLDLLESVQKITLYILIMAMKIVPFAVFGLIVGMVAKVGVETMAG
LGVYMATVILGLGA-MLLVYTMIIKVAKRPISSTFSKFRNPQTLAFSTASSMATMPMTLKTAEELKIDTRVS
KFVIPLGTTVNMDGTALYQVIAVFFLAQLFAIELSIFSILVIIITSLLASIGTPAVPGAGTVVLATILVTVG
IP------PVGILLLLSVDRILDMIRTMVNVTGDLTASCAFN-E
>H1NKP0_9SPHI/63-481
--TWIFISMAIGIEIGV------DFPAFSQNLKFLSTIFLRLIKTIVAPLLFSTLVVGIASHSLKQVGRMGW
KSILYFEVVTSFALIIGLAFINLTNAGGVQVPPKLIDRLPDPSAKTWQDHIVDIFPENIIKSIYEGNVLPIV
LFSLVFGISLAMLSEAK-------KKPLINFTESLSETMFKFTNIIMNFAPFGVGAAIAVTVGHLGIDILKN
LGMLLITLYLALFTFILFVLLPIALIAKVPLKQFIKAVREPVSIAFATTSSDSALPKALENMEQFGVPQKIV
SFVIPTGYTFNLDGTTLYLSLASIFVAQAAGMHLSFGEQLLIGLSLMLSSKGVAAVPRASLVILVATAHTFK
LP------LWPIMAIYGIDELMDMARTSVNVLGNMLASCVIAR-
>DCTA_ERWT9/9-401
--FQVLAAIAIGVLLGH------FNPELGAQMKPLGDGFVKLIKMIIAPVIFCTVVSGIAGMEMKAVGRTGA
VALIYFEVVSTIALIIGLVVVNVLQPGATLDAKAVAMYAQQAEQQGVVAFLLDVIPGSVIGAFASGNILQVL
LFAILFGFALHRMGDKG--------TLVFNFIDSFSHVFFGIINMIMRLAPVGAFGAMAFTIGKYGVGSLVQ
LGQLIVCFYITCLLFVVVVLGLIARVVGFNIFKFIAYIKEELLIVLGTSSSESALPRMLAKMENLGCKKSVV
GLVIPTGYSFNLDGTSIYLTMAAVFIAQATNSHMDIWHQITLLVVLLLSSKGAAGVTGSGFIVLAATLSAVG
LP------VAGLALILGIDRFMSEARALTNLVGNGVATLVVAK-
>H2G7N9_CORDP/6-407
FGAQVIYGLIAGVVLGLIANKMPEGNWLTATLTTIGSDYVTLLKVLIPPLVVTAVITSIANLRVTNAARLAV
KTLIWFAITAFFSVLAGIAVGLIFKPG--QTTGLQDTAKAPSSVGSWWAFIEGIVPSNILGLQSTTNVLQIL
VIAIALGIAAVKVGEKA--------EPFINFNRSFLEIIQKVLWWIIRLAPIGTAALIGKAVATYGFEAMGA
LGKFVLTIYVGLAIVVVMIYPLVLKFHGLSVVQFYKRVWPVFSLGFVTRSSMGVMPVTEQTTEAIGVPKHYA
SFAVPLGATTKMDGCAVYPAVAAIFVSQFYAMPLTFTDYILIVIVSVLGSAATAGTT-GTTVMLTLTLSTLG
LP------LEGVGLLLAIEPIIDMGRTAVNVTGQALVPVIVARQ
>E9VPF5_ECOLX/29-443
--KKVLVGLVMGVVFGLALHDSQVLKDSVQWFNIVGNGYVQLLQMIVMPLVFASILSAVARLHASQLGKISF
LTIGTLLFTTLIAALVGVLVTNLFGLTTARLNAIESNYVGKVSDLSVPQLVLSFIPKNPFADLTPTSIISVV
IFAAFLGVAALKLLKDDAP----KGERVLTAIDTLQSWVMKLVRLVMQLTPYGVLALMTKVVAGSNLQDIIK
LGSFVVASYLGLLI-MFAVHGLLLGINGVSPLKYFRKVWPVLTFAFTSRSSAASIPLNVEAQTRLGVPESIA
SFAASFGATIGQNGCGLYPAMLAVMVAPTVGINLDPMWIATLVGIVTVSSAGVAGVGGGATFAALIVLPAMG
LP------VTLLALLISVEPLIDMGRTALNVSGSMTAGTLTSQ-
>C5VQ42_CLOBO/15-406
--VWIIISMILGIIVGS------LLGQKASIFAPLGDVFMQLIKMVVIPLVATSIISGAASIGSKSAGKMGL
ATFTYYLGSTAIAVTLGLLFGEIFKPGTAVTSMFSLQYANKGGMPGFWETIKGIIPINPFESLVQGNILAIL
FFSLFFGFGIASLKDNR-------KDTVISFFSGVTEALVYVITKVMYVAPIGVFALMADATGSFGNKVLFL
VAKLLIIFILALLVHTFGVYGGCIKFSKTSPIKFFKKIYEAQLLALSTASSMATLPVSMEICEKLGVAKETT
SFVLPLGATINMNGNAIYYALASCFFAQMFGIDLGLHQYIAIIFTSTIGSIGQAGVPGPSLLVVAVLI-SAG
IP------VEGLPILIAVDRIFDMLRTTVNITGDASCAVIVD-G
>Q2BZ39_9GAMM/27-440
--KRVFTGLILGVLFGASLQQTPVVSDTLEYINIVGAGYISLLKMIVMPLIMVSIIGAIIKVKSSALGKISF
LTIGILLATTAVSALIGIMITNLFGLTEIARGEALQTRLGSIANVSFADMIISFFPSNPFADLAPTSTIAVV
IFSAFVGMAGLTVIKTTPE----LGASFEKFVNVAQEIVRTLVRMVLSLTPYGVMALMTKVVAGSNYDDILS
LLNFVIASYIGLSL--ILVLHLLLVFVGVNPLRFLKKILPVLTFAFTSRSSAGTIPLNINTQVKLGNGDAVA
NFSASFGATMGQNGCGLYPAMLAVMIAPTVGINLDPSFMISLIAIVTVSSFGIAGIGGGATFAALIVLSTLG
MP------VALAGLLISIEPLIDMGRTAVNVSGSMTAGTITSRI
>A3ID99_9BACI/30-443
SN-RVFAGLGLGILLGLGLHDSEVLAKTTSWYNIIGTGYVKLLQMVAMPLVFISILIAFTKMKGKNFGKMAA
LILAILIGTTAVSAAVGILSATVFDLDETARGQYLEEKTTGLAAPDLPTQIVELFPANPFLDLTSTSTIAVV
IFSAFLGFAYLRVARKDEG----TAATIKKGLDAIYALVMGVVTIILRLTPYGILAIMARTVATSDFGAIYN
LGKFVIASYAALIIV--FLVHLLILLSGLNPITYVKKSAETLLFAFTSRSSAGTLPMNIKTQTGLGVSEGIA
NFSGSFGLSIGQNGCGVYPAMLAIMIAPTVGINLDPVFIITVIAVVAVSSFGVAGVGGGATFAAILVLSALD
LP------VALAGVLISVEPLIDMGRTALNVSGSMTAGVTTARV
>E8UEY4_TAYEM/16-417
--YKILIGLLLGSVAGII---FQNNADMVAFLKPFGDIFVRLLKMIMVPVIACTLIVGASTISPSHLSRVGG
KIVIFYLVTSLFAIVIGLLSGHILEPGVGLDFAGAEGKTIEAKTPSLSSIFLNIIPTNPMEAFAKGNVLSII
FFCLLFGIALAYGKDSKDELLSKSSQTVYEFIDGVSHIMFRIVSWIMQYAPFGVFALIFIVFSKHGAAGFGP
LLSVTASVYIGLILQVLVVYFGVCLLMGISPVKFLNKVRNPMITAFVTRSSGATLPVSIEAAENMGVPKSIY
GFGLPVGATINMDGTTIYLGVCAMFIANSIGFDLDLSQQLTIVMTAVLASVGTAGVPGAGAIMLLMVLESVG
IK------VDAYGMILGIDALLDMGRTSMNVVGDLSGVVAVSKS
>D4SM69_ENTFC/30-443
-FTRVFTALGVGIVFGGLLQEDKVVTQSMEWIGIVGQGYVSFLQMLVMPLVFISIIGAFTKMKSEKLGKISA
TVLTSLLGTTAIAALIGIGSTMLFGLQETARISELATRQETVENLSIPQQILSFIPKNVFADLAATSTIGVV
IFAAFVGIAYLGVKRKAP-----KEAAFFDLVDSLYKIIMRIVTLVLRLTPYGVFALMTNVLATSDFAAIVN
LGKFVVASYVALLAVLIVHSLIL--GAKVNPINYFKKAFPVLSFAFTSRSSAGALPLNIETQTKLGVDDATA
NFSASFGLSIGQNGCGVYPAMLATIVAPAAGVNFSLEFILMLVAIVTISSFGVAGVGGGATFASLIVLGAMN
LP------VAIVGLVISVEPLIDMARTAVNVSGSMVAGIVTS-A
>A9VR58_BACWK/6-393
PL-ILLSSILIGGFIGY------FMGADAVALKPLGDIFLNLMFTIVVPLVFFSIASSIANMDLKRFGKIMS
SMAGTFLFTSILAAIFMIIIVKVFPPAQGVVLELTQPDKAEKAVSVADQIVGIITVSDFSKLLSRENMLALI
FFSILMGVATSAVGEKG--------KPFATFLQAGAEISMKVVSFIMYYAPIGLAAYFAALVGEFGPQLLGT
YFRAAMVYYPASLIYFFVFFTFYAYAGRKQGVQVWKNMVSPTVTSLATCSSAASIPSNLEATKKMGISSDVR
ETVVLLGSTLHKDGSVLGGVLKIAFLFGIFNMEFEPKTLAIALVVSLLVGTVMGAIPGGGMIGEMLIVSLYG
FP------PEALPIIAAISTIIDPPATVLNVTGDNACAVMTARL
>D9Q4J5_CORP1/6-407
FGAQVIYGLIAGVILGLIASSMPEGNWLTTALTTVGGDYVTLLKVLIPPLVMTAVITSIANLRVTNAARLAV
KTLVWFAITAFFSVLAGIGVGLIFKPG--ETSGLQDTSAAPSSVGSWWSFLEGIVPTNLVGLEAHTNVLQLL
VVAIALGIAAVKVGEKA--------EPFINFNRSLLEIIQKVLWWIIRLAPIGTAALIGKAVATYGFGAMGA
LGKFVLTVYVGLAIVLLVIYPVTLKLHGLNVAQFYRRVWPVTSLGLVTRSSMGVMPVTEQTAEAIGVPKHYA
SFAVPLGATTKMDGCAVYPAVAAIFVSQFYGVPLNFTDYVLIAVVSVLGSAATAGTT-GATVMLTLTLSTLG
LP------LEGVGLLLAIEPIVDMGRTAVNVTGQVLVPAIVAKQ
>E7P2P2_PSESG/8-400
--VQVLLAVILGAIVGV------VAPETGAALKPIGDAFIKLIKMLLAPVIFLTVVSGIARMEMKELGRVGF
RALIYFEVVSTLALVIGLVVVDVFKPGATLDSSSLSTYTSAAKHSSFMDFLMGIIPDTIIDAFAKGNILQIL
LFSILLGIALAQVGPRA--------KPFVDALDSLMQGMFRIVNMVMRLAPLGAFGAIAFTIGKYGFGSLFS
LGKLMACVYLTCAVFVIFVLGPICRYSGFSLWKFLRFIKEELFTVLGTSSSESVLPQMISKMEK-GVSKPVA
GMIIPSGLTFNPDRQAIYYTIAAIFIAQATNTPLTLTDQLIVLVVLMFTSEGSAGVTGSGFIILAATLASLG
IP------VAGMVLLLGVDRFMSEARAITNTIGNGVGTMAIAK-
>F4A4V5_CLOBO/12-403
--VWIIISMILGIVVGS------LLGQKASIFAPLGDVFMQLIKMVVIPLVATSIISGAASIGSKSAGKMGL
ATFAYYLGSTAIAVTLGLLFGEIFKPGTAVTSMFSLQYANKGGMPGFWETIKGIIPINPFESLVQGNILAIL
FFSLFFGFGIASLKDDR-------KDTVISFFSGVTDALVYVITKVMYVAPIGVFALMADATGSFGNKVLFL
IAKLLIIFILALLIHTFGVYGGCIKFSKTSPIKFFKKIYEAQLLALSTASSMATLPVSMEICEKLGVAKETT
SFVLPLGATINMNGNAIYYALASCFFAQMFGIDLGVHQYIAIIFTSTIGSIGQAGVPGPSLLVVAVLI-SAG
IP------VEGLPILIAVDRIFDMLRTTVNITGDASCAVIVD-G
>I0UJL6_BACLI/5-395
-IYQILIALAIGAVIGH------FFPDFGMALRPVGDGFIRLIKMIVVPIVFSTIVIGAAGSGMKKMGSLGI
KTIIWFEVITTFVLGLGLLLANVLKPGHLAKKDIDELSGYTEKVVDIKQMILDIIPTNIVDVMARNDLLAVI
FFAILFGVAAAGIGKAS--------EPVMKFFESVANIMFKLTQMVMVTAPIGVLALMAASVGQYGIELLLP
MLKLVGTVFLGLFLVLFVLFPIVGLVFKIKYFEVLKMIWDLFLIAFSTTSTETVLPQLMDRMEKYGCPKRVV
SFVVPSGLSLNCDGSSLYLSVACIFLAQAFNIDMSISQQLLMMLVLVMTSKGIAAVPSGSLVVLLATANAVG
LP------AEGVAIIAGVDRVMDMARTGVNVPGHAVACIVVSK-
>G1NFH5_MELGA/1-404
-----------------------------------------------------SLMSGLAAL-AKTSSRLGI
ITVTYYLWTTFVAVIVGIIMVSIIHPGQKESTEEGGKPI-MSSADALLDLIRNMFPANLVEATFKQNVLGIV
IFSATMGIMLGRMGNSG--------VPLVSFCQCLNESVMKIVAVAVWYFPFGIVFLIAGKILEMDPSAIGK
LGFYAITVVCGLVVHGLFILPMMYFITKKNPIVFIRGILQALLIALATSSSSATLPITFKCLLENHVDRRIA
RFVLPVGATINMDGTALYEAVAAIFIAQVNNYELDFGQIITISITATAASIGAAGIPQAGLVTMVIVLTSVG
LP------TDDITLIIAVDWALDRFRTMINVLGDALAAGIMAHI
>A4G4X1_HERAR/23-415
--VQVIFAIVIGVLVGH------FAPETGAAMKPFGDAFIKLIKMIIAPVIFCTVVIGIAGMEMKKVGKTGG
MALLYFEVMSTLALIVGLLIVNLLQPGNSLDIASIASYTAPGKMETVTEFLLHIIPSSMIDAFAKGDVLQVL
LVSVLFGFALHKFGGRG--------TLVFDFIEKVSHVLFSIVGLIMKAAPIGAFGAMAFTIGKYGIASLLS
LGKLMGTFYLTCLFFIFVVLGIVSRLHGFSIWKFVKYIKEELLIVLGTSSSESVLPRMIAKMENLGAKKSVV
GLVIPTGYSFNLDGTAIYLTMAAVFIAQATNTPMTLMQQITLLGVLLLTSKGAAGITGSGFIVLAATLSAVG
VP------VAGLALILGIDRFMSEARALTNTIGNGVATLVVAR-
>H7Z0D0_CAMJU/23-433
--FWVIIGIITGIVLGY------TDKELAIASKPGVDYFIGALKVLIGPIIFVTLVLGIISLELKKVGSIGA
KAVIYFEVVSTLALAIGIFMANVMQPGTKSVQKYISQTTEVSASSEIMHILKDAMPTDIITPFTEGKTIQVL
VIAIITALIISLMRIED-------KQAIQRVFEVVQNFVFKILQIIMYFSPIAAFSAMAVLIAQYGIGSLIN
LAYLLLVMLISCLVFIFGILGLICYFAKVNIFKFMRFISREVLIVFATSSSESALAPLMRKLEK-GLSKATI
GLVLPTGYSFNLDCTNIYLAMSLIFLAQAFNVNLSLAHEISILIVLMIASKGAVGVTGSGFIVLGSTLAALG
NMEISVLPVAAIGVLLGVDKFMSEMRAVGNLCGNSVAALIVAI-
>A1S347_SHEAM/5-403
--ARIFLGLAIGLLSGTLVQINFFSGTLVEIASGLGTMFVNMIMMLVVPLVFVSIVCGVCELKLSSFGRLGG
KTFGFYIINTLVAIFAALTVALLLEPGGVDMTGGGELAITATELPSLMALVVDIVPRNPVAAFMSGNMLQVI
FMALLLGGVIKSLGEHV--------TGAVSAFQTANKIMMKLISVVMHLAPIGVGALMFKLGATLEAGVFLS
VMEYLVLILGLLLLWIFVVYPYAVQFTPVKASVFREKTQEQILFSLSTASSNATIPVTMRTLTELKVNRAVA
GFGVPLGATMNMGGVSIYITVAIFFIANAFGMPITMEQLPALIFSIFLLSVGAGGVPGGGMVMIGVLIHQMG
LP------VEAFALVAALDRLIDMVLTSCNVVGDTAVLTIVDQT
>G9X3I2_9FIRM/11-397
--IRIAIGFILGIFIGI------ILPEFSIATKVVGDVYLKLIKMMIVPIIFVAVAGGICNIETEDLKRIGF
KTVGLYVVMFVFSCIVSLIVAYAIRPGDVVFANPPVFEQEI-TNPSISDFFINIFPDNPIMAMAEGKILPVI
IFTILFSSAIVISGEKG--------KPVLDFINSLSTIFFKLLEFVMELSPIGVMSLMAFSVSKYGLGIFSA
LGKYIITCYIACILTYIFAMCLPLFYTKMGIVKLTKSMYKVWLVTLSTTSSAATLPTSIKVSMEYKAPEGIT
KFTLPLGCTINMCGGACSFSCLAVFVSDFYGINLSFKEIVTLIFVATLINMAAPGIPGGGIILGASFLSILG
LP------FDLMGPIAAFYRLLDMAFTSLNVTGDLVANLMIAKS
>E3G2A5_ENTCS/8-411
--WQILLALVLGILLGSYLHSDSREWLVINLLSPAGDIFIHLIKMIVVPIVISTLVVGIAGVGAKALGRIGA
KTIIYFEVITTVAIVLGITLANVFQPGVDISKYQSTTADVQSHAHGLMGTILSLVPTNIVASMAKGDMLPII
FFSVLFGLGLSSLPASH-------REPLVTVFRSISETMFKVTHMVMRYAPVGVFALISVTVANFGFASLWP
LAKLVILVYAAIVFFALVVLGLVARMCGLSIWILIRILKDELILAYSTASSESVLPRIIEKMEAYGAPASIT
SFVVPTGYSFNLDGSTLYQSIAAIFIAQLYGIDLSLGQEIILVLTLMVTSKGIAGVPGVSFVVLLATLGSVG
IP------LEGLAFIAGVDRILDMARTALNVVGNALAVLVIAK-
>E3BID8_9VIBR/9-408
-LIQIIIAALFALITGIFSEQRELLFTVNEPLSLIKTLYIGLLKSIVGLMVLFSLIEGISNIGIVKLKKVGM
LTLAFYMFTTTIAIVLGLGAALMMPEWPPVSDNINLIDSDSASGLAITSKLIGMALINPISALSSGNLLAIV
VFAIIFSIALIAALPQN--------HPVFEVVRGVNKGISTLVNGIVRLAPFAVFAIVFDFTIEPNDALFSQ
LFEFAALVFVLTMIHGLVVLPAIARGAGIKFGTLFKAISAPMSMAFATSSSSATLPLTIKTARELGVSDSTS
SIVLPLGAVMNMDGTALFEGVAAVFLAQLFGVDLSTTGIVMIFIMAMVSSVGAPGMPSGSMSGMQLVLLAAG
IP------LEAIAVLLIIERPLDTFRTAVNVQGDLVASAVIDRI
>E5WPV0_9BACI/8-403
--TQIFIGLILGIAIGGI---FYGSETAQSVLQPFGDLFIRLIKMIVVPIVLSTIIVAIAGVGLKAVGKLGG
KSLTYFIGMTLVAIVVGLIAGNVIQPGQQSDISSYVETNKEQEGKSIADTFLHIVPTNPVQAMVEGDMLAII
FFAVVFGLGIAAIGEKG--------KPVLRFFEGTAKAMFYVTNLFMKYAPIGVFALIGVTISKYGFASLIP
LGKLALTVYGAMIFFVLVVLGIMAKVVGFSIFKLLKMIKEELILAFSTASSETVLPRIMDKMEK-GSPKHIS
SFVIPTGYSFNLDGSVLYQAIASLFIAQMFGIELSIGQQITLMLVLMVTSKGMAGVPGVSFVVLLATFSTIG
LP------AEGLAFIAGIDRILDMGRTAVNVVGNSLAAIVIAK-
>B9XC79_9BACT/15-407
--VQVLVGILIGILVGY------AFPKFGIELKILADGFIRLIRMMVAPIIFTSVVVGIAGLGMHRVGRIGL
KALIYFEVMTTLALVIGWLVVKAFHPG--SLNHKDVETVSKAHDQTISGFFLNIIPQTMIGAFAEGEIIQVL
LISVLFGIALASLGQSN--------RPVVYLLDQIYHALMKMIAMIIKLAPIAAFGSMAFTISKLGLGSVIS
LGKLLASVYLTCGFFVVVCLGLLLKFNGISLWKFLRYIREEIFIVLGTASSEPVFPRMMAKMEALGCSKPVV
GLVLPAGYTFNLDGSSIYLTFGALYIAQATNTHLTMWQELAVILVCLITSKGAAAVVGSAFITLAATLSALG
IP------VEGMLLIIGVDQLMASARATTNLIGNGTATVVIAK-
>A4CGY2_ROBBH/24-432
--LKVIIALFLGVGLGLLLSTKSTADVLGNWLALPGMLFLKLVQMIMIPLIVASIITGIASN-KENLKKLGG
GVLLYFISTTIISVTIGTILALIFRPGEEALTSNAESTELSFGLNDIPTAITNLLPDNPLASMVSGEMLSIV
IFTIIIGVAVLSLPDDL-------LKPVKLLLSAIQEICMTVVKWAMLLVPVAVFGLMAQLTSSVGLNSLSG
LGFYVLVVLIGLLL-LVIIYLIGVSLGKGNPLRFLRKIRDVQLLAFSTTSSAAVMPLSLKTAEELKVDPTIS
NFIIPIGATVNMDGTALYQTITTLFIAQAYGLEMGLLNVIVVVVTIVAASIGTPAIPGGGVVILASVLSGAG
IP------AEGIIIIIGVERLLGMFRTAVNVTGDLTACMVFNRF
>Q6P1Z8_MOUSE/20-464
--LSTVAAVVLGIVLGVVVRHSELSNLDKFYFAFPGEILMRMLKLVILPLIVSSMITGVAALDSNVSGKIGL
RAVVYYFSTTVIAVILGIVLVVSIKPGKVNDINRTGKTPEVSTMDAMLDLIRNMFPENLVQACFQQNVLGLI
IFCLVFGLVIGKMGEKG--------QILVDFFNALSDATMKIVQIIMCYMPIGILFLIAGRIIEEDWEIFRK
LGLYMATVLSGLAIHSLIVLPLLYFVVRKNPFRFALGMAQALLTALMISSSSATLPVTFRCAEENQVDKRIT
RFVLPVGATINMDGTALYEAVAAVFIAQLNGLDLSIGQIVTISITATAASIGAAGVPQAGLVTMVIVLSAVG
LP------AEDVTLIIAVDWLLDRFRTMVNVLGDAFGTGIVEK-
>G2IMM0_9SPHN/7-399
--IQVLIAIVCAVLVGL------LAPDFARSMKPLGDLFIALLRMMLAPIIFCSVVLGLTHVAMKQLGRLAL
KTLIYFELVTTVAMVLGFAAANFFRPGMMDSGPALAQVAGAASEFTALHFLMSIVPKTLVGAFADGEILQVL
FVSLLVGAALSIGGVRP-------DSALLRGIDEAQTILFRILGFIMRLAPLGAFGALAAALGSFGPQTLLY
LTKLVLLYWATSLVFVLCVLGGILMALGISLGRLVSLIRDEMMLVLGTASGEVVLPRLIAKLEACGCDKAVV
GFVVPAGYSFNLDGTAIYMALAVGFIAQATDTPLGLADQIAILAVIMLTSKGGTAVAGGAFVKLAATLQTVQ
LP------LNGLGLLFGVDRLMATCIALTNIMGNCVAVLVIAR-
>C3RJ92_9FIRM/32-422
FGLLTILGLVFGVAVGL------IFKGHYLYLEAIGTIYSHLILAIVIPLLLFSIISSITNLGSIKLKKISA
KAIIFLLLNTLLASTITLTLAVVTKVG-SGINYQLASDYKAVEVPAFIDTIINLFPSNLANSWVNGEVVPIV
IFAVIVAIAYNKIARNQQK----AVLPFKHFIDAGNRVMGEVVNFVISFTPYAVLALIARAVSKSALSDLIP
LLSVLGLAYLLSIIQIFGVTSVLLKVGKLNPLNFFKGIWPAGVVAFTSQSSIGTIPVTVRQLTKLGVNEDVA
SFVASLGANLGMPGCGIWPVLLAVFAINVLGIDYSIGQYIFLIVLAVVVSIGTVGVPGTATITATALFASAG
LP------IEIIVLLAPISSIVDMARTATNVVGAASAAMLVARS
>C3P4K3_BACAA/4-399
-TKAILLALFLGLVVGLTLNPSIFDPLNQYVFNPLGQLFIRLIKMLVVPVVFISIVLGAAGLGPKQLGRIGL
KSISFFLVTTAVAISIAVTFALIIKPGGGNFKTEGLKYEGAKTETSFVDTLLNIVPDNPAKAMADGNMLQII
AFAVLIGLGIAILGKRV--------QGIHSLLEQGNELMMYLVNLVMKLAPIGTFGLLASSVGKMGLAGVAA
MFKYMIVVMLVLIIHGVFVYGGLLKLAKESIVRFFKHFGPVMAIGFSTSSSNASLPFAMKTAQELGVPKAIS
SFVQPLGATINMDGTAIMQGVATVFIAQVYGVELTVTQLAVVVLTAVLASIGTAGVPGVGLVMLTMVLNQVN
LP------VEGIALIIGIDRILDMSRTAVNISGDAICAMIVAKS
>G3NGF3_GASAC/21-481
-LIMSVLAVVIGCLLGFFLRTRRLTEQEVKYFQFPGELLMRMLKMLILPLVVSSLMSGLAAL-AKCSSRLGL
ITVSYYLWTTFVAVVVGIIMVSIIHPGQKEDSEDSGKPI-MSSADALLDLIRNMFPSNLVQATFQQNVLGIV
IFSATMGIMLGRMGPNG--------SALVNFCQSLNEAVLRIVAIVIWYFPFGIVFLVAGKILESDPSAMGK
LGFYAVTVVFGLVLHGLFILPSMYFITKKSPIVYIRGILQALLIALATSSSSATLPITFKCLLENHIDRRII
RFVLPVGATINMDGTALYEAVAAIFIAQVNNYELDFGQIITISITATAASIGAAGIPQAGLVTMVIVLTSVG
LP------TDDITLIIAVDWALDRFRTMVNVMGDALATGIMAHI
>H7EXY4_PSEST/19-404
--QQILIGLALGVAAGM------AFGEGAQLLAPIGTLFLNAIKMLIVPLVFVSLVAGITSMQSAKLGRISL
KTIAIYLVTTAFAVSIGLLFGALFSPG-EGMNMVASGNEQAKQAPSLVSILVGLVPANPVTAFAEGNILQII
VFAIALGVSINLIGERG--------APAVRLFDALAETFYKLTDLVMRVAPIGVFALTAGVVGSHGAEVLLP
LAGVIGVIYLASITHVLLVYGGLLGLARLNPLRFFQGIAPALAVAFSTSSSSGTLPVSIECARKLGVSEGVA
GFVLPVGATINMDGTAIYQGVLALFIAQAFGIDLSAGQYAMIILTATLASIGTAGIPGAGLIMLGLVLTAAG
LP------LEGVALIAGIDRILDMARTTVNVAGDLMTTTLVGRS
>Q8BXT5_MOUSE/44-477
--LLTVSGVLVGAGMGAALRGLQLTRTQITYLAFPGEMLLRMLRMIILPLVVCSLVSGAASL-ASSLGRLGG
IAVAYFGLTTLSASALAVALAFIIKPGSMGLENSGPPPVSKETVDSFLDLLRNLFPSNLVVAAFTTNILGLV
LFALVLGVALKKLGPEG--------EDLIRFFNSFNEATMVLVSWIMWYVPIGIMFLIGSKIVEMKVMLVTS
LGKYIFASMLGHVIHGGIVLPLVYFFTRKNPFTFLLGLLTPFATAFATCSSSATLPSMMKCIEENGVDKRIS
RFILPIGATVNMDGAAIFQCVAAVFIAQLNNVDLNAGQIFTILVTATASSVGAAGVPAGGVLTIAIILEAIG
LP------THDLSLILAVDWIVDRTTTVVNVEGDALGAGILNHL
>I0P6P0_MYCAB/24-416
--IAVVVAVALGVAVGM------LWPGFGRSVGVLGEIFVSLIKMMISPVIFCTIVLGIGSVRAASVGRVGG
LAFVYFLAMSTVALAIGLVVGNLLAPGGSNQGAGAKYVDQAHAAGGTWHFIKSIVPETMFSALTSGSVLQTL
FIALLVGFAVQALGGTG--------ESIVRGVGMLQKLVFKVLIMVLWLAPIGAFGAIANVVGQTGWDAVKE
LGTLMLGFYVTCAIFIFGVLGTLLWVSRVSIFRLVRYLAREYLLIVSTSSSESALPRLIAKMAHLGVDKSTV
GIVVPTGYSFNLDGTAIYLTMASLFVADAMGAPLSVGEQISLLAFMMIASKGAAGVTGAGMATLAAGLQSHR
PD-----LVDGVGMIVGIDRFMSEARALTNFSGNAVATLLIAT-
>C3XIZ5_9HELI/23-444
--FWVFIGLFLGVLFGTIGSTQFFYDFSVHSKEYTIDPFIKGLKLLMGPIIFLTIITGIIRLELKTLGSLGF
KTVIYFEVVSTFALIIGVFFGEIIKPGSVQGYIEAGAKEQQSAGGELYNILMSAIPHDPITPFVEGKTLQVL
VMAVLIAIALSFTSKNF-------KEAALKYFESMQETFFKVLTILIWYSPLATFGAMAFLIAKFGFSSISG
MALLLVTMALAVIVFIFGVLGIIAAMARVNIFKFMRFIYREVLVVFATSSSETALAPLMRKLEK-GIQKASV
GLVIPTGYSFNLDATNIYLSLAVIFLGQAFDIPLTLEQTITLIIILMVSSKGAVGVTGSGFIVLAGTLSALT
IP------AVTVAAILGIDKFLSEMRSVGNLCGNAVACMIVSI-
>B7GD43_PHATC/36-494
-LVLIFASAGIGIGLGLSFWDDDTKDKVIKWLGLVGDLFIRSLKCVVLPLVFINVIISVVDMMVGRAGSIGW
KTIVLYLLTTVIASILGIISIVSFK-GSFVRA-SGSVRDDISLSDTVYDVFTKLVTANIFESFVEANFAAVV
FFAIAFGVAISRVFDQGGG----PDKSFIPFLKELDGVFLTIINWIIMITPFAVLSLISSAIGKQEADSFSN
VGYLVVATMIAMFFQFLVVHCLLFFVTRTNPFEYLKHLIPAQTMAFACASSAATIPMTLKCVRQERVPEPVA
RFVIPLGATVNMDGGAIYFPCACIWLAVLNGIQPDAASYLLLVIISTIGSAGTAPVPSASLVLIITAYNTTG
VP-------EGFSFILAIDWFMDRLRTVVNVTGDGVVAGMVSH-
>D0DM39_9LACO/11-406
-LTQIIIGLVLGIIVGAA----TYNQVAISTMSGLGTIFLRLIQMIVMPIVVSCLTVGIANIGLRKLGRIGG
KTLLYFEVLTTIAIILGLVVANITRPGQGGDISKYLATAKTASKTGIWDTIFAVIPTNIFKSMSEGDMMPVI
FFSVFFGLGIAAIGEKG--------KIITQFLNAVSVVMFRVTNWVMKFAPLGVFGLIGMTIAQMGLSALLP
LGYFILVAYLTMIFFCIVILGIVAYLFKLDYWKTMKKIWPEILLAFSTASSEATLPRLMKKMQDMGVEKGVA
SFVIPTGYTFNLDGSAIYQSLAAIFLAQAYGLHLTWEHQFTLLVVLMITSKGMAGVPGASFVVLLASVATIG
VP------IAGLTFIAGIDRFVDMGRTSVNVVGNTFASLVIG-E
>E2XWT2_PSEFL/11-403
--FQVIVAIVIGILLGH------FYPQTGVALKPLGDGFIKLIKMVIAPIIFCTVVSGIAGMQMKSVGKTGG
YALLYFEIVSTIALLIGLVVVNVVQPGATLDASKVAAYVTAGKDQSIVGFILNVIPNTIVGAFANGDILQVL
MFSVIFGFALHRLGAYG--------KPVLDFIDRFAHVMFNIINMIMKLAPIGALGAMAFTIGAYGVGSLVQ
LGQLMICFYITCILFVVVVLGAICRAHGFSVLKLIRYIREELLIVLGTSSSESALPRMLIKMERLGAKKSVV
GLVIPTGYSFNLDGTSIYLTMAAVFIAQATDTHMDITHQITLLLVLLLSSKGAAGVTGSGFIVLAATLSAVG
LP------VAGLALILGIDRFMSEARALTNLVGNAVATIVVAK-
>C4K7Z1_HAMD5/29-443
--KKVFTGLVMGVLFGVSLQNSIILQESISWLNIVGSGYVQLLHMVVMPLIFSSILSAVSKLHVSSLGKISL
ISIGTLLFTTVIAALVGIFIVHFFDLTTTQLNTIQSKYMSQLTEFSLPQLILSFIPKNPFLALASTSIISVV
IFATFLGVAVLRMIKIDVT----RGKSVLSAIDCLQAWVMNLVRLVMLLTPYGVLALMTKIVATTDVHHILK
LGHFVITSYVGLGV--MFLVHALLLLSGVDPRKFFRHAWPVLTFAFTSRSSASSIPLNIEVQTHLGVPESIA
NFSASFGANIGQNGCGLYPAMLATMIAPTMGINLDPLWIATLVAVVTISSVGVAGVGGGATFAALMVLPALG
FP------VTLVALLISIEPLVDMGRTALNVNGSMSAGVITNQF
>C0BWF1_9CLOT/14-415
--TKIFIALLAGAVCGIILCSVRDDIIVNGVLHVIGQGFIRLMKMLVVPLVFCSLVCGSMSIGTKKLGTVGV
RTLVFYLCTTALAITVALSVGNIINPGDMSKIQSGAADVGSTEAVSLTDTLLNIIPDNPINSLANGSMLQII
VFALIVGVILAKLGERT--------ETVSNFFSQFNDIMMEMTMMVMNLAPVGVFCLIAKTFAGIGFSAFVP
LGKYMLGVLIALAVQCFVVYLGLLKFTGLNPLKFIKNFFPVMAFAFSTATSNATIPLSIDTLAKMGVSKRIS
SFTIPLGATINMDGTAIMQGVAVVFAAQAFGIQLDIVDYITVIGTATLASIGTAGVPSVGLVTLTMVFNSVG
LP------VEAIGLIMGIDRILDMTRTAVNITGDAVCTTIVAHQ
>C0CY00_9CLOT/10-418
LL---FVLFALGILVGI------LQPPFIGVLEVFGDIFLTMLELCMLPIIATMLTISIHNVLAKVGGKFLG
RAAVTSVVIVAAVFGITAGVSWLLRGSSMIREISSYIRPEHPETITIGEMILNIFPDNIIRALSQSNVLQVV
FFSIVLGIATVTLPPKN--------EELVDLCEAVNHIFMEIFDFIMIFLAPAIFCIISVQISALGMDVLLS
LVRLLLMTIGICLIICGVSMAVMCAVTGTGVRAHLKAMGKPLYMAFATGDAIPTIPYLIDNLHNHKINRDVT
NTILPISISFNYDGV-ILLALSFVGAASIYGVTLQPGTIATAFLITFLLSTSYSDIM-ASSYLIALLLEPFG
LP------AEAIAMLIPLNPVLDAVFTATKVYPVCVTAAVMSKR
>D2NTK9_ROTMD/9-400
--AWIIIAIASGVLIGLLTPGAGIPTDLIVQLFVSFSTVFSAFLSFAIPLIIGFIVPGIGSL-AQGAGKMLG
ITVGLAYISSILAGFLALTCALLLYPI--ILKGQQLASFDNPENALSKGYISFELTPIM-------GVLSAL
ILSFILGLGITAL--KT--------RAMLNLFEDFQVIVEKMLGYVIILLPVHIVGVFANMTLAQVAKILSV
FGLVFVMVIILHWVTLALQYSVAGAISRRNPIQMLKTMLPAYFTAIGTQSSAATIPVTVRSAKK-GISPRVV
DFAIPLCATIHLSGSMITITSCSVAVLFMTGQHPDFGSLIPMILVLGVMMVAAPGVPGGGVMTIGLLQSMLG
FD------ASMIALMIALYLAQDSFGTATNVTGDATIATLTERI
>B2FSG6_STRMK/13-426
--WKMGIGFAIGLILGLIVHLQAGAKWVMDYITPASGLFLNLIFMLIVPLIFSALIMGVSEMGIRALGRIGW
KTLAYTVLLSGIAVGIGLVLVNLLKPGSENAERSKEIVAGIHGTPKGMDMLLSIVPSNVLQAASNGAILSLM
FFALMFGIGMVLTDNEK-------VAPLRRAIEGVFEISMTLINLVIRLAPYAVACFMFNLAALFGFELIIR
LGAYVGVVVLALGLHMIVTYGTAVWSGR-SPLSFFRDTQEATVMAFSTASSNATLPTALRVADQMGLPQRVS
RFVLTVGATANQNGTALFEGVTVIFLAQFFGVDLSIGQQIMVMAVCILGGIGTAGVPSGSLPVVAMICAMVG
VN------PLGIGLILGVNHFLDMCRTALNVTGDLALTTLVAKG
>E6FPF6_ENTFL/13-440
--KKMVISLVGGLIVGLGFLDPEKGQSAIGLFYIIGQLFINGLQLVIVPMVFTSITLAICHITTQKLGRISY
KTIFGFLSMSLIALLTAGIVGYSVYLTFNVSLSETLAPVEVSTSGNPLIVIVNAVTKNIGSAFSNGAILAVV
VLAVITGLCINALGDKI--------RVFKKLIEEVNAMVTLFLTFVITFAPIAVFMLLVRTFASYGIDYLKP
ALVYVVTTTATLLAFLMIGYPLFILATKLNPVPFIKKIMKVVVFGFSTSSSAATLPLNTKTTVELGVDSDVA
AFVLPLGMTINMNGTAIMQVIAAIFVAGVAGYEVTPANIALIAILALMSSIGTPAAPGAGGIILFTILTGLN
YNNE--IAIATYSLILAINRPIEMLVTSLNVVGDSATAIYVAHS
>E1RPR0_XYLFG/23-415
--FWVIIAIILGALLGH------CYPAVGQQLKPLGDAFIKLVKMIISPVIFLTIVTGIASVAVGTVARVFG
KAMVYFLFFSTLALLLGLVVAHVVHPGVDLHQGEIANYVEKSHDLTLVGFLMDIIPKTLLSPFVGDNILQVL
FVAVLFGIALALAGERG--------KPVLNLLDALTVPVFKLVQMLMKMAPIGAFGAIAFTIGKYGVDSLVN
LGGLVGSFYLTSLLFVLVILGAVSWLCGFSILKLIRYLKAELLLVLGTSSSESALPSLMEKMVQ-GCGKSVV
GLVVPTGYSFNLDGTNIYMTLAALFIAQATNTELTPAHQLALFLVAMLSSKGAAGVSGAGFITLAATLAVVP
VP------IAGMALILGVDRFMSECRSLTNFIGNAVATLVVSR-
>C0Y5E4_BURPE/7-404
TS-YIVIAMILGIAVGYGCHDPAIAKEIAGYVSLLSDVFLRLIKMIIAPLVFATLTVGIAHMGTGAVGRVGV
KALGWFFIASFTSLLLGLLAATLLQPGSLPLPATDAAVNLKTSAFTLKDFVIHLVPKSIAEAMANNEILQIV
VFSIFFGTALSALGDAG--------KRLTGVIEDLAQVMLKVTGAVMWFAPVAVFAALASTITTEGLGILLT
FAKFMGSFYIALAL-LWGVLTLAGLFLGKRTFTLIRLIREPFLLSFATASSEAAYPKLLDALDRFGVNRKIS
SFVLPIGYSFNLDGSMMYCTFAVLFIAQVYGVHLPLGTQITMLLLLMLTSKGMAGVPRASLVVIAATLNQFH
LP------EAGLLLIMGVDMFLDMGRSATNAVGNSIAAAVVAK-
>B0U3Y5_XYLFM/12-416
--QRVVAGFVLGALVGW-----VMGPAAKTWFGPLGTLYVTLIKMIAIPLVFFAVINAIAALHQRSIAMLGG
RTFLWFIVTAVLAVCVGLGVGTLLKPGNGDFTVSVDAAWAPPDVPSPVHVLLDVVPSNPFYALTGISILPVI
FFAALLGLAIVKLGERV--------TEVRKLIGQMSEIMIQITRFVLEMTPLGTFGLIAALVGSYGFQKLLP
FGHFVLALYLACALHIVVVYSGLLLAHGLSPLKFFRGVAPGMQVAFVSSSSFAAMPVALRAITHLGVNKDYA
AFAVPLGSSIKMDGCAIFPALCAVFIAQYTGVPLTTNQYFVIFIASVLGSFGTAGVPGTAVVMATVVLSAAH
LP------LEVIGYLYAIDRVLDMMRTMTNVTGQMLVPVLVAKE
>G0IK34_BACAM/5-395
-IFQILIALAIGALIGH------FFPDFGMALRPVGDGFIRLIKMIVVPIVFSTIVIGAAGSGMKKMGSLGI
KTIIWFEVITTLVLGLGLLLANVLKPGHLAKKDIHELSGYTEKVVDLKQMLLDIIPVNIIDVMAKNDLLAVI
FFAILFGVAAAGIGKAS--------APVMNFFESTANIMFKLTQMVMVTAPIGVLALMAASVGQFGIALLLP
MLKLIGTVFLGLFLILFVLFPIVGLIFKIKYFEVLKMIWDLFLIAFSTTSTETILPQLMDRMEKYGCPKRVV
SFVVPSGLSLNCDGSSLYLSVSCIFLAQAFHVEMPLSQQLLMMLVLVMTSKGIAAVPSGSLVVLLATANAVG
LP------AEGVAIIAGVDRVMDMARTGVNVPGHAVACIVVSK-
>D9W624_9ACTO/3-389
LGVQSALAVGLGALIGT------FAPSVGEQLKLLGDIFLNLVQMVVLPLVFPLIVLGIARMEVKKVGRVAG
KAVLYFEVVTTVILLISVTLAELTGIGGAPVAGGDTKSLESDQGVDFHELILHSVPKNVFAAFTEGNLLAAI
VFALFLGVGMAAIGEKS--------APFSSVLESVSAAMFKVVGYVIRLAPLGVLGFISYDVAHYGFGNLKS
LLGFIAVVYAGLAIVLGVVFPVIALIYRIRYVDLLKQIGGLVGLAFVTRSSEAVLAPLMGKLEAFGVSRSTS
SFVVPLGYSFNSDGSVLYQATALVYLAHAYGADTSIPSLLLMVGVLVVLSKGMAGVTSASIVVLLAAGKSVG
LP------AEGVALLVGVDFIVDMARTAVNVVGNALAAAVVDRS
>H8AB14_CAMJU/41-450
-FLRMLFALLMGLGFGFALQNILWYSETKHWFAFVSSVFVAFIKMLVVPLVSICIIKVIIEIDNIKISSLLG
ISLFWILFSTAIAATLGIFLGYSFDLG--SNFAIYEGNKQIREIQTFSNIILGLIPSNIIAAINKENIIAIV
IFSFFIGISAKKISKKEEYE--QAFKSFHNFILTFYNIMMNMTATVIRFMPYAVVCMMANVLLSNGFEAIKT
AGLFIMLIYIAMLIMFGVHFLLL--SQGLNPIKYAKKAFPVWLFAFSSRSSLGTLPMTTSTLQNFGVNSAIA
NFVASIGTTTGLNGCGYFPALAAVFVAFATHTHIDFTFALMIVLVAVIGSLGIAGVPGSATMAASIMLAGIG
FG------NNFLSLILAIDPIIDMARTASNVSGAMTSALCTAKN
>C3E1Y6_BACTU/6-401
--TQIFVALVLGIVVGAV---FYGNKTAISYITPIGDIFIHLIKMIVVPIVISALIVAVAGVGMKKLGKLGG
KTILYFEIITTIAILMGLLAANIFQPGQQSDISSYKQTADATEKQGFAETIVHIVPKNVFESIAQGDLLPII
FFSVLFGLGVAAIGEKG--------KPVFNFFEGVLEAMFWVTNQVMKFAPFGVFALIAVTVAKFGVATLLP
LGKLVLAVYVTVILFVVIVLGINARMVGVNIFTLMKILKEELILSFTTASSEAVLPNIMRKMEEFGCPKAVA
SFVIPTGYTFNLTGSAIYQALAALFVAQMYGVHMSLTEQITLLFVLMLTSKGMAGVPGASFVVVLATLGSMG
LP------LEGIALIAGIDRILDMIRSSVNVLGNALAAIVMSK-
>D4I1U8_ERWAC/28-442
--KKVLFGLATGVLFGLALHNSPVIKQSVSWFNLVGNGYVQLLQMVVMPLVFVSILSAVARLHASSLGKISL
LTIGVLLFTTAISACVGVFVTWLFGLNSARMLTIQNNYAGKVADLSAPQLLLSFVPKNPFADLTPTSIISVV
IFAAFLGVAALQLLKDDAE----KGRRVIKAIDTLQSWVMKLVRLIMTLTPYGVLALMTKVVATSNIHEIIK
LGGFLLASYLGIAI--MFAVHALLLGNGINPLRFFRKVWPVITFAFTSRSSAATIPLSVEAQTRLGIPESIA
SFAASFGATIGQNGCGLYPTMLAVMVAPTIGINFEPMWIASLVAIVTLSSAGVAGVGGGATFAALIVLPAMG
LP------VTLVALLISIEPLIDMGRTALNVNGSITAGTLTSQ-
>G0PZE6_STRGR/29-418
--AQIVVGLLLGVLLGWLA-RSQDLGWLVTTLDEIGSLFVQLLKLAVAPLVFFAILVSITNLRVNNAARLAT
RTLLWFMITSLIAVAIGLAIGLVTNPGGTGLTPKDGALSET--KGSWIDFLTGIVPDNVITPFTELNVLQIV
FMAAVAGIAALKLGEKA--------KPILTLSQSILELLQKALWWVIRLAPIGTVGLIGYAIADYGWDLIGK
YATFTADVYIGCALVLFGVYPLLLAVAKVSPLQFFKGAWPAIQLAFVSRSSVGTMPVTQRVTERLGVPKEYA
SFAVPFGATTKMDGCAIYPALAAIFIAQIFDVQLGIGDYLLIAFVSVIGSAATAGLT-GATVMLTLTLSTLG
LP------LEGVGLLMAIDPILDMMRTATNVAGQALVPVIVAAR
>F9RL19_9VIBR/29-445
-FFRVLSALAAGLLFGGAIQGNVATSGFAELISVFGKGYIKLLQMIVIPLVFVAMISSIMNVEGGALSRIAP
KIIGILLFTCAISAAVGIAAIYLFGIDIEARGDSLIATQNAMANSGLSGMALSIIPTNIFDMLTRTSTLSTV
LFGMFLGYCILQVKTRKPE----KVQNFVDFINAAKEVVLSMVREILKLTPYGVFALMTTFMMTNDLFALAE
MGRFLVASYVAIGV--MFVIHFVMVMFGLSPAKFMKKTWPVLVFGFGSRSSMAAIPLNVEAQTQLGVDEETA
NMSATFGTSIGQNGCGIYPAMLAIMAAQVMGMPVDMGFILQLIAVIAIASFGIAGVGGGATFAAVAVLTIMG
LD------ITVVAILVSIEALIDMARTALNISGSMLSGVLTAKK
>F0BFV3_9XANT/1-407
MG----IGFAVGLLLGLAVYDAEWVRLATKYVTPFSQIFLNLIFMLIVPLLFSALVMGISEMGIRALGRVGW
RTLGYTVVLSGIAVLLGLVLVNVLKPGQENADRTREIISSSGTQPQGMDMLLSIVPNNVIAAASNGAILSLM
FFAVMFGVGMVLTPDEK-------VATLKRGIEGIFEISMTLIGLVIRLAPYAVACFMFNLAALFGFDLLIR
LGAYVGVVVLALGLHMVVSYGLAVKAGR-SPLGFFKQTQEATMMAFSTASSNATLPTALRVADEMGLPPRVS
RFVLTVGATANQNGTALFEGVTVIFLAQFFNVDLGIGQQFMVMLVCILGGIGTAGVPSGSLPVVALICAMVG
VN------PVGIGMILGVNHFLDMCRTALNVTGDLALTTLVAKG
>B0KG18_PSEPG/8-410
--WQIVIGLVLGVAIGALLNSAEKAWWISNVLQPAGDIFIRLIKMIVVPIVISSLIVGIAGVGAKKLGSIGL
KTIIYFEVVTTIAIVVGLVLANLFHPGTVDISKYQATAAEVQHEHAFIETLLNLIPSNIFAALMRGEMLPII
FFSVMFGLGLSSLQAEL-------RDPLVRTFQAVSETMFKVTHMIMNYAPIGVFALIAVTVANFGFSSLLP
LAKLVLLVYFAIAFFAFMVLGLVARVFGFSVIKIMRIMKDELILAYSTSSSETVLPRVIEKMEKYGAPKSIC
SFVVPTGYSFNLDGSTLYQSIAAIFIAQLYGIDLSWSQQLLLVLTLMVTSKGIAGVPGVSFVVLLATLGSVG
IP------LEGLAFIAGVDRIMDMARTALNVVGNALAALVIAR-
>C2RD87_BACCE/37-450
-FKRVFTALGVGILFGLILQTSKVIIESNTWFGLIGNGYVKLLQMIVMPLILVSIISAFTKLQTKNLGKISG
LIIGILILTTGIAAAVGIAASAGFDVSESARLKLVEERFTSIEKTTIPDKLLELLPTNPFLDLTPTSTISVV
IFAAFIGIAFIGVKRKYPE----QAELFKKMLDAVYAIVMRMVTLILRLTPYGVLALMAKTVAGSDINAILK
LGNFVLASYVALIV--MFIIHLLLILSGLNPIQYLKKVFPVLTFAFTSRSSAGAMPLNIEAQKELGISEGIA
NFAASFGVSIGQNGCGIYPAMLAMMVAPTVGIDLQPQFILTLIAVVAISSFGVAGVGGGATFAALIVLSTMN
LP------IGIVALVISVEPLIDMGRTALNVSGSMTAGLISSK-
>Q0JYH0_CUPNH/31-438
PW-VVIGSLALGGATGL------LWPALARHLGVVGDVYVDLLKMTTLPFMVSAVIFSLQRLFDGGASRLMI
RVVTVFVGASLLVALVSALVLIVMRPGSSDTVMNLYGEDIQEKSLSLSEVLTSLIPTNIFAALANGDALKAL
VFALMFGLAVGRVPERI-------SIGLSLSLETVYHACQKLMHWLSYPLPVILFCMSAAQLGKSGLEPLQA
MMQFVLAFSIASVLLLALAVGIIWKSSQ-SLGATLDALRSPFALALATRNSAACMPSMIECLVDLGFARVRV
ELLVPLAISLLRVGPMVYYVCATLFIAQLYGHPLGLVDIATVLLASVLAGFASAGMTGLVIVSVGMTCAYLG
LP------FEAFILFLAVDPVCDMLRTLILVVGNTAAVSV---I
>H7U0C2_CAMCO/14-400
--LQICAGIILGILVGI------SSKEIAEVVNLLGVLFTNALKAIAPILVFILILTSICTRDFSQSSSKIR
NIVILYIVGTFLAAACAVIASFMFPVELVLEGVQKAENTSPMHLNEIFKNLLLNIVDNPINALSSGNYLGIL
AWAIGGGIALKNCSQE-----------AKQIFVDINEGVLKIVKFIVKLAPFGIFGLVANSVAQTGAQGLLS
YAKLLVLLVLTMLFVAFVINALIVFYTRKNPFPLFICLRHSAFFAFFTRSSAANIPVNMALCAKLGINKEFY
SISIPLGATINMAGAAVTIAILSLSAAHSVGIQVSFLQAFLLSIIATFAACGASGVAGGSLLLIPLACSLFN
IDYD--IAMKVVAIGFIIGVVQDSVETALNSSTDVLFSAICSKD
>B8KFL0_9GAMM/8-393
--PRIVIGVVAGAVLGM------FWPGLAVDLGLLGQLFVAMLKAVAPLLVMLLVMSAIANRHKSADSRRIL
ITLVLYFVGTMTAALVALLLSTAFPQT--LALTGAADGAPPEAVGNLRDVLFKLV-DNPINALLTGNFLGCL
SWAILLGLSFRRA---S--------EAFRQNLQTLADGVADIVRYVIALAPVGIFGLVCVTVATTGVEVLAD
YASVAGLLVAAMLIVALFVNPLYVWLTRRNPYPVFRCLEESGVTAFFTRSSAANIPVNLALAKRLGISEELY
SVTIPVGATVNMAGAAITITTLSVAAAHTLGVEVSFAQALMLCIVASLAACGASGVPSGSLLLIPLACGLFG
IP------VDIVAVGFIISVIQDSAETALNSSTDVVYTYAAE-H
>B1Z002_BURA4/13-405
--VQVLIGIVAGILVGH------FYPDIGAQLKPLGDLFIKLIRMLLAPIIFASVVVGIARMTLHEAGRVGV
KAVLYFEAASTVALVVGMAVVNLVRPGAKIDGAAIASYTHAAQHHGTLDFLMSIVPGSVVGAFANGEILPII
FFSVIFAVALAKLGPRT--------APLVDMLDMFLQGMFGVVRIVMHVAPAGAFGGMAFTIARYGIGTLAQ
FGQLMLCLYLTSILFVVVALGLVMRVCGLSLWQYLRYIRDEILITLGTASTEAVLPQMLLKMERMGCSRPVV
GMVLPTGYTFNADGTAIYLTMASLFIAQAFNIHLSIWDQLLLLGVLLLTSKGSAGVAGAGFVALAATLSTMH
VP------VSGLVLLLGVDRFLNEARAVTNLIGNGVATVVVAR-
>F5JKC7_ACIBA/39-453
--KKVLAGLILGVVFGLGLHGHPILAESISWFNIVGNGYVKLLQMVVMPLVFVSILGAVAKLHASSLGKISF
YTIGTLLFTTLIAALVGVFVTNLFGLTTARLTAIQTDYVGKVTDLSVPQFILSFIPSNPFAELTPTSIISVV
IFAVFLGIAALNLMKDDAE----KGQRILTAIQTLQSWVMKLVRLVMTLTPYGVFALMTKVVASSNVADILN
LGGFLVASYLGLAI--MFVVHAIILLTGVSPLKFFKKVAPVLTFAFTSRSSAASIPLSIEAQTRLGVPESIA
SFSASFGATIGQNGCGLYPAMLAVMVAPTMGINLDPMWIASLVGIVTLSSIGVAGVGGGATFAALIVLPAMG
LP------VTLVALLISIEPLIDMGRTALNVNGSMTAGVVTSQF
>G2EPU0_CORGT/20-426
FGAQVIAGLILGLILGLVARADGEASWLTGLLSGVGSAYVSLLKVMVPPLVFAAVVTSVAKLRVANAARLAV
STLVWFAITAFFSVLAGIAVALIMQPG-VGSTVDASNAADPSRVGSWLGFIQSVIPSNILGLSG-SNVLQIL
VISIAIGVAALKAGKSA--------EPFLKFTESFLKIIQIVLWWIIRLAPIGSAALIGNAVATYGWSALGS
LGKFVLAIYVGLAIVMFVIYPVVLKLNGIPVLGFFKRVWPVTSLGFVTRSSMGVMPVTQRVTEQLGVPSAYA
SFAIPLGATSKMDGCAVYPAVAAIFVAQFYGIDLSIMDYVLIMIVSVLGSAATAGTT-GATVMLTLTLSTLG
LP------LAGVGLLLAIEPIIDMGRTATNVTGQALVPAIVAKR
>G1V4P7_9DELT/12-404
--FQVICAILLGIALGH------FYPQTAQAMKPLGDGFIKLIKMIIAPIIFCTVVLGVAGMEMKKLGRIGG
KALIYFEAVTTLALIIGLVVVNTLQPGASLDTAAIAKYTASAQHNGFIDFLMNIIPGTIVGAFANGDILQVL
LISLLCGAAFSALGKRV--------AGIVGLIRQASSALFGIINIIMKLAPLGAFGAMAFTVGKYGLGTLGS
LGYLMGSFYLTCLLFVFVVLNIIARLTGFSLVKLLRYIAHELWLVLGTSSSESALPTLMAKLEHMGARKDIV
GIVVPSGYSFNLDGTSIYLTMAAIFIAQALGIELSLKEELTLLAVLLLTSKGAAGVTGSGFVTLAATLATIP
IP------VAGIALILGVDRFMSEARALTNLVGNSVATIVVAK-
>A2U271_9FLAO/6-421
--WKILIGMVLGILFGFIMNIDGGKGFVTDWIKPFGTIFINLLKLIAVPLILASLIKGISDLKISKIKKMGL
RTMIIYMMTTLVAIVIGLGIVNLVKPGTSSGVVDKLTKASAQNDAGPLQALVDIFPSNIFNALGNASMLQII
FFALFVGISLLLIPEKK-------AKPLMDFFDSLNEVVMKMVDLIMLFAPYAVFALLANVIIADDTEILLK
LLVYALCVVGGLLL-MIGFYLLLVSYTKKSPVWFLKQISPAQLLAFSTSSSAATLPVTMERVEEIGVDKEVS
GFVLPVGATINMDGTSLYQAIAAVFIMQVVWPELSFSNQLIIVATALLASIGSAAVPSAGMVMLVIVLESIN
FP------SELLALIFAVDRPLDMCRTTVNVTGDATVSMIVAKS
>G9F5C4_CLOSG/12-398
LI--LLGGIITGAILGV------VLGEKAIVFEPLGNIFINLMFTIVVPMVFVSIATAVGSMLMKRLGKILG
SLMLTFIVTGCFAAVLVLIVVNIWSPA--ANTAIAMESAKVQESASISSMIVGLTVDDFSGLMSRKNMLPVI
VFAIISGLAVSACGGEE--------SPVGQLLENLNRIIMRIVEMIMKLAPIGLGAYFAALVGKFGPQLIGD
YGRTMLIYYPMCLLYGVIFYPTYAYAGGRGVKKMLQNILNPAVTAFATQSSVATLPVNMKACKNIGVPEDIS
NIVLPMGATMHMDGSVISSITKIAFLFGVFKMPFTIGTYAMAILVAILSAFVLSGAPGGGMVGEMLIISFFG
FP------AEAFPLIVTVGFLVDPAATCLNSSGDTIASMIIARF
>D0GLA2_9FUSO/12-398
--VQITIGGLLGAFAGY------LFPSLGKELKILGVLFTNLIQMVIVPLIFPIVVLSIVTIKSNKFGKLTF
KTFSFFFLITTLLITISLVLGKVSGAGIHAVNVSTEAIKGVASDININDFLLSIVPKNVVSALSEGNLLPVI
FFAVFLGIALIAIGDDN--------KPVIDFFEAWSKAMFKIVNYAISFAPVGVFGLVASNVAKTGLGDLYL
LGQFVLLLYVGYLSTVLIVFPIIAYIYKVPYIRLLSNIKDLILIAFTTGSSSVVLPTLIERSEK-GVPSEIS
AFAVPLGYSFNLTGACVYISLSVAFITNLYGNPIQWVQLLPLILFLTIITKGIAAVPAEALVVLLATAGQLN
LP------PEGVALIVAVDFLANAGRTAVNVVGNALIPTIIAKS
>Q6G6T7_STAAS/10-409
-LMQVVIALVLGVVVGLL---LYGQENVANYIKPFGDVFLNLIKMIVIPVVFCSLALSISNVGSKTVGRYGW
KTILYFEIITTIAIGLGIIFGNLFKPGISKYQSTAHAAEQSTYGNHFIDTIVHIIPTNFFEALNKGELLPII
FFAVFFGLGLAAVGKKA--------EPVKEFLSGSLEAVFWMINKILKLAPLGVFAFICTTIITFGASALLP
LLKLVLVVVFAMVFFVFAILGLVAWMCGINIMNIIRILKSELLLAFSTSSSEAVLPVMMKKMENFGSPKEIT
SFVIPIGYTFNLDGSALYQSIAALFVAQMYGMHLTLSEQIVLMLTLMITSKGMAAVPGTSIVVLLTTLGAMG
LP------AQGLALIIGVDRILDMVRTCVNVIGNALSTIVIAK-
>E6G0Y6_ENTFL/18-445
--KKMVISLVGGLIVGLGFLDPEKGQSAIGLFYIIGQLFINGLQLVIVPMVFTSITLAICHITTQKLGRISY
KTIFGFLSMSLIALLAAGIVGYSVYLTFNVSLSETLAPVEVSTSGNPLMVIVNAVTKNIGSAFSNGAILAVV
VLAVITGLCINALGDKI--------RVFKKLIEEVNAMVTLFLTFVITFAPIAVFMLLVRTFASYGIDYLKP
ALVYVVTTTATLLAFLMIGYPLFILATKLNPVPFIKKIMKVVVFGFSTSSSAATLPLNTKTTVELGVDSDVA
AFVLPLGMTINMNGTAIMQVIAAIFVAGVAGYEVTPANIALIAILALMSSIGTPAAPGAGGIILFTILTGLN
YN------TEIYSLILAINRPIEMLVTSLNVVGDSATAIYVAHS
>B8HP21_CYAP4/3-395
--TLILVALGLGAVFGTLLNPASIAPLDHYLLNPLGQAFLRLIQFVVVPIVFSSLILGLTRIQATQVGRYVV
KLMASYVTTSIISLALGIGVALLFQPGAGINGLTLAEFHPATEPPSLINWLLSLIPTNPLAALSGGNLLQVI
FSAALFSIGIQLSRNTA--------QPFLAFLESVYTISEKILSVILYTAPIGVFALISSVIATQGLGLMAR
LSFYVLGLLVSSAIM-IGFYVLILLLNA-QPRKLFAHLGESLSLAFGTASSNAVLPVLLQNAKDYGLREEIA
SFALPLGTALKRDGSAILQGFNALFIAQIYHVPLTPSLLLAVALSSLLVSFSTPGVPGSALITMTTVLAAAG
LP------LEGVAIVAGVDRLTDGFKTVLNVVGNTTNALLLEA-
>A6AZ14_VIBPA/29-442
LSRLVLIGLVTGSLFGLALQGSDVISKTLEWVGIVGSGYVGLLKMVIMPLVLVSMISAVVKLEGGSLGKISG
LTISVLLVTTAISALIGILVTSAFGLSETARIAVLESRAGTVSDLTIPQMLVSFIPTNPFADLTSTSIIAVV
IFGVLTGIAARKVMMEKEE----LESPIRTFVEAAQSIVMRLVKMIMALTPYGIAALMAKVVATSNASDILN
LLGFIVASYVAIGL-MFVVHGILVSFVGVSPVEYFKKIWPVLTFAFTSRSSAATIPLNIEAQVTLNVPPAIA
NLSASFGATIGQNGCGIYPAMLAVMVAPTMGINLDVNFILSLIAIITISSFGIAGVGGGATFAALIVLPAMG
LP------VTIAALLISIEPLIDMARTALNVSGSMTAGTIASRV
>H5WD87_RALSL/8-403
-LGQVLIALALGIALGI------WAPDFAQHLKPLGDGFLKLIKMLVAPIVFSVVVVGICGAGLKKVGRVGG
KAVIYFEVVTSIALALGIVLAYAFGPGDPSAMASYLTTAKQVESSGVADFLLRLIPDTFVSGFMKGDILQVL
LVSILFGCALSLLGERT--------KPLVGLIDQLSHVLFRMMAVVIRLAPLGVLGAVAFTVGKYGAGSLKQ
LGFLVLLFYVAVTLFVVVVLGGILRLAGFNIFKLIRFLRAELLVVLGTASSDAVLPSIMNKLEHMGIKRSVV
GLVIPTGYSFNLDAFSIYLTLAAVFIAQATNTPLAMSDLLLILGVALITSKGAHGIPGSAIVILAATLSVIP
IP------AIGLVLVLSVDWFIGIARALGNLIGNCVATVVIAA-
>B2Q2K2_PROST/13-405
--VQVIVAILFGIALGH------FFPDIGESLKPLGDAFIKIVKMIIAPVIFLTVVTGIAGMSMKAVGSVAG
KAMLYFITFSTIALIIGLIVANIIRPGATLDSSKVAGYVEKAHESSIVGFLMNIIPDTVISPLVNGNILQVL
FIAVIFGLALAATGKHG--------EPIVKLLQNFSEPVFKMVAMLMKLAPIGAFGAMAFTIGKYGISSIGN
LMMLIMTFYITSLLFVLIVLGAVAKYNGFSIIQLIKYIKDELWLVLGTSSSEAALPSLMRKMEH-GCEKSVV
GLVIPTGYSFNLDGTNIYMTMAALFIAQATNIDLTIWEQISLLLVAMISSKGAAGVTGAGFITLAATLMVVP
IP------VAGMALILGIDRFMSECRALTNLVGNACACIVVAR-
>D8IE37_BRAP9/11-419
--IVILISLIIGAVLGMLASSAETLKNLISISDPIGNIFIRLLKMIVMPVIIFTLISGVSSISPKHLGIVGI
IILLFYMITSVISSVFGLAVGNLIKPGLDLDLNMAMATTKEFVKPNFIDTLLSTIPTNPFSSFADGDVLPTI
FFSIFFGISLAFCRDNEKTK--DTAEIVYKFFDGCTHIIIRIVGWIMFYAPIGVFALIFTVFAKNGPESFKS
LLKVTYTIYIAFAIQLVIVYSIINIIFGINPRKFLVKIFEPLFTAFVTRSSGGTLPISMKAADEMGINQGIY
SFTLPLGATINMNGTAIYLGICAIFISNATGNPLDFNAQLTVVIVSVLAAVGTAGVPGAGSIMLLMVLNSIG
LDINSVNVAAAYGMILGIDAILDMGRTALNISGDLCGTAVVAKI
>A3NZC4_BURP0/8-401
-LGRVVIALLIGVALGA------FFPHFAQSLRPLGDGFLKLIKMVIGPIVFCVVVSGMANAGLKKVGRVGL
KAVIYFEAMTTLALGIGLVLAYLTKPGTLDPASLADYAKNAQSLKDTAGYLLKIIPETAFDAFAKGDILQIL
VFSVLFGSALSLLGEKA--------KRVNTLIDEFAQVFFRVMGFIIKLAPLGVLGAIAFTTGKYGVASLKQ
LGLLVIVFYASCIAFVVIVLGAVMKLAGFSVFKLIRYLREELLIVLGTASSDAVLPQVMRKLEWMGVKDSTV
GLVIPTGYSFNLDGFSIYLTLAVLFIAQATNTPLSVHDLIVVLLVSLVTSKGAHGIPGSAIVILAATLSAIP
LP------VLGLVLILPVDWFVGIARALTNLLGNCVATIVVAV-
>B3QBG0_RHOPT/8-401
-LGQVVTALVLGVVVGA------LWPEVGVALKPLGDLFIKLIKFAIAPLVFGVVVNGIVGAGLKKVGRVGL
KSLIYFEAVTTLALALGIALAYVFQPGTLDGSALAGYSSHVKEVTGFTDFIMRLVPTTFIDAFAKGDVLQVL
IIAILFGAGLSLLGERG--------KPLADSIERITEVLFKIIGIIVKLAPLGVLGAVSFTVAKYGIGSLKQ
LGLLVGLFYVGVALFVFVILGGIMRLAGFSLIKLLAYLREELTVVAGTASSDSVLPQVMRKLERLGIKDSTV
GLVIPTGYSFNLDAFSLYLTLATVFIAQATNTPLSFGHLLVILGIALLTSKGAHGVPGSAIVVLAATLSAVP
IP------LIGLVLVLSVDWFVGIARALGNLVGNCVATVVIAA-
>G8PWX9_PSEFL/9-402
-ILQVVLGLVLGIVCGL------TLPEYSAQLKPLGDGFIKLIKMLIGLIVFCVVVSGISGAGLKKVGRIGL
KSVIYFEILTTIALVIGLVLAFSTGIGQLSSADVNDIAQRGQHMVTTTQFLMNLIPTSVIGAFAENNILQVL
LFAVLFGSALNLVGDAA--------SGISRLINELSHVIFRIMGMIVRLAPIGVFGAIAFTTSKYGLESLQH
LGSLVGLFYLTCIAFVAVILGVVMRVSGLPMLPFLKYLREELLIVLGTASSDAVLPQIMRKLEHLGIGSSTV
GLVIPTGYSFNLDGFSIYLTLAIVFIANATGTPLAMSDLLTILLVSLITSKGAHGIPGSALVILAATLTAIP
IP------VVGLVLVLAVDWFMGIGRALTNLIGNCVATVAIAR-
>C7YET5_ENTFL/1-424
-M---VISLVGGLIVGLGFLDPEKGQSAIGLFYIIGQLFINGLQLVIVPMVFTSITLAICHITTQKLGRISY
KTIFGFLSMSLIALLTAGIVGYSVYLTFNVSLSETLAPVEVSTSGNPLMVIVNAVTKNIGSAFSNGAILAVV
VLAVITGLCINALGDKI--------RVFKKLIEEVNAMVTLFLTFVITFAPIAVFMLLVRTFASYGIDYLKP
ALVYVVTTTATLLAFLMIGYPLFILATKLNPVPFIKKIMKVAVFGFSTSSSAATLPLNTKTTVELGVDSDVA
AFVLPLGMTINMNGTAIMQVIAAIFVAGVAGYEVTPANIALIAILALMSSIGTPAAPGAGGIILFTILTGLN
YNNE--IAIATYSLILAINRPIEMLVTSLNVVGDSATAIYVAHS
>D8MRE6_ERWBE/29-443
--KKVLVGLVLGVLFGLGLHDSPVLKESISWINVVGNGYVQLLQMIVMPLVFASILSAVARLHASSLGKISV
LTIGVLLFTTAISALVGVFVTWLFGLNTARLAALQNNYVGKVADLSTPQLLLSFVPKNPFADLTPTSIISVV
IFAAFLGVAALHLLRDDKP----KGERVLAAIDVLQAWVMKLVRLIMKLTPFGVLALMTKVVASSNVNDIIK
LGGFVVASYLGLAI--MFAVHALLLVNGVNPRRFFRKVWPVITFAFTSRSSAATIPLSVEAQTRLGIPESIA
SFSASFGATIGQNGCGLYPTMLAVMVAPTVGINFDPMWIATLVGIVTLSSAGVAGVGGGATFAALIVLPTMG
LP------VTLVALLISIEPLIDMGRTALNVNGSMTAGTLTSQ-
>A2APL5_MOUSE/46-495
-LSLTVFGVILGAVCGGLLRASPIHPDVVMLIAFPGDILMRMLKMLILPLIISSLITGLSGL-AKASGRLGT
RAMVYYMSTTIIAAVLGVILVLAIHPGLKKQLGPGKKNDEVSSLDAFLDLIRNLFPENLVQACFQQNVLGLI
GFFIAFGIAMGKMGEQA--------KLMVEFFNILNEIVMKLVIMIMWYSPLGIACLICGKIIAKDLEVVAQ
LGMYMITVIVGLIIHGGIFLPLIYFVTRKNPFSFFAGIFQAWITALGTASSAGTLPVTFRCLEDLGIDKRVT
RFVLPVGATINMDGTALYEAVAAIFIAQMNGVILDGGQIVTVSLTATLASIGAASIPSAGLVTMLLILTAVG
LP------TEDISLLVAVDWLLDRMRTSVNVVGDSFGAGIVYHL
>Q2N851_ERYLH/22-419
-PWWTFGGLIAGLLTGLLLAGSNVIEPLLEVTGPVGTLWLRALQMTIIPLVAALLVLGITKMAAARAGATAR
RMLLMVFVFSGVASAISPLLLDAFPPPSGASGILDAPSAETQQVPTIGDFIASLIAPNIIQAAAETSTLPLT
IFFALFAVAVARLPGAQ-------RATMLRFFEALANTMLTIIGWVLWVAPVGVFALAVGVAARAGGEAFAT
LAHYIVTVTAMGAIVLVAAYALGIIAGRISPAKFARSVLPAQAVAISTQSSLASLPAMLDSARRLGIREEVA
DFVLPLAVAIFRATSPAMNMAVAIYVAHLAGVELTPMLLAAGIAVAFVISIGSVSLPGSISFVIGPIALAMG
IP------IEPLALLVAVEMLPDIMRTLANVTMNVGLTAAVDRE
>G9XHY0_DESHA/21-407
--TQIVIGTIGGIVFGA------LIGPWAANFKFLGDVWIRMLQMSMVPLVMTAVAMAVGGTEARSVGKMGA
LAVKWILTFTLISTALGYVLGLIFQPGVGVTIIDPAQITEIPQASSFQDTILSFFSTNIIGSMASGAMVACM
VFSILFGLGMSAYTTNSG------DTSVINGVKALNACILNIIKIVMKLAPIGVFCLLANAAGTIGFGIIIP
MVKFYGAMLVGVIIQFLIYFPLAAMLCKISPLKMPKKFAKMSVVALTTTSSAISLPTEMEDAVTFGISRRVV
DFVAPIGMSMNSTGAAQCYILVILFLSQASGVVLSPMQIGLAVLLSVLMSTGNVGIPGATVVTYTFLAASMG
LP------LDGIALLLGIDWFVGQLRTVLNVDVDVLIALLVANK
>G0DMR8_9GAMM/11-408
--SKILIGMGTGIALGLLLRESDIVKDYITFLHVIGTIFISSLKMLVVPLVFISLVCGTCSLSPSKLGRLGG
KTLAFYLFTTAIALVVAIVSAVLIHPG-NASLATEKMEYIAKEAPSLSSVIINIVPTNPMQALSEGNMLQII
IFAVIFGFAIAHIGERG--------KRVAALFEDLNEVIMRVVTLIMQLAPYGVFALMAKLALTLGLETFGS
VVKYFFVVLGVLLVHAFIVYPTLLKFSGLNPFIFIRKMRDVQLFAFSTASSNATLPITIEASEHLGVDNKIA
AFTLPLGATINMDGTAIMQGVATVFIAQVFGIELSLTDYAAVVVTATLASIGTAGVPGVGLIMLAMVLNQVG
LP------VEGIALIIGVDRLLDMVRTAVNVTGDCVATVVIAKS
>G2IE08_9CLOT/41-445
FSNRMFIGTGLGIILGLAIQEITWINESTKWFSLFGNGFIDLIRMIVVPLIIISIIHIIINMKEAKIKQLTI
YTLITLLSTVIISAIIGLIVSSVFKIG--LNSTITSGSSNIKEVQSLVDIFRNLIPKNPIEAMANSNVIAVV
IFSIFIGTAAKKMGKIYLK----TMETFNKLIDALHKIIVSVTMTIINLMPYAVIPLLANTIAQRGIKSILD
VILFIIALYIAVIL--MFIVHMILLLFGFNPITYIKKAIPVLVLAFTSRSSLGCLPVTIETLDSMGCNSSTS
TFVSSLGSTTGMNGCGIFPAMLIIMISNITGYPINLNFIIMTLLVVTISSIGIAGVPGTATTSASINLSAVG
LG------QDLTSPILAVDPILDMARTMLNINAVLTTSLIVDKK
>G7PQE4_MACFA/73-523
--TLTVFGVILGAVCGGLLRASPIHPDVVMLIAFPGDILMRMLKMLILPLIISSLITGLSGL-AKASGRLGT
RAMVYYMSTTIIAAVLGVILVLAIHPGLKKQLGPGKKNDEVSSLDAFLDLIRNLFPENLVQACFQQNVLGLI
GFFIAFGIAMGKMGDQA--------KLMVDFFNILNEIVMKLVIMIMWYSPLGIACLICGKIIAKDLEVVAQ
LGMYMVTVIIGLIIHGGIFLPLIYFVTRKNPFSFFAGIFQAWITALGTASSAGTLPVTFRCLEELGIDKRVT
RFVLPVGATINMDGTALYEAVAAIFIAQMNGVVLDGGQIVTVSLTATLASVGAASIPSAGLVTMLLILTAVG
LP------TEDISLLVAVDWLLDRMRTSVNVVGDSFGAGIVYHL
>Q4SAF5_TETNG/40-482
--TLTVLGVILGAVVGMLLRASPIHPDIVMVIAFPGDILMRMLKMLILPLIISSLITGLAGL-AKSSGRLGT
RAMVYYMSTTVIAAVLGVILVLLIHPGLKENLGEGEKNDEVSSLDAFFDLIRNLFPENLVQACFQQNVLGLI
GFFIAFGICMGKMGEKA--------RLMIEFFNILNEIVMKLVIMIMWYSPFGIACLICGKIISKDLEVVAQ
LGMYMVTVIVGLIIHGAIFLPSIYFIVRKNPFTFFLGIFQAWITALGTASSAGTLPVTFRCLEELAIDKRVT
RFVLPVGATINMDGTALYEAVAAIFIAQMNGISLDAGQIVTVSMTATLASIGAASIPSAGLVTMLLILTAVG
LP------TQDISLLVAVDWLLDRFRTSVNVVGDSYGAGIVYHL
>F4LVE1_TEPAE/10-395
--TKIMIGFILGIVAGA------ILGPKASKLEFLGTILVRLLTMVVAPLVLSLLICAAADVGYKSLGKIGI
KTVIIFLVSTVASIILGLVLANMFNVG-LGMNTNLTTDAKTVEIPSTLDTLINIIPKNPFQALTEMNLLQII
FFALFVGFAITKIGEKG--------DAVYKFFSSLKDVMTTITDIVLKFTPYGVFGLMAKVVGTNGLGILIP
YTKTIIAMYLGSIICMFLIQGVIMVLGKTNVFEYFKAMKEAAMFAFATCSSVATIPLTLDGAKKLGINEKVS
NFVIPLGAVVNMNGTAIYSAIAVVFTAQVYGIELTFMQQLMVLFAGTLAAIGTAGVPGSGLVMLTIVLSAVN
LP------LEGIGLLAGIDRILNMARVVPNIMGDAAAAVIVSNS
>B3YRT0_BACCE/6-401
--TQIFVALVLGIVVGAI---FYGNKTAISYITPIGDIFIHLIKMIVVPIVISALIVAVAGVGMKKLGKLGG
KTILYFEIITTIAILMGLLAANIFQPGQQSDISSYKQTADATEKQGFAETIVHIVPKNVFESIAQGDLLPII
FFSVLFGLGVAAIGEKG--------KPVFNFFEGVLEAMFWVTNQVMKFAPFGVFALIAVTVAKFGVATLLP
LGKLVLAVYVTVILFVVIVLGINARMVGVNIFTLMKILKEELILSFTTASSEAVLPNIMRKMEEFGCPKAVA
SFVIPTGYTFNLTGSAIYQALAALFVAQMYGVHMSLTEQITLLFVLMLTSKGMAGVPGASFVVVLATLGSMG
LP------LEGIALIAGIDRILDMIRSSVNVLGNALAAIVMSK-
>H8XE29_BACAM/5-395
-IFQILIALAIGALIGH------FFPDFGMALRPVGDGFIRLIKMIVVPIVFSTIVIGAAGSGMKKMGSLGI
KTIIWFEVITTLVLALGLLLANVLKPGHLAKKDIHELSGYTEKVVDLKQMLLDIIPVNIIDVMAKNDLLAVI
FFAILFGVAAAGIGKAS--------APVMSFFESTANIMFKLTQMVMVTAPIGVLALMAASVGQFGIALLLP
MLKLIGTVFLGLFLILFVLFPIVGLIFKIKYFEVLKMIWDLFLIAFSTTSTETILPQLMDRMEKYGCPKRVV
SFVVPSGLSLNCDGSSLYLSVSCIFLAQAFHVEMPLSQQLLMMLVLVMTSKGIAAVPSGSLVVLLATANAVG
LP------AEGVAIIAGVDRVMDMARTGVNVPGHAVACIVVSK-
>B4KEZ6_DROMO/20-449
--MATVIGVFVGGLIGFIIKTGEWTKREIMYISFPGEIFLRMLKCLIVPLLVSSITSAIGGL-LSMSSKIAT
RAITYYFVTTISAVILGICLVTTIRPGVETRTETIDKASKVLTPDTLMDLVRNMFTDNIIQSTMFQNVLGLV
MFSVILGTTIGRMREKG--------QLLQDFFTTLSEAMMTITSWVIWISPLGVAFLIAAKIIEMEAATIQS
LGWYFITVMIGLFLHGFGTIAVIFFGTRRMPYRFIAKLSQVLATAFGTGSSSATMPLTIKCLDNMGIDPRVT
RFVIPVGATINMDGTALYEAVAALFIAQYREMSYSFGTIVAVSITATAASIGAAGIPQAGLVTMVMVLDTVG
LE------PKDVSLIIAVDWLLDRFRTTINVMCDALGTILVNH-
>D5W3U9_CLOB2/22-417
II--LLISVIIGGIVGL------IIGPRAEVVEPLGNLFLNLMFTAIVPLVFFSVASAIANMAMKRLGKILL
SVFIVFTFTALIAAVIGVIGTLIINPTQKIMANTVNEVQNKEKVSMLQQIVNTVTVSDFALLFSRKNMLQII
IFSIIFGVSTAMVGEKG--------KPVAKFLEAGSTVMIKMIDIIMYTAPIGLGCYFASVIGQLGPQIIEG
YVRVFILYLILTLVYYFIMFSIYAYSAGKTGVQLWKNALAPSITSLATCSSAACIPVNLESTRNMGVPKDIR
ETVIPLGANTHKDGSVIGGVLKITFLLGLFGHDMTFKAIITIIVVSYLIGAVMGAIPGGGLIGAMLIISIYG
FA------PEVLGIVAVISTIIDAPATLLNSTGNTVCAMMITRL
>I0UDS4_BACLI/8-403
--TQIFLGLILGVAAGAI---WFGNPAVATYLQPVGDLFLRLIKMIVIPIVVSSLIVGVAGAGGKKVGRLGF
RTILYFEIITTFAIVLGLLLGNIIQPGEKQDISQYVETEKEASTKSVADTFLHIVPTNFFQSLAEGDLLAII
CFTVLFALGVSAIGEKG--------KPVLSFFEATSQAMFHVVNIVMKFAPFGVFALIGVTVSKFGFSSLLS
LGKLVLLVYLALAFFLIVIFGIVGKLCGINIFKFLAYMKDELLLAYSTSSSETVLPRVMEKMEKIGCPKGIV
SFVIPIGYTFNLDGSVLYQAIAALFLAQVYGIDLSIGQQLTLILVLMVTSKGMAAVPGTSFVVLLATLGTIG
VP------AEGLAFIAGVDRIMDMARTVVNLTGNALAAVVMSK-
>G3A420_9RALS/9-401
--VQVLAAIVIGVLLGH------YSPKLAVQMKPLGDGFIQLIKMVIGPIIFCTVVSGIAGMRMKKVGRVGG
KALLYFEVVSTFALVIGLIAGHIFNPGNTIDAKAVAQYAAKAQSSSTVDFLLNIIPSTVVDAFAKGDILQIL
LIALLFGGALSAMGDRA--------QMVTDLIDQIAHVFFRIVHVITRVAPIGAFGAMAFTIGKYGVVSLVP
LLKLIGTFYLTAIIFVVVVLGIIARLTGFSIFRFVAYIKEELLIVLGTSSSESALPHLMEKMEKLGCSKSVV
GLVVPTGYSFNLDGTNIYMTMAVIFISQALNIELTWTQQLTILAVAMLTSKGASGITGAGFITLAATLAVVP
IP------VAGMVLILGIDRFMSECRALTNITGNGVACVVISA-
>E9URV4_9ACTO/18-408
--IAVIAAVVLGILVGL------IAPGFAVELKPIGTAFVNLIKMMIQPIIFCTLVIGVGSVAAAKVGKVGG
LALIYFIVMSTVALAIGVVVGNIIDPGLSSDASQAGQDAAAGGHASTTDFLLSIIPTSLFASLTSGVVLQTL
LVALLVGFALQRMGESG--------KPILNAITWIQKLIFRVLAMIMWAAPIGAFGAIAGVVGETGVDALKS
LAVIMIAFYITCAIFVFVILGVLLKATGVNLFKLLKYLAREFLLILSTSSSESALPRLIAKMEH-GVEKATV
GVVVPTGYSFNLDGTAIYLTMASIFIADAMGDPLSIGEQVGLLLFMMIASKGAAGVTGAGLATLAGGLQSHR
PE-----MVDGVGLIVGIDRFMSEARALTNFAGNSVATVLVGH-
>A9L518_SHEB9/11-408
--SKILIGMGTGIALGLLLRESDIVKDYITFLHVIGTIFISSLKMLVVPLVFISLVCGTCSLSPSKLGRLGG
KTLAFYLFTTAIALVVAIVSAVLIHPG-NASLATEKMEYIAKEAPSLSSVLINIVPTNPMQALSEGNMLQII
IFAVIFGFAIAHIGERG--------KRVAALFEDLNEVIMRVVTLIMQLAPYGVFALMAKLALTLGLGTFES
VVKYFFVVLGVLLVHAFIVYPTLLKFSGLNPLIFIRKMRDVQLFAFSTASSNATLPITIEASEHLGVDNKIA
AFTLPLGATINMDGTAIMQGVATVFIAQVFGIELSLTDYAAVVVTATLASIGTAGVPGVGLIMLAMVLNQVG
LP------VEGIALIIGVDRLLDMVRTAVNVTGDCVATVVIAKS
>F9ZJK1_9PROT/3-402
-MAKIIIWMIAGLLLGSLLNAFVQDYLVHGLFHIAGAIFINLLKMLVVPLVTFSLICGVCGIGVKKLGRVGI
KAFCLFLLTTALAILLALLVSVTINPGDFNLIPGTQMEFVAPEPPAITQVFIDLVPSNPVTAFAEGNMLQII
FFTILFAICLLMLGERG--------RTLIDGAEKMNDIMMQMVNVVMSIAPYGVFALMAKNFALQGIDLILP
MIGYFGIVILVLMCHVTGTLMVLLKLGRVDPIPFLKKMRTAQAFAFSTSSSGATIPVTLSTVEKLGVDNSTA
SFVIPFGATINMDGTAIMQGVATVFIATIYGIELSLTDYLTVIGMSVLASIGTAGVPGAGLIMLAMVLNQVG
LP------VEGIALIMGVDRLLDMMRTAVNITGDAIVAMIVARS
>Q87D26_XYLFT/14-424
-MWKMSIGFLGGLLIGLAAHDVVWVQHATHYLTPFSKLFLNLIFMLIVPLMFSALVVGVAEMGISALGRIGW
RTLGYTVVLSSVAVLIGLVLVNVLKPGSENAERSRQIVDSTDTQIHGMDMLLSIVPSNVVAAASNDAILSLM
FFTIMFGIGMVLVPQEK-------VETLKRAIEGVFEVSMVLIGLVIRLAPYAVACFMFNLTSLFGLELLIR
LAAYVGVVVLGLSLHMFVTYGLAVWAGR-SPLRFFRETQEATLMAFSTASSNATLPTALRVADDMKLPKKIS
RFVLTIGATANQNGTALFEGLTVIFLAQFFGVDLSFSQQAMVMAVCILGGIGTAGVPSGSLPVVALICAMVG
VD------PVGIGLILGVNHFLDMCRTALNVTGDLALTTLVC-R
>D9XXT9_9ACTO/17-406
--AQILAGLVLGVLLGWLA-RSQDVSWLVTTLEKVGGTFIGLLKLAVAPLVFFAILVSITNLRVNNAARLAS
RTLLWFMVTSLIAVAIGLVIGLVTNPG--GTGLTPADGAAPEKTGSWIDFLTGIVPTDVITPFTELNVLQIV
FMAAVAGIAALQLGEKA--------QPILTLSESVLELLQKALWWVIRLAPLGTVGLIGNAIATYGWDLIGK
YATFTADIYVGCLIVLFGVYPALLAVGKVGPVQFFKGAWPAIQLAFVSRSSVGTMPLTQKVTERLGVPKEYA
SFAVPFGATTKMDGCAIYPAIAAIFVAQIFDIPLGVGDYLLIAFVSVVGSAATAGLT-GATVMLTLTLSTLG
LP------MEGVGLLLAIDPILDMIRTATNVAGQALVPVIVS-A
>G2L0Y0_PSEAI/10-403
-ILQVVIGLVIGVICGV------GIPDLAVQMKPLGDGFIKLIKMLIALIVFCVVVNGISGAGLKKVGRIGL
KSVIYFEILTTIALVLGLVVAYSLGLGELPAGDVALYTGRTQEIHGPVAFLMGLIPTSVFSAFAENDILQVL
LFSVLFGSALNLVGEQA--------SGVARLINEFSHIVFRIMGMIVRLAPLGVFGAVAFTTARYGVDSLSH
LGALVLVFYATCLVFVMAVLGSVLRLSGVRMLPFLRYFREELLIVMGTASSDAVLPQVMRKLEHMGIRSSTV
GLVIPTGYSFNLDGFSIYLTLAVVFIAHVTGTPLAMTDLVTILLVSLVTSKGAHGIPGSALVILAATLTAVP
IP------VAGLVLVLSVDWFMGIGRALTNLIGNCVATVTIAR-
>F7N928_XYLFA/12-416
--QRVVAGFVLGALVGW-----VMGPAAKTWFGPLGTLYVTLIKMIAIPLVFFAVINAIAALHQRSVAMLGG
RTFLWFIVTAALAVCVGLGVGTLLKPGNGDFTVSVDAAWAPPDVPSPVHVLLDVVPSNPFYALTGISILPVI
FFAALLGLAIVKLGERV--------TEVRKLIGQMSEIMIQITRFVLEMTPLGTFGLIAALVGSYGFQKLLP
FGHFVLALYLACALHIVVVYSGLLLAHGLSPLKFFRGVAPGMQVAFVSSSSFAAMPVALRAITHLGVNKDYA
AFAVPLGSSIKMDGCAIFPALCAVFIAQYTGVPLTANQYFVIFIASVLGSFGTAGVPGTAVVMATVVLSAAH
LP------LEVIGYLYAIDRVLDMMRTMTNVTGQMLVPVLVAKE
>C4U6E1_YERAL/1-394
-M--IILGLIIGIIVGFLINNPEFAKSYASEISIFTDIFLRLIKMIIAPLIISTLVVGIAKMGAKTLGRVFS
KTLFLFICAAFISILLGLVVVNLLRPGNFVAATASAVDGVAPVPFSAKAFISHAIPTSIVDAMARNEILQIV
VFSVFMGVSLSAIGEKA--------QPIVSVLDSLAHLMLKLTGYVMLFAPLTVFAAISAMISERGLSVLVS
AGIFMGEFYMTLGLLWLILIGCSILIGR-CTLRLIKGISEPALLAFTTSSSEAAFPGTLEKLEEFGVSNKIA
SFVLPIGYSFNLVGSMAYCSFAVIFIAQACNIHLSMGEQITMLLILMLTSKGMAGVPRASLVVIAATLSQFN
IP------EAGLILLMGVDPFLDMGRSATNVMSNAVGAALVGR-
>F3DEQ1_9PSED/8-400
--VQVLLAVILGAIVGV------VAPETGAALKPIGDAFIKLIKMLLAPVIFLTVVSGIARMEMKELGRVGF
WALIYFEVVSTLALVIGLVVVDVFKPGATLDSSSLSTYTSAAKHSSFMDFLMGIIPDTIIDAFAKGNILQIL
LFSILLGIALAQVGPRA--------KPFVDALDSLMQGMFRIVNMVMRLAPLGAFGAIAFTIGKYGFGSLFS
LGKLMACVYLTCAVFVIFVLGPICRYSGFSLWKFLRFIKEELFTVLGTSSSESVLPQMISKMEK-GVSKPVA
GMIIPSGLTFNPDGQAIYYTIAAIFIAQATNTPLTLADQLIVLVVLMFTSKGSAGVTGSGFIILAATLASLG
IP------VAGMVLLLGVDRFMSEARAITNTIGNGVGTMAIAK-
>A3QJ43_SHELP/12-404
IGVQVVIAMIIGAAVGF------IMGEQASMFAPLGTLFIHLIKMLVIPLVLVSIISGAASLGSPSAGKIGI
GTFGFFIITSGVAVALALLLGSLFQPGAHSASGLMKVTEEHGALPGVMDTFIGMIPTNVFESLTGGNILQIL
VFSIFFGIALTKVKGEG-------SKPILAALNTIVDAFVWMINCVMVIAPIGVFGLMADSVGTFGFDALEV
VFKLFAVFVLGILLFGFLFFPLLVQFSNVSAKKFISVMKKPQVMALSTASSMATLPVNMETCEELGVSKPTA
SFVLPLGATINMSGNAIYYGLVAIFFAQMYGIDLSLGAYMAIIFTSTLGAIGQAGVPGPSFLVVAVLL-AAG
IP------IDGLPLLFALDRVFDMIRTSLNITGDAACAVILDKY
>F9J1H3_ACIBA/8-411
--WQILIALILGIVVGAVLHQPEIDSIVNNVLTPLGKIFISLIKMIVIPIVFSTLILGIAGVGTKSLGRLGF
KTILYFEIITTIAILVGLFAANIFHPGTDISQYKHTTEEVQSQSHGIIQTILSLIPTNIISSMAHGEMLPVI
FFAVLFGIGLSSLPATT-------KDPLLNVFHAVSETMFRVTHIIMKYAPVGVFGLIAVTVANFGFASLIP
LGKLVVLVYGAILFFALVVLGITAKMFSINIFTLFKILKDELILAYSTASSETVLPRIMQKMEAYGAPKAIS
SFVIPTGYSFNLDGSTLYQSIAAIFIAQLYGIEMTISQQVILVVTLMITSKGIAGVPGVSFVVLLATLGSVG
IP------VEGLAFIAGVDRIMDMARTALNVVGNALAVLVISK-
>H5U3A7_9ACTO/23-419
-MIWLLVAIVAGIVVGA------VWPDFGSALKPLADGFIKLIKMLIAPIIFCTVVLGIAHVGMKAVGRIGV
KALIYFEVVTTFALIFGLVIGNIVKPGLATGAEAVAKKTSNGELPHTVEFLMNIIPTSAISAFAENELLQVL
FFAVLFGLALAKIGEKA--------PIVLGFVDQSSHVFFTMIGWIMKLAPLGAFGAMAYIIGQYGISSLGS
YGKLIACCYLAAVL-FILVLGVIVRFAGVNLWKFIVYIKDELFVALGTASTEVVLPRIMTKLTY-GCSRSVT
GLVVPTGYSFNLDGATLYLSICVLFLSQAMGVHLSLGEQLTAMLVLMLTSKGMAGVPGSSFLALSATISAIG
IP------VAAVALLLGADRIMDSMRVSVNLIGNCVATFVVAA-
>E1SB41_PANVC/29-443
--KKVLTGLVIGVLFGLVLQNSAVVKESISWFNIVGNGYVQLLQMVVMPLVFVSILSAVARLHASSLGKISV
LTIGVLLFTTAISALVGVFVTGLFGLSTARLSAIQSNYVGKVSDLSVPQLVLSFIPKNPFADLTPTSIISVV
IFAAFLGVAALQLLKDDEV----KGQRVLVAIDTLQSWVMKLVRLVMKLTPYGVLALMTKVVAGSNLQDIIK
LGSFVVASYLGLAI-MFGVHALLL-VNGINPLRFFRKVWPVITFAFTSRSSAASIPLSVETQTRLGVPESIA
SFAASFGATIGQNGCGLYPTMLAVMVAPTVGINFDPLWIATLVGIVTLSSAGVAGVGGGATFAALIVLPAMG
LP------VTLVALLISIEPLIDMGRTALNVNGSMTAGSLTSR-
>B2G9P2_LACRJ/11-407
-MWQIMIGLALGIICGLI---FYQNKSAITVMQSLGTIFIRLIQMIVMPIVVSCLTVGIANIGIKKLGRIGG
KTLIYFEVLTTIALILGIVMANITHPGATDISQYMSTAKSAEHNSGFWPLILSIIPTNIFKSMSDGDMMPVI
LFSVLFGLGIAAVGEKA--------KILINVLNAVSEVMFKVTNWVMKFAPIGVFGLIGMTIAEMGISALLP
LGLFILIAYVTMLIFIIVVLGITAHFH-LRYWKTMRAILDEIVLAFTTASSEVTLPRLMKKTHEMGVSKGIT
AFVIPTGYTFNLDGSAIYQSLAAIFLAQAYGLHLSLSHQITLLVVLMITSKGMAGVPGASFVVLLASVSTIG
VP------MAGLTFIAGIDRFVDMGRTAVNVVGNSIATLVIG-E
>D4BAF0_9ENTR/29-443
--KKVLVGLVMGVVFGLALHDSQVLKDSVQWFNIVGNGYVQLLQMIVMPLVFASILSAVARLHASQLGKISF
LTIGTLLFTTLIAALVGVLVTNLFGLTTARLNAIETNYVGKVADLSVPQLVLSFIPKNPFADLTPTSIISVV
IFAAFLGVAALKLLKDDAP----KGERVLVAIDTLQSWVMKLVRLVMQLTPYGVLALMTKVVAGSNLQDIIK
LGSFVVASYLGLGI-MFVVHGILLGVNGVSPLKYFRKVWPVLTFAFTSRSSAASIPLNVEAQTRLGVPESIA
SFAASFGATIGQNGCGLYPAMLAVMVAPTVGINLDPMWIATLVGIVTVSSAGVAGVGGGATFAALIVLPAMG
LP------VTLVALLISVEPLIDMGRTALNVSGSMTAGTLTSQ-
>H0S9Y7_9BRAD/19-410
--VQVLVAIVLGVIVGW------VWPELNEWIKALGDGFVKLIKMVIAPVIFCTVVSGIAHVSVKKVGRVAI
KALIYFEIVSTFALALGLIVGNFIQPGGQTNAAAVANYAKQASEMKSVDFVLHIIPDTVVGAFAQGEILQVL
LFSILFGIALMSLGERG--------HTMRAFIDDAAHAIFGVIAIVVKAAPIGAFGAMAFTIGRYGPQALGN
LAGLIATFYLTALAFVVIVLGIIARIAGFSIFKFLKYIKDELLIVLGTSSSESALPQMMEKLERLGCSKPVV
GLVVPTGYSFNLDGTNIYMTLATLFIAQAMNVHLSFGEQITILLVAMLTSKGASGITGAGFITLAGTLAAVR
PE-----LVPGMAIVLGIDKFMSECRALTNLCGNGVACVIVAWW
>H2S2K4_TAKRU/11-423
--ILTVAGVIVGVFIGLGIRNVPLTATQVIYIGFPGELLIRLLKMIIIPLVVCSLVSGSASL-PKALGKLGG
WAMLFFLVTTLIASSIGVVMAYIINPGPKVEGLDDDVPAPKEVIDSFLDLIRNIFPSNLVSAAFQQNILGLV
VFAIVFGIALRKLGEDG--------EILIKFFNSFNEATMVLVSWIMWYAPLGIMFLVAGKIVEMEGALFAS
LGKYIACCIIGHAIHGLLVLPAIYFITRKNPYTFLWGIFTALATAFGTSSSSATLPLMMKCVEENGVSKQIS
RFILPIGATVNMDGAALFQCVATVFIAQLNDFPLNFIQIITILVTATASSVGAAGIPAGGILTLAIILEAVG
LP------TNDISLVLAVDWLVDRTCTVLNVEGDAFGAGLL--Q
>A6ED38_9SPHI/57-461
--TWILVCMLLGVFVGI------DFPHVAIALQPLSKGFIKLVKTIVGPILFATLVYGIAGHSLKQVGRMAW
KSMLYFYCATTAALFIGLAAINLTQAGLVDESILQGLPHSVHWLYKTLAFFRNIFPENIVKSVYDAQILQIV
IFSVIFGIGLAMVDEKK-------RKPLVDFCESLSETMFKFTNIIMYFAPIGVGAAMAYTVGHMGVDILKH
LFMLVATLYMALIAFILLVLVPVALYLKIPLLKFARAIKEPVSIAFATTSSDAALPKAMSAMERFGVPRKIV
SFVIPTGYSFNLDGTTLYLSLASIFVAQAAGMHLTFGEQLLIVFTLMITSKGVAAIPRASLIILIATADQFG
LP------TFIIAAILGIDELMDMGRTSLNVIGNCLATVVIAK-
>E1HTI6_ECOLX/29-443
--KKVLVGLVMGVVFGLALHDSQVLKDSVQWFNIVGNGYVQLLQMIVMPLVFASILSAVARLHASQLGKISF
LTIGTLLFTTLIAALVGVLVTNLFGLTTARLNAIESNYVGKVSDLSVPQLVLSFIPKNPFADLTPTSIISVV
IFAAFLGVAALKLLKDDAP----KGERVLAAIDTLQSWVMKLVRLVMQLTPYGVLALMTKVVAGSNLQDIIK
LGSFVVASYLGLLI-MFAVHGILLGINGVSPLKYFRKVWPVLTFAFTSRSSAASIPLNVEAQTRLGVPESIA
SFAASFGATIGQNGCGLYPAMLAVMVAPTGGINLDPMWIATLVGIVTVSSAGVAGVGGGATFAALIVLPAMG
LP------VTLVALLISVEPLIDMGRTALNVSGSMTAGTLTSQ-
>D4I4B3_ERWAC/9-401
--FQVLTAIAIGVLLGH------FYPELGAQMKPLGDAFVKLIKMIIAPVIFCTVVTGIAGMEMKAVGRTGA
VALLYFEVVSTLALIIGLVVVNVLQPGATLDAKAVAIYAQQAQQQGVVAFLLDVIPGSVIGAFAGGNILQVL
LFAILFGFALHRMGDKG--------TLVFNFIDSFSHVIFGIINMIMRLAPIGAFGAMAFTIGKYGVGSLVQ
LGQLIICFYITCALFVVVVLGVIARVVGFNIFKFIAYIKEELLIVLGTSSSESALPRMLAKMENLGCKKSVV
GLVIPTGYSFNLDGTSIYLTMAAVFIAQATNSHMDIWHQVTLLVVLLLSSKGAAGVTGSGFIVLAATLSAVG
LP------VAGLALILGIDRFMSEARALTNLIGNGVATVVVAK-
>B4EQ27_BURCJ/10-395
-LMQMLGGLVLGAACGV------LAPGFAAKLGFLSTMFGHAIKMVVMPLIFLSVTVGVFRAGRERLGKVAL
SSIAFFVLMTGLAASLGLLLNFAFRPGGASMAQSGSMPAALASSIDWTKFLVDLIPANIVAALAAGNSLPVL
VFGVIFGAALAAAPERA--------EPAIAVFEALLSGLFKMVQWVIAWSPLAIFAAIAQLLAAKGFTGAHS
LIELLGVAYLGMAV-LAVVLTIVIRAG-QSPVAVLRKVKEPLILGFTTRSSEITYPLHLKKLVELGVPYGVA
STILPLAYIFNRDGAVLYTALAVGYLADAYHLAWSWPLVITILILTIITIDGAANVPSGAIVAITIVLTSIG
LP------ADAVLLLLGVDAFFDMGRTALNVYGSTTAAAVA--V
>Q7QI86_ANOGA/17-449
--TLTILGVIVGIALGLGLRGDSWSQRDVTYINYVGDLFLRTLKALILPLIVSSLIAAVGSL-LSLSKKIGG
RAVLYYLATTVLAVILGIVLVVTIKPGGGEADASDAPQRNVTTVDTLLDLVRNMFPPNLVQACTQQNILGLV
VASIVFGVALGATKREN--------ALVLQFFQQLSHIVMKVTGWVIWLSPVGVTFLIAAKILEIEGDVFGK
LGLYFAVVAGGILFHGFVVLSLLFFFTRNNPLKFIANMGQALATAFGTSSSSATLPVTMQCLEENNIDPRVS
RFVLPIGATINMDGTALYEAVAAIFIAQLRGLSLSFGNVLAISITATAASIGAAGIPQAGLVTLVMVLDTVG
LP------AEDVSLIIAVDWLLDRFRTLVNVLGDSFGAAIVYHY
>B1YT03_BURA4/8-401
-LGRVVVALILGVALGA------FFPHFAESLRPLGDGFLKLIKMVIGPIVFCVVVSGMANAGLKKVGRVGL
KAVIYFEVMTTLALGIGLVLAWLTRPGSLDAASLSSYAKNAESLKDTAGYLMKIIPETAIDAFAKGDILQIL
VFAVLFGSALSLLGDKA--------QRVNSLIEELSHVFFRIIGFIIKLAPLGVLGAIAFTTGKYGVSSLKQ
LGYLVAVFYLSCIVFVTVVLGVVMRLAGFSVFKLIRYLREELSIVLGTASSDAVLPQVMSKLEYMGIKDSTV
GLVIPTGYSFNLDGFSIYLTLAVLFIAQATNTPLSTHDLIVVLLVSLVTSKGAHGIPGSAIVILAATLSAIP
IP------VLGLVLILPVDWFVGIARALTNLIGNCVATVVVAV-
>Q9ESU8_MOUSE/44-477
--LLTVSGVLVGAGMGAALRGLQLTRTQITYLAFPGEMLLRMLRMIILPLVVCSLVSGAASL-ASSLGRLGG
IAVAYFGLTTLSASALAVALAFIIKPGSLGLENSGPPPVSKETVDSFLDLLRNLFPSNLVVAAFTTNILGLV
LFALVLGVALKKLGPEG--------EDLIRFFNSFNEATMVLVSWIMWYVPIGIMFLIGSKIVEMKVMLVTS
LGKYIFASMLGHVIHGGIVLPLVYFFTRKNPFTFLLGLLTPFATAFATCSSSATLPSMMKCIEENGVDKRIS
RFILPIGATVNMDGAAIFQCVAAVFIAQLNNVDLNAGQIFTILVTATASSVGAAGVPAGGVLTIAIILEAIG
LP------THDLSLILAVDWIVDRTTTVVNVEGDALGAGILNHL
>G8XAB1_FLACA/17-416
--VQILLAMLLGAALGIFIHDDTTAKDFSGYIKMFATVFIRLVQMIISPLVFTTLVVGIAKLGIKAVGRIGG
KALGWFFTASFISLLIGMFWVNILQPGSGVDVTTAAEVTEKTQNFSAQNFVEHIIPKSVVEAMATNEILQIV
IFSIFFGLAAASLGDHT--------KSVINALDKTSHIILKMVNYVMKFAPLGVFGAIAGVFAIRDGELLLT
YAKYFGSFLVGITS-LWIVLLIIGYFLGKRIKTLLNHIVSPLVIAFGTTSSEAVFPKLTEELEKFGIKDKIV
SFMLPLGYSFNLDGSMMYMTFASIFIAQAYGVSLDLGTQLTMLLVLMLTSKGIAGVPRASLVVVAATCGMFD
IP------VEGIALILPIDHFCDMFRSATNVLGNALATSVVGN-
>C3I465_BACTU/7-397
--FQVIVAIICGIAVGA------IWPSVGQQMKPIGETFINMIKMVIAPIIFLTIVLGIASMGMKKVGRVGG
KALLYFEIVTTAALIIGIIVANVVRPGSKLKGGDVSQYVQSGQEMKWMDFFLHIVPSNMFEAFAKGDILQVL
FFSILFGAGLTMLGKNG--------QPIIDFFERLSKVFFNILSIVMKLAPVGAFGGMAFTIGKYGLSTLIP
LGKLMICVYATMALFVFIVLNFICKLYKFSLWKYLAHIKEELLIVLGTSSSESVLPRMMTKMEDFGCSKPVV
GLVIPTGYSFNLDGTTIYLSMATIFLAQVFHVDLSLGQQLTIIAILLVTSKGAAAVTGGGFIVLASTLSAMN
IP------LEGLALLLGVDRFMSEARAIVNLIGNGIATVVVAKS
>G7T7D7_SALPS/9-401
--FQVLTAIAIGILLGH------YYPELGAQMKPLGDAFVKLIKMIIAPVIFCTVVTGIAGMEMKAVGRTGA
VALLYFEIVSTIALIIGLIIVNVVQPGTL-DAQAVAVYAAQAKEQGIIAFLMDVIPGSVIGAFASGNILQVL
LFAVLFGFALHRLGSKG--------QLIFNVIESFSQVIFGIINMIMRLAPIGAFGAMAFTIGKYGVGSLVQ
LGQLIICFYITCILFVVVVLGTIARVTGFSIFKFIRYIRKELLIVLGTSSSESALPRMLDKMEKLGCRKSVV
GLVIPTGYSFNLDGTSIYLTMAAVFIAQATNSHMDIFHQITLLVVLLLSSKGAAGVTGSGFIVLAATISAVG
LP------VAGLALILGIDRFMSEARALTNLVGNGVATVVVAK-
>F4W8P8_ACREC/10-434
--ILTVSGVVGGVILGIILRREKWTHREIMYINYLGDLFLRMLKSLILPLIVSSLISAIGSL-LSLSGKIGV
RAIGYYMVTTIFAVILGIILVVSIQPGGSSASESKRPAQNISTVDTLMDLVRNMFPPNLVEACISQNILGLV
VFATVMGITLGKMGPQA--------KPLLSFFDSLSGAMMLITNWVIWLSPIGVLSLVASKITEMKEEVVGQ
LGMYFLTVLIALIIHGFLVLPAIYFLTKKNPYTYIANMAEALVTAFGTSSSSATLPLAISCLEENGIDSRVT
RFVMPIGATVNMDGTALYEAVAAIFIAQVRKVPLSFGQLVAVSITATAASIGAAGIPQAGLVTMVMVLDTVR
LP------ANDVFLIIAVDWLLDRCRTTINVIGDSLGAGIV--L
>G8AXX0_AZOBR/22-414
--FQVVVGLTLGILAGH------FWPDLGASLKPLGDGFVKLVKMMIAPVVFCTIVSGITSLNTREIGKTLV
KSMALFYALTVAALLIGLAAVMIIEPGASLDPTVAARYAKQAAPVGFTDFVLHIIPHSFFGAFAEGEVLPVL
LISVLVGFGLTRVGKAG--------EPVVQGIESFSHVLFAAFGFIMKLAPIGAFGAMAFTVGKYGIDSIGS
LGLLILTFYVACGVFLMVVIGTLARLHGFSLWKVLRYFREELLIVLGTSSSEPVLPRVLQKLEALGCKKGVS
GLVLPMGYSFNLDGTAIYLTLASLFIAQACDIHLSGGQIFAMLGVMLLTSKGAAGVTGSGFVALVATLTVMP
LP------VAGVALLVGIDRFMSEARALTSIISNCVASIVVSIW
>D4T1Q2_9XANT/30-440
--WKMGIGFAVGLLLGLAVYDAEWVRLATKYVTPFSQVFLNLIFMLIVPLLFSALVMGISEMGIRALGRVGW
RTLGYTVVLSGVAVLLGLVLVNVLKPGQENAERTREIISSSDTQPQGMDMLLSIVPSNVIAAASNGAILSLM
FFAVMFGVGMVLTEDEK-------VATLRRGIEGVFEISMTLIGLVIRLAPYAVACFMFNLAALFGFDLLIR
LGAYVGVVVLALGLHMVVSYGIAVKAGR-SPLGFFRQTQEATVMAFSTASSNATLPTALRVADEMGLPPRVS
RFVLTVGATANQNGTALFEGVTVIFLAQFFNVDLSLGQQFMVMLVCILGGIGTAGVPSGSLPVVALICAMVG
VN------PVGIGMILGVNHFLDMCRTALNVTGDLALTTLVAKG
>I1DX21_9GAMM/1-401
GF---------------FFKIPLKALFVDGIFHIGGEIFIASLKMLVVPLVFVSLVCGTCSLSTTALGRLGG
KTIALYLVTTAIAISLAIFAALLINPG-MGVEMQSDASFNLSEAPSLSQVFINIFPSNPIESMAKGNMLQII
VFAVLFGIAMAMSGKAG--------ERLSAVFNDLSGVIMKLVTLLMNLAPYGVFFLMAKLFTTLGFETIAS
LAKYFAVVMAVLVLHGLVSYGVILKLTGLNPLIFFRKMRDAALFGFSTSSSNATMPVTMEAVTKIGVKNSVA
SFTVPLGATINMDGTAIMQGVATVFIAQVFAVDLTLSDYLMVILTATLASIGTAGVPGVGLIMLAMVLQQVG
LP------VEGIALIIGVDRLLDMTRTAVNVTGDAMVSCIVGKS
>C0AKA3_BORBG/33-446
--KRVFIALAIGIVFGMTIQNSEITNETINWISILGDGYVRLLKMIIIPLIITSIISAIIKLTSKDVGKMSL
LVILTLVFTAGIAAIIGIFTALALGLTEILQSEKLQKGLEILNQTTITKKITDLIPQNIFEDFAKNSTIGVV
IFSAIIGIAALKTSIKKPE----SIEFFKKIILTLQDIILGVVTLILKLTPYAILALMTKITATSEIKSIIK
LGEFVIASYIAIGL--TFLMHMTLIINKLNPITFIKKIFPALSFAFISRSSAATIPINIEIQTKLGVSEGIA
NLSSSFGTSIGQNGCALHPAMLAIMIAPTQGINTDISFILTLIGLIIITSFGAAGAGGGATTASLMVLSAMN
FP------VGLVGLVISVEPIIDMGRTAVNVGGSMLAGVISAKQ
>F0HJD6_9ACTN/33-447
--ARVFTALGLGVLLGLGIQDGDAATTALDWISIVGQGYIGLLKMLVMPLVFVAIVGAFTRAETEHFGRIAF
AVLAVLLGTVTVAAVLGWGATVLTGLADAAELSSLASQQSEAASLTLPQEILSFIPTNPFADLASTSTIAVV
IFSAILGVAYIRLRDKDVD----QADFFKSFIDSLYGIVMRIVAMVLGLTPYGILALIAKVMAASDYRAILG
LGKFVLVSYGALLAVLCVHCLIL--ANRVNPATYFKKAFPVLSFAFVSRSSAGALPLNIETQHKLGVDSASA
NLAASFGMSIGQNGCGVYPAMLATIVAPTVGIDLSPTFFVPLIAVVAISSFGVAGVGGGATFASLIVLGTMG
LP------IEVVAVLASVEPLIDMGRTALNVSDSMVAGITAS-H
>Q3AKF5_SYNSC/31-434
LP----FSIVLGRFIPS---------SYSSTLNDIGVSLVQLIAFPAIPLVLSAVMISIANIFSETRSRFGT
RFIVSLLAAILFASSLALLLSLYQSPG---RFMLDVTDIRIGAVSAVAQWFSKLIPSNIFADASDGQTLKVI
TGSVIAGLAIARLRSEF-------TQPLITLLRSINTISVQVLSIVLNLAPLVLICLISAAISTINAEIVVA
LLNFTICVFLTAIASLGISRLVFRRTSTSERSGIVNPVDSVFLLSLSTGSSMTAYPLLFDTLTGMGRDESEV
EASASLSLLIARLGNVSYNVIAILFALNLYDVTITPLRVVEVIALGAITGISAAGLTGVATVPITVALLYFQ
VP------APILVLLLAIDPILTLPRAATTGVLAMAIAVVSS-Y
>F9SIR9_VIBSP/13-404
IGVQVVIAMFIGTLVGA------MMGDSATMFAPLGAIFINLIKMLVIPLVAVALISGAAGLGSSSAGKVGI
TTLGYFALTSALAVALALVMGEVFEPGSGVEGMFSSEYAAKGELPTFWATITGMIPTNVFQSLNEANILQIL
VFCLFFGIALSKQAKEK-------REPIINGVNAIVDAMVWMINKVMIIAPLGVFGLMAEAVGTFGFGALMV
VFKLFVVYIAAILLFGFVAYPLMIQFTKTSAKKFLLAMKKPQAVALSTASSMATLPVTMDTVENLGVRNSTA
SFVLPLGATINMSGNAIYYGLVAIFFAQLFNIDLSMGAYVAIIVTSTLGAVGQAGVPGPSFLVVAVLL-AAG
IP------IEGLPLLFALDRIFDMIRTALNITGDAACAVIVDSL
>H0AUA1_STAAU/30-442
-FKRVFTALGIGIIFGVLLHHSNIITSTSDWFNIVGQGYIALLQMIVMPLIFISIVAAFTKIQGEKFAKIGS
LIFVFLIGTVTIAAIVGVVYALVFGLDEQARGSEIAKQAKDLTAHTLPQQILELLPKNPFLDFTATSTIAVV
IFASFIGFAYLRVARKQPD----HGELLKRAIDAIYSLVMAIVTFVLRLTPYGVLAIMANTLSTSDFGAIWT
LGKFLIASYAALIT--MYIIHLIILLLGISPIRYVKKTLEVLIFAFTSRSSAGALPLNVQTQTRLGVPEGIA
NFAATFGLSIGQNGCGIYPAMLAIMVAPVANVEIDLQFIVTLIAVVIISSFGVAGVGGGATFASILVLSTLN
LP------VALAGVLISVEPLIDMGRTALNVNDSMLAGTGTAKL
>F8KLB1_STALN/10-409
-LMQVLIALVLGVIVGLL---LYGQDQVANYIKPFGDVFLNLIKMIVIPVVFCSLALSISGVGSKTVGRYGW
KTILYFEIITTIAIALGIILANLFKPGISKYQTTAQAAEHSTYGNHFIDTIVNIVPTNFFEALTKGELLPII
FFAVFFGLALAAIGEKG--------EPVKAFLSGTLDAVFWMINKILKLAPLGVFAFICTTIITFGASALLP
LLKLVLLVVFAMVFFILVVLGIVAKMCGVSILSIIKILKSELLLAFSTSSSEAVLPSMMKKMEEFGSPKDIV
SFVIPIGYTFNLDGSALYQSIAALFVAQMYGHHLTLSQQIMLMVTLMVTSKGMAAVPGTSIVVLLTTLGAMN
IP------AAGLALIIGVDRILDMVRTCVNVCGNALSTVVIAK-
>B4WBT6_9CAUL/13-421
--FFVIAALAAGVVVGALAQDAPWLTGALGVVESLGQVWLNALRMTVIPLVFSLLVTGIVSIAAAATGRIAV
RSLTVFGLLLVGATVYAILAGLGLLALAGVPADSLATVGEAARTDGLRAFLASLAPANLIKAAADDGVLAVV
VFALAFGFAATRIKADL-------RRPLAGFFEAVAETLVVIVHWVLLAAPFGVFALALGVGLRAGLGVAGT
LAHYVAIVCLSQIGLILLIYVVATVWGRISLGRFARAVAPAQVVAVSTQSSLASLPVMIERARDLGVPQTSA
GLVLPLAVAVFRITSPVANLAVCLYVAQLNGVELSLAALVAGGLTAIAVSIASVGLPGQVSFFVGPICLAMG
LP------LGVLPLLLAVEVIPDIFRTVGNVTGDLAATRIVA-G
>C1AXL1_RHOOB/62-470
FGPQIVTGLVVGVVLGLVARADGNENWLVGTVHTIGSSYVKLLTVAVIPLVFTAIVSSIANLRVANAARLAV
QTLLWFAITAFIAVIIGIVVGSITQPG-ARTGVSAATERAPGTTGSWWAFITGLVPSNFLGLNAKTNVLQLL
VVAAAIGIAALKVGAKA--------EPFLQFNASLLAIVQKVLWWIIRLAPIGTAALIANAVATYGWDAIGS
LGWFTAAVYVGLAIVFFVVYPVLIRAHGLSVRAFYSGVWPATQLGFVSRSSIGTLPLTERVTERLGVPREYA
SFAVPLGSTTKMDGCAIYPAIAAIFVAEFYGVPLSFTDYLLIIVVSVIGSAATAGTT-GATVMLTLTLSTLG
LP------LAGVGLLLAVEPIVDMGRTAVNVTGQALVPTIVAKR
>G0DHF7_9GAMM/21-408
--LQIVIGMVLGIIVGV------IFGEQATCLKPLGTLFVNAIKMLIVPLVFCSLIVGVTSMQTGKMGRIGF
KSFGFYLFTTAIAISIGLLVGYVLQPGGLGLTLAEGATQTAKAVPSLVDTLVDIVPTNPIAAMASGQILQVI
VFAIALGIALVLIGEHG--------KPAIKVFESLAEAMYKLADMVMKLAPYGVFGLMAWVAGEYGIDMLWP
LIKVIIAVYLGCIIHVLGFYSFLLRFAKLSPLQFFKGISNAMLVAFTTSSSAGTLPASMKCASELGVHKKIS
SFVLPLGTTINMDGTALYQGVTVLFVAQAFGIDLTVVDYLTIILTATLASIGTAGVPGAGLVMLTLVLTTVG
LP------LEGVALIAGIDRILDMVRTVVNVSGDLVATTVIAKS
>E6HL94_ENTFL/18-445
--KKMVISLVGGLIVGLGFLDPEKGQSAIGLFYIIGQLFINGLQLVIVPMVFTSITLAICHITTQKLGRISY
KTIFGFLSMSLIALLTAGIVGYSVYLTFNVSLSETLAPVEVSTSGNPLMVIVNAVTKNIGSAFSNGAILAVV
VLAVITGLCINALGDKI--------RVFKKLIEEVNAMVTLFLTFVITFAPIAVFMLLVRTFASYGIDYLKP
ALVYVVTTTATLLAFLMIGYPLFILATKLNPIPFIKKIMKVVVFGFSTSSSAATLPLNTKTTVELGVDSDVA
AFVLPLGMTINMNGTAIMQVIAAIFVAGVAGYEVTPANIALIAILALMSSIGTPAAPGAGGIILFTILTGLN
YNNE--IAIATYSLILAINRPIEMLVTSLNVVGDSATAIYVAHS
>G9WR94_9FIRM/16-404
--MQIFIALVLAILCGLAL--QGHSELVEHYIKPFGIIFLNLVKFIVVPVVLFSIMCGIISMQIRKVGSIGL
KTVVFYLCTTAFAVSIGLFFGTLFRRF-FPIIATTDLSYEVKGGISLMDTIVNIFPSNFIQPMVEANMLQVI
VMALILGFAIILVEEKN--------IRVVAAFNDFNDIFMKCMEMVLSLSPIGVFCLLCPVIAANGPKIIGS
LATVLLAAYIGYIVHAVFVYSATVKLGGLSPVKFFKGMMPAIMFAFSSASSVGTLPINMECTEKLGAKREIA
SFVLPLGATINMDGTAIYQGICAIFIASCYGIHLTLSQIITIILTATLASIGTAGVPGAGMIMLAMVLTSVG
LP------VDGIALVAGVDRIFDMGRTTVNITGDAACTMVVSH-
>E8LJ69_9GAMM/28-417
IF--YVGAVILGIASGF-----SESVFLHDLMDFIATVFTRLFSFIAVPIIALALITTLAKLGGSESGKIFV
HTIFYTLLTTIISALVAASLFLTLKPENVPSEMSGAVDPNKIVNASYFDHILNVIPNNLLQPFVSGNVLSVL
LIAAAFGIAIAVMPKDAK------RDAVVNFIEGLQNILFILIRWLIVILPIGIMGFTAKLIAEEGGIMLGG
LATYFAVVVGSNLIQMFIILPLILFIRGLNPLKVARGMLPAIAVAIFSKSSAGTLPVTMASAEDLGVNPKVS
RFVLPICTTINMNGCAAFILVTSLYLIQNTGVEITPITIISWIFIATIAAIGNAGVPMGCYFLTISLLSSMN
VP------VLLMGVILPVYAIIDMLETGVNVWSDASVCNIVNKE
>Q82T02_NITEU/26-433
--AKILLGMVLGTLTGLVLSENDTVLMAAEWIALPGVIFLEMLKMVVIPLIICSIALGILTSGPHQLKRMGA
FIVPYFIITSFVAVGIGLAITLIIQPGTLAAAMTADGGIKTFDDLTVPQRIVNLIPSNFVEAAMQTDMLKVV
IGAIFLGVAALTIPREI-------AKPFEDLCLFGQVAAMKIISWAMALAPYAVFGLMVDAMVRLGFDILTA
IGWYMGCVLLGLVI-ILGLYLFGAAFGHRPPFEFLRAIRDVQLLAFSTSSSAAVMPLSIRAAEELGVSEDIS
RFVIPVGTTINMDGTGLYQAVAAVFLCQIFKVDLSFTEMILLLCTTVGASIGTPATPGVGIAVLATILSGIG
VP------PAGIGIIFGVDRILDMCRTTINVTGDLTAVVIMDK-
>C1D810_LARHH/6-401
--LWILFALVAGVVSGYVIHASGWAHAFAGYISLLTDIFLRLIKMIIAPLVFSTLVVGIARMGSSTIGRVGI
KTFGWFIFMTVISLSLGLVMVNLLKPGNLPLPDVMASSGVSKGSMSLKDFLHHAFPTSIFDAMARNEILQIV
VFSLFFGVAAAALGKKG--------EALIADLDMVSHIMLRVTTYIMNFAPVAVFAAVAAVIAENGVGILVS
YGKFMLSFYAAMLILWAIIIGFGLAVGG-RTFALVRTIREPILLAFSTASSEAAYPKTLEQLERFGCSNRIA
SFVLPIGYSFNLDGSMLYATFGSIFIAQAYGIHLTLWQEILMLLMLMVTSKGMAGVPRASLVVIAATLGQFD
IP------EAGLLLLLGVDHFLDMGRSATNVLGNAVATAIVSK-
>G9QBU3_9BACI/6-401
--TQIFVALVLGIVVGAV---FYGNKTAISYITPIGDIFIHLIKMIVVPIVISALIVAVAGVGMKKLGKLGG
KTILYFEIITTIAILMGLLAANIFQPGQQSDISSYKQTADATEKKGFAETIVHIVPKNVFESIAQGDLLPII
FFSVLFGLGVAAIGEKG--------KPVFNFFEGVLEAMFWVTNQVMKFAPFGVFALIAVTVAKFGVATLLP
LGKLVLAVYVTVILFVVIVLGINARMVGVNIFTLIKILKEELILSFTTASSEAVLPNIMRKMEEFGCPKAVA
SFVIPTGYTFNLTGSAIYQALAALFVAQMYGVHMSLTEQITLLFVLMLTSKGMAGVPGASFVVVLATLGSMG
LP------LEGIALIAGIDRILDMIRSSVNVLGNALAAIVMSK-
>G1S201_NOMLE/50-497
--LLTVTAVIVGTILGFTLRPYRMSYREVKYFSFPGELLMRMLQMLVLPLIISSLVTGMAALDSKASGKMGM
RAVVYYMTTTIIAVVIGIIIVIIIHPGTKENMHREGKVVRVTAADAFLDLIRNMFPPNLVEACFKQNALGLV
VFSMCFGFVIGNMKEQG--------QALREFFDSLNEAIMRLVAVIMWYAPVGILFLIAGKIVEEDMGVIGQ
LAMYTVTVIVGLLIHAAIVLPLLYFVTRKNPWVFIGGLLQALITALGTSSSSATLPITFKCLEENGVDKRVT
RFVLPVGATINMDGTALYEALAAIFIAQVNNFELNFGQIITISITATAASIGAAGIPQAGLVTMVIVLTSVG
LP------TDDITLIIAVDWFLDRLRTTTNVLGDSLGAGIVEH-
>G0B1L2_9GAMM/5-403
--TRIFIGLFAGLIFGTIVQIGFFSDNLVELAGGVGTMFVNMIMMLVVPLVFVSIVCGVCELQLKSFGRLGG
KTFGFYIINTFVAIATALLVVLLLDPGGVDMSSTDGLAITATELPSLMALVIDIVPRNPVAAFMSGNMLQVI
FMALMLGGVIKSLGEHV--------AGAVQGFQTANKIMMKLISVVMSLAPYGVFALMFKLGATLDSGVFMS
VVEYMVLILALLLLWIFVVYPMAVGFTPISAKTFREKTQEQVLFSLSTASSNATIPVTMRTLTELGVNRAVA
GFGVPLGATMNMGGVAIYITIAIFFVANAFGMPITSEQLPSLLFSIFLLSVGAGGVPGGGMVMIGVLIHQMG
LP------IEAFAIVAALDRIIDMVLTSCNVVGDAAVLTIVDQT
>H1PWH8_9FUSO/8-394
-LNKILIGMILGAIAGL------VIGPKITAIAVVGDVFLRLLRMSVVPLIFANVVLAVAGMGLRRLGKIGV
KLVVIFLATTFVAAGIGLFSALVIKPG-VGFVMTDVSGIVEKGAPTVSSVILGFFPVNIMQSFSEGNMLQII
TFAIFSGIAILLLKEED-------KKRVLDMFGTLSRFIMMILKFVMGFTPYGVFALMATTTGKYGTDILGP
LGKFIITIYIGLMIHAFVVYGGMYLASGKSPIAFYKKIAPVWTTSFATCSTAATIPVSIKVCEDLKLKKDIA
GFTIPVGATMNMDGNGLWYGVVAVFVSQVLGIEMSLYQMFIAVFTGVLMTLGSPGIPGGIFVATTIFLTTLG
LP------IEFVGLLGGIFRIMDMGITTVNVVGSVVVAAVLD-A
>G3YT13_9RALS/28-442
--KRVLLGMVLGILFGLALHDSATLKQSISWFSIVGGGYIQLLQMIVMPLVLVSVLNSVAKLNTASLGKISV
LTIGTLLLTTLISALVGVFVTHLFGLTTARLTAVQDNYVGKVADLSVPQLVQSFIPKNPFAELTPTSIIGVV
IFAAFLGVAALNLLKDDAV----KGERVLTAIDTAQAWVMKLVRLVIRLTPYGVLALMTNVVAVSNVQDIIK
LGGFVVASYLGLAI-MFGVHAVL-LLNGINPLRFFRKVWPALSFAFTSRSSAATIPLSIEAQTRIGVPESIA
SFAASFGTTIGQNGCGLYPAMLAVMVAPTVGINFDPVWIATLVAVVTLSSVGVAGVGGGATFAALIVLPAMG
LP------VTLVALLISIEPLIDMGRTALNVNGSMTAGAITSQL
>D3AN56_9CLOT/38-440
FASRVLIGTGTGTVYGLIVWTGVYAADLGRWFSLVGNGYVSLFQLLIAPVVFTAGVRLVIHTPLSKTETPLT
KWKKWVTLMLAASALIGACFGLWLKVGAAPGADTVVFSWDVGEGQKITDSIAHLIPSGIGFDFLTGNVAGIF
VFAVFIGIAARRMSGKYMD----MVKPFLDFTDAAFSVITSVCKAVIAYKPMGAAAVMAAFTAAYGPAFLLM
LVKMLLVLCAASLAM--LAVQMILCVSGVSPAAFFRAGKAAMKKALVTRSGSACLPDAQEALAAMGLNKEIT
DEVSAYAIASGMQGCALFPAMAAVFAAGLSGLTMTPALVFGLVVVIVLVSYGITGVPGTATMAEFGAVMGSG
ITG----AVNGLGPMIAVDPIGDVPRTLINVTGCMTNAIIVERR
>A3RSD5_RALSL/9-401
--VQVLAAIAIGVILGH------FEPKLAINMKPLGDGFIQLIKMVIGPIIFCTVVSGIAGMRMKKVGRVGG
KALLYFEVVSTFALVIGLVAGHIFNPGNSIDAKAVAQYAAKAQSASTVEFLLNIIPSTIVDAFAKGDILQIL
LIALLFGSALSALGERA--------QMVTDFIDQIAKVLFRIVHVITRVAPIGAFGAMAFTIGKYGVVSLVP
LLKLIGTFYLTAIIFVVVVLGIIARLTGFSIFRFVAYIKEELLIVLGTSSSESALPHLMEKMEKLGCSKSVV
GLVVPTGYSFNLDGTNIYMTMAVIFISQALNIELTWTQQLTILAVAMLTSKGASGITGAGFITLAATLAVVP
IP------VAGMVLILGIDRFMSECRALTNITGNGVACVVISA-
>C4HUI0_YERPE/29-443
--KKVLIGLVLGVLFGSGLQDNPILKESITWFNIIGNGYVQLLQMIVMPLVFASILSAVAKLHASSLGKISI
LTIGTLLFTTLIAALVGVFVTNLFGLTTARLSAIESNYLGKVADLTVPQLILSFIPKNPFADLTPTSIISIV
IFATFLGIAALQLLKDDVT----KGQRVLAAIDTLQAWVMKLVRLVMKLTPYGVLALMTKVVAGSNIQDIMK
LGSFVVASYLGLAI--MFVVHAVLLLTGINPLKFFKKVWPVLTFAFTSRSSAASIPLNVEAQTRLGVPESIA
SFSASFGATIGQNGCGLYPAMLAVMVAPTVGINLDPVWIATLVGIVTISSAGVAGVGGGATFAALIVLPALG
LP------VTLVALLISVEPLIDMGRTALNVNGSMTAGTITSQL
>C2RBD1_BACCE/7-397
--FQVIVAIICGIAVGA------IWPSVGQQMKPIGETFINMIKMVIAPIIFLTIVLGIASMGMKKVGRVGG
KALLYFEIVTTAALIIGIIVANVVRPGSKLKGGDVSQYVQSGQEMKWMDFFLHIVPSNMFEAFAKGDILQVL
FFSILFGAGLTMLGKNG--------QPVIDFFERLSKVFFNILSIVMKLAPVGAFGGMAFTIGKYGLSTLIP
LGKLMICVYATMALFVFIVLNFICKLYKFSLWKYLAHIKEELLIVLGTSSSESVLPRMMTKMEDFGCSKPVV
GLVIPTGYSFNLDGTTIYLSMATIFLAQVFHVDLSLGQQLTIIAILLVTSKGAAAVTGGGFIVLASTLSAMN
IP------LEGLALLLGVDRFMSEARAIVNLIGNGIATVVVAKS
>D7B6Q5_NOCDD/19-432
-FAQVLAGLVLGVVLGAVAFTGDATNWLAVTLDTVGSTFVTLLRTIVPPLIVLAVISSIANLRVTNAARLAW
KTLLWFGATALVAVGIGIALGLIVRPG-VNSGVDAATAAEPSGTGSWMAFIESIVPANFLGLGASVNVLQLI
VIAIVLGIAAIKVGKAA--------EPFIAFTDSALQVVLKALWWIIRLAPIGTVGLLGNAVYSYGWTTIGA
LGKFALTIYIGLALVLFVVYPVLARVNGLSPVKYFSGVWPAVQLAFVSRSSMGTMPVTQRVTEQLGVPRYYS
AFAVPFGATTKMDGCAIYPAISAIFIAQFFGISLGLTDYLLIVFVSVIGSAATAGTT-GATVMLTLTLSTLG
LP------LEGVGLLLAVDPILDMGRTAVNVAGQALVPAIVAKR
>Q4SSM4_TETNG/2-436
LE--------------------------VKYFQFPGELLMRMLKMLILPLVVSSLMSGLAAL-AKCSSRLGI
MTISYYLWTTFVAVVVGIVMVYIIHPGAQKEDSEDSKKPMTSSADALLDLIRNMFPANLVQATFQQNVLGIV
IFSATMGIMLGRMGPNG--------SALVNFCQSLNEAVLKIVAIVIWYFPFGIVFLVAGKILEMDPSAMGK
LGFYAITVVMGLILHGLFILPAMYFITKKSPIVYIRGILQALLISLATSSSSATLPITFKCLLENHIDRRII
RFVLPVGATINMDGTALYEAVAAIFIAQVNNYELDFGQIITISITATAASIGAAGIPQAGLVTMVIVLTSVG
LP------TDDITLIIAVDWALDRFRTMVNVMGDALATGIMAHI
>G3T795_LOXAF/58-522
--LLTISAVVIGVSLAFALRPYQLTYRQIKYFSFPGELLMRMLQMLVLPLIVSSLVTGMASLDNKATGRMGM
RAAVYYMVTTVIAVFIGILMVTIIHPGSKEGLHREGRVEPVPTADAFMDLVRNMFPPNLVEACFKQNALGLV
VFSVAFGLVIGGMKHKG--------RVLRDFFDSLNEAIMRLVGIIIWYAPVGILFLIAGKILEEDMAVLGQ
LGMYTLTVIVGLLLHAGGVLPLIYFITHRNPFPFIGGLLQALITAMGTSSSSATLPITFRCLEELGVDRRIT
RFVLPVGATVNMDGTALYEALAAIFIAQVNNYELNLGQITTISITATAASVGAAGIPQAGLVTMVIVLTSVG
LP------TEDITLIIAVDWFLDRLRTMTNVLGDSIGAAVIEHL
>H0XEY2_OTOGA/48-498
--TLTVFGVILGAVCGGLLRASPLHPDVVMLIAFPGDILMRMLKMLILPLIISSLITGLSGL-AKASGRLGT
RAMVYYMSTTIIAAVLGVILVLAIHPGLKKQLGPGTKNDEVSSLDAFLDLIRNLFPENLVQACFQQNVLGLI
GFFIAFGIAMGKMGEQA--------KLMVEFFNILNEIVMKLVIMIMWYSPLGIACLICGKIIAKDLEVVAQ
LGMYMVTVIVGLIIHGGIFLPLIYFVTRKNPFSFFAGIFQAWITALGTASSAGTLPVTFRCLEELGIDKRVT
RFVLPVGATINMDGTALYEAVAAIFIAQMNGVVLDGGQIVTVSLTATLASVGAASIPSAGLVTMLLILTAVG
LP------TEDISLLVAVDWLLDRMRTSVNVVGDSFGAGIVYHL
>H0XVH1_OTOGA/56-491
--LLTVVAVVAGVVLGLAVSKLALGPEHQTAFAFPGELLLRLLKMIILPLVVCSLVGGAASL-PSALGRLGA
WALLFFLLTTLMASALGVGLALVLKPGSVGTTDSVKQTASKEVLDSFLDLVRNIFPSNLVSAAFRSNILGLV
VFAIIFGVALRKLGPEG--------ELLIRFFNSFNEATMVLVSWIMWYAPVGIMFLVASKIVEMDVGILFS
LGKYILCCLLGHAIHGFLVLPLIYFFTRKNPYHFLWGIMTPLATAFGTSSSSATLPLMMKCVEENGVSKHIS
RFILPIGATVNMDGAALFQCVAAVFIAQINLQPLDFVKIITILVTATASSVGAAGIPAGGVLTLAIILEAVN
LP------VKEISLILAVDWLVDRSCTVLNVEGDALGAGLLQ-N
>G3US00_MELGA/37-487
--TLTVFGVILGALCGGLLRATPIDPDIIMLIAFPGDILMRMLKMLILPLIISSLITGLSGL-AKASGRLGT
RAMVYYMSTTIIAAVLGVILVLAIHPGLKKQLGQGKKNDEVSSLDAFLDLIRNLFPENLVQACFQQNVLGLI
GFFIAFGIAMGKMGEQA--------KMMVDFFNILNEIVMKLVTMIMWYSPLGIACLICGKIIAKDLEVVAQ
LGMYMVTVIVGLVIHGGIFLPLLYFITRKSPFSFLAGIFQAWITALGTASSAGTLPVTFRCLEELGIDKRVT
RFVLPVGATINMDGTALYEAVAAIFIAQMNGIELDGGQIVTVSLTATLASVGAASIPSAGLVTMLLILTAVG
LP------TQDISLLVAVDWLLDRMRTSVNVVGDSFGAGIVYHL
>B2JGY4_BURP8/8-401
-LGRVVIALVAGIVIGA------LFPHFAQSLRPLGDGFLKLIKMVIGPIVFCVVVSGMAHAGLKKVGRVGL
KAVVYFEIMTTIALVIGAVLAYATRPGSLDPGSLASYTEHAKSLKDTAGFLLKIIPETAIDAFAKGDILQIL
VFSVLVGSALSLLGPRV--------QRVNGLIDELAQVFFRVMSFIIKLAPLGVLGAIAFTTGTYGIASLKQ
LGMLVVVFYASCFVFVVVVLGVVMRLAGFSVFKLIRYLREELSIVLGTASSDAVLPQIMRKLEWMGVKDSTV
GLVIPTGYSFNLDGFSIYLTLAVIFIAQATNTPLSTHDLIVVVLVSLVTSKGAHGIPGSAIVILAATLSAIP
IP------VLGLVLILPVDWFVGIARALTNLIGNCVATVVVAV-
>G0NRV6_CAEBE/18-426
--VMTMFSVFLGVVLGFGLRPLNLSQETLQLINFPGEIFMQVLKMMILPLIFSSLISALAQM-AKESGQMGA
STVLYYLSTAVLATLLGIFLVTVIHPGKGTDIAEAPSEGNVSPLDTFLDLVRNMFPENIIQATFERNILGII
VFCTGFGIVISQLGERA--------RIVVDFFVILDAVIMRWVVTLMWFAPLGITCLICGNLLEDDSDIASV
LALYVLTVCAGLVLHTIITVPLMYFITRENPLPIFKGMIQAVVTAFGTASGGATLPMSMQCLEDCGVDRRIS
RFVLPLGSTINMDGNALYEAVAVIFIAQLNNVQLSLAEVLTVSITATIASIGLGSVP-AGLVSILLILNTVG
LP------VRDVSMLFTVDWLL----------------------
>G7ECP4_9GAMM/9-417
--TRIMIGMALGVTVGFIFQLPIKAFFVDGIFHVGGQIFIASLKMLVVPLVFVSLVCGTCSLSPKKLGRLGG
KSIGLYLLTTAIAITVAITLALLFNPG-EGIGLPSQSNFDAKEAPTLANVIIDMFPTNPFEAMAKGNMLQVI
VFALLFGIAMALSGKAG--------KRVTAVFEDLNTVILKLVTLLMNIAPYGVFFLMAKLFTTIELNLIVS
LAKYFGVVVLALILHALVNYTLLLKLTGLNPGIFLAKMKHTCLFAFSTSSSSATMPITLETATKLGASNSVA
SFTIPLGATINMDGTAIMQGVATVFIAQVFSVDLTISDYLMVILTATLASVGTAGVPGVGLIMLAMVLNQVG
LP------VEGIAIIIGVDRLLDMTRTAVNVTGDCMVTCVVAKS
>A8LAL7_FRASN/21-414
--VWVLAGIVAGILVGH------FSPGVGVDLQPLGTTFVDAIKMIIAPIVFCTVVGGIAQVDLRKVGRVGL
KAFTYFELVTTAALVLGLIVMNVLRPGTLSVNETVGGYIAQGESKGWGDHLADVVPDSVVGAFAEGKVLQVL
FFAVLFGIALNLTGKQG--------AAIAGGIERVGRTMFQVLRFVMYAAPVGAFGAMAFTIGKYGIDTLTS
LGKLVAVFYGTSLFFVVVVLGAIAATIGVNIFKLLRYIREELLIVLGTSSSESVLPQIMTKLERLGAPRQVV
GLTVPTGYSFNLDGTCIYLTLASLYLAQAVGVDLSLGEQLTIIGVLLLTSKGAAGVTGSGFIVLAATLSTVG
IP------VAAIMLIFGVDKFMSECRALTNVCGNTLATLVVAN-
>Q0HJV8_SHESM/11-408
--SKILFGMGTGIVLGLILRESDIVKDYITFLHVIGTIFISSLKMLVVPLVFISLVCGTCSLSPSKLGRLGG
KTLAFYLFTTAIALVVAIISAVLIHPG-NASLASEKMEYVAKEAPSLSSVLINIVPTNPMQAMSEGNMLQII
IFAVIFGFAIAHIGERG--------KRVAALFEDLNEVIMRVVTLIMQLAPYGVFALMAKLALTLGLGTFES
VVKYFFVVLGVLLLHAFIVYPTLLKFSGLNPLIFIRKMRDVQLFAFSTASSNATLPITIEASEHLGVDNKIA
SFTLPLGATINMDGTAIMQGVATVFIAQVFGIELTLTDYAAVVVTATLASIGTAGVPGVGLIMLAMVLNQVG
LP------VEGIALIIGVDRLLDMVRTAVNVTGDCVATVVIAKS
>C2QRE8_BACCE/6-401
--TQIFVALVLGIVVGAV---FYGNKTAISYITPIGDIFIHLIKMIVVPIVISALIVAVAGVGMKKLGKLGG
KTILYFEIITTIAILMGLLAANIFQPGQQSDISSYKQTADATEKKGFADTIVHIVPKNVFESIAQGDLLPII
FFSVLFGLGVAAIGEKG--------KPVFNFFEGVLEAMFWVTNQVMKFAPFGVFALIAVTVAKFGVATLLP
LGKLVLAVYVTVILFVVIVLGINARMVGVNIFTLMKILKEELILSFTTASSEAVLPNIMRKMEEFGCPKAVA
SFVIPTGYTFNLTGSAIYQALAALFVAQMYGVHMSLTEQITLLFVLMLTSKGMAGVPGASFVVVLATLGSMG
LP------LEGIALIAGIDRILDMIRSSVNVLGNALAAIVMSK-
>A3WFG3_9SPHN/9-410
--QRVIGALVLGIAIGYPWGVGSIGGLEPTDIKIIGDIFIAFIKMLVVPLIFFSLVAGVASIGLRKLGSVGW
RALLIFVVTGQMAVWLGLAIGTFAQPGQLDADKLAEAQERQESAKSFSEMILEVVPSSPVQVMADVNVLPLI
VFSLLIGIGILMAKEDG--------EPVLKIFESGSIVMQRVTMIVMELTPFGVFALMAWVAGTLGLEALQA
LGILVFLNYLGCFLIIGLIYAGMIKIAKLPVIDFFRGIVDAIAVSYSTASSNATLPVTLRCTQRLGVSNSVS
SFVVSLGATINMNGTAMYLGLATLFGAQAFGVDLTWGDYITISILGTLGAIGAAGIPGAGLIMMVLVFGAVG
VP------LETIALVAGIDRIMDMMRTTTNVSGDAAVATTVASL
>G0K0W3_STEMA/13-426
--WKMGIGFAIGLVLGLIVHLQAGAKWVMDYVTPASGLFLNLIFMLIVPLIFSALIMGVSEMGIRALGRIGW
KTLAYTVLLSGIAVGIGLVLVNVLKPGSENAERSKEIVAGIHGTPKGMDMLLSIVPSNVLQAASNGAILSLM
FFALMFGIGMVLTDNEK-------VAPLRRAIEGVFEISMTLINLVIRLAPYAVACFMFNLAALFGFELIIR
LGAYVGVVVLALGLHMIVTYGTAVWSGR-SPLSFFRDTQEATVMAFSTASSNATLPTALRVADQMGLPQRVS
RFVLTVGATANQNGTALFEGVTVIFLAQFFGVDLSIGQQIMVMAVCILGGIGTAGVPSGSLPVVAMICAMVG
VN------PLGIGLILGVNHFLDMCRTALNVTGDLALTTLVAKG
>H3GDG0_PHYRM/190-646
RY--MIIGAVVGLALGIVFAQVGVSDIAAQWISLPGDLFLRAVSSLVVPYVFCSVAVAVGDIVVGKVSIVGL
QTLKIFATGWVVSTLLGISVAFAFRPLKVFETNSDAVITDLTLSTQLISTLQSVVPDNIFASLADGDLLAII
TFAMVLGSIAGRSYFSKTR----RVNYLYLVLLQLRNTFFLAMEWVIWITPVAVVSTISGAFASNQVSELPK
VYMFLVACISATALQILVVYPFVIFLARCNPYAHMHHMIRSYIFAFGSSSSLATAPVTLGCVQKRVCSQSIA
TFVVSIGVVTNMSGSGWYYPIGIIFLAESSGNEITFLRLVAIFFLTIVACAGTPPVPNGGMVLMSTMYKVFG
VS------ASTWALYVAMDFFADRLSTICNVNDDIMALKVIA-E
>Q73B65_BACC1/6-401
--WQILIGLALGIAVGAI---FFGNPAVVSYLQPIGDIFIRLIKMIVVPIVVASIVVGVAGVGVKKLGRLGG
KTIIYFEIITTIAIIVGLLIANIFQPGTKTDISKYTHTTEQVQSHSFADTFVNIVPTNIVKSLADGDMLAII
FFSVLFGLGVAAIGERG--------RPVLQFFQGVADAMFYVTNQVMKFAPFGVFALIGVTVSTFGLSSLIP
LGKLLIVVYGAMIFFVVVVLGITAKIFGINIFQFFKILKDELILAYSTASSETVLPKIMEKMEKFGCPKAIT
SFVIPTGYSFNLDGSTLYQAIAAIFLAQMYGIDLSITQQITLLLVLMLTSKGIAGVPGVSFVVLLATLGTVG
IP------AEGLAFIAGIDRILDMARTAVNVVGNSLAAVVMSK-
>E7SNZ8_SHIDY/29-443
--KKVLVGLVMGVVFGLALHDSQVLKDSVQWFNIVGNGYVQLLQMIVMPLVFASILSAVARLHASQLGKISF
LTIGTLLFTTLIAALVGVLVTNLFGLTTARLNAIESNYVGKVSDLSVPQLVLSFIPKNPFADLTPTSIISVV
IFAAFLGVAALKLLKDDAP----KGERVLAAIDTLQSWVMKLVRLVMQLTPYGVLVLMTKVVAGSNLQDIIK
LGSFVVASYLGLLI-MFAVHGILLGINGVSPLKYFRKVWPVLTFAFTSRSSAASIPLNVEAQTRLGVPESIA
SFAASFGATIGQNGCGLYPAMLAVMVAPTVGINLDPMWIATLVGIVTVSSAGVAGVGGGATFAALIVLTAMG
LP------VTLVALLISVEPLIDMGRTALNVSGSMTAGTLTSQ-
>D4ZHW9_SHEVD/4-409
--WQIMIAIVIAIFIGLL---TPPSSQIYQVYGFFGTLFLNALKMVIVPLIMASIISSMASLNGDNLGRLGL
KTLGYYATTSLIAILIGLTVVNITSPGDSAELESTLMKVEGRGSKDLIEIFIRMIPTNIVAAAAEGQMLGLI
FFSLLFGFFMGRVEGRR-------GEVLRDFWKGVSKTMVLITQFVLKFAPIGIFALIAKTVSATGFNAFAP
MLVFLLTVITALALHAFVALPLLLKVGGVSPLKQLSVMSPAMLMAFSTASSSATLPLTMECVKKAGVSHKTA
SFVLPLGATVNMDGTALYECVAAMFIAQAYGLELGLVTQFTIVLVALLTSIGVAGIPAASLVAITVILAAIG
LP------LEAIGLLLVTDRILDMMRTAVNVYSDACGTVIIART
>A0KRG7_SHESA/10-402
IGVQVVIAMIIGALVGF------TMGESASIFAPLGTIFIHLVKMLVIPLVLVSIISGAASLGSPSAGKIGV
GTFGFFIVTSGIAVALALVMGNMFTPGAHSSSGLMEVTAEHGALPGVMDTFIGMIPTNVFESLTGGNILQIL
VFSIFFGIALTKVKGDG-------AKPIMAALNTVVDAFVWMINCVMVIAPIGVFGLMADSVGTFGFDALEV
VFKLFAVFVAAILIYGFVFFPLVVQFSRVSARQFISAMKKPQVMALSTASSMATLPVNMETCEELKVSKATT
AFVLPLGATINMSGNAIYYGLVAMFFAQMYNVDLSMTAYAAIIFTSTLGAIGQAGVPGPSFLVVAVLL-AAG
IP------IDGLPLLFALDRVFDMIRTALNITGDAACAVIMDK-
>H6M649_CORPS/33-424
--IAVIIAVIAGIAFGL------IAPDLAKNFKVIGTMFVSLIKMMISPVIFCTIVLGIGSVRAASVGKAGG
LALTYFIVMSTFALAVGLLVGNLIEPGEATAGEGAAFADKAEHGTGLVGFVQSIIPETVISSLTSGSVLQTL
FVALLAGFAVQGMGKAG--------EPILRGIAHLQKLVFKMLTMILWVAPIGAFGAIAGVVGATGFEAVKQ
LAILMLAFYITCLLFIFVVLGAILRGAGFNIWKLLKYLGRELLLIVATSSSESALPNLMRKMEHVGVDKSTV
GIVVPTGYSFNLDGTAIYLTMSAIFISDAMNKPLTLSEQIGLLVFMIIASKGAAGVSGAGIATLAAGLHAHR
PE-----LLDGVGVIVGIDRFMSEARALTNFSGNAVATILVGR-
>F1MTV5_BOVIN/55-484
--LLTVVAVVAGVALGLGVSALALGPARLEAFSFPGELLLRLLKMIILPLVVCSLIGGAASL-PSALGRLGA
WALLFFLVTTLLASALGVGLALALQPGTSVGA-PVEEAPSKEVLDSFLDLVRNIFPSNLVSAAFRSNILGLV
VFAIIFGVALRKLGPEG--------ELLIRFFNSFNDATMVLVSWIMWYAPVGILFLVAGKIVEMEVGLLFS
LGKYILCCLLGHAIHGLLTLPLIYFFARKNPYRFLWGIMTPLATAFGTSSSSATLPLMMKCVEENGVARHIS
RFILPIGATVNMDGAALFQCVAAVFIAQLNHRSLDFVKIITILVTATASSVGAAGIPSGGVLTLAIILEAVN
LP------VHDISLILAVDWLVDRSCTVLNVEGDAFGAGLLQ-S
>D4E757_SEROD/29-443
--KKVLVGLMVGVVFGLALQDNPLLKESIGWFNIVGNGYVQLLQMIVMPLVFVSILSAVAKLHASSLGKISV
LTIGTLLFTTLIAALVGVLVTNLFGLTSARLSAIQSNYVGKVADLTVPQLILSFVPKNPFADLTPTSIISVV
IFAAFLGVAALQLVKDDQA----KGQRVLNAIDTLQSWVMKLVRLVMKLTPYGVMALMTKVVAGSNIHDIIK
LGSFVVASYLGLAI--MFAVHALLLFTGVNPAKFFRKVWPVITFAFTSRSSAASIPLNVEAQTRLGVPESIA
SFSASFGATIGQNGCGLYPAMLAVMVAPTVGINLDPLWIATLVGIVTLSSAGVAGVGGGATFAALIVLPAMG
LP------VTLVALLISVEPLIDMGRTALNVSGSMTAGTITSQL
>Q7MM58_VIBVY/27-418
IGVQVVIAMIVGTAVGA------LMGDSASMFAPLGAIFINLIKMLVIPLVAVALISGAAGLGSQSAGKVGF
VTLGYFGLTSALAVALALFMGEVFKPGSGVEGMFSAEYASKGELPTFWATITGMIPTNVFQSLNEANILQIL
VFCLFLGIAISKQEKEK-------REPIMNGVNCIVDSMVWMINKVMVIAPLGVFGLMAEAVGTFGFGALMV
VFKLFVVYVAAILIFGFVAYPLMIQFTKTSAKKFISAMKKPQAVALSTASSMATLPVTMDTVEKLGVRNSTA
SFVLPLGATINMSGNAIYYGLVAIFFAQLFNIDLSMGAYIAIIVTATLGAVGQAGVPGPSFLVVAVLL-AAG
IP------IEGLPLLFALDRIFDMIRTALNITGDAACAVIVDAL
>H1PMN1_9FIRM/9-399
AE-QIFIALAVGIAVGLIFMVAGWASFTTSYIKPFGTIFLNLIKFIVVPIVLTSITTGVISMKIRKVGSIGW
KTLAYYFCTTAFAVLIGLVIANLFKGT-YTVLTTSGLNYKAAEPTNFMDTLVNIFPNNIIAPMANASMLQVI
VIALLFGFGIILAGEKG--------KKFGEFIESANEVCMRVMQMVIALSPIGVFCLIVPVVAENGPQILGS
LALVLLTAYICYILHAAIVYSSTVAIGKISPLKFFRSVSPAMMMAFSSASSVGALPLNIECVQKLGVRKEIA
SFVLPLGATINMDGTAIYQGVAAVFIAKCYGIDLTVAQMATIVITATLASIGTAGVPGSGMIMLAMVLEGVG
LP------VEGIALIAGVDRIFDMGRTTVNITGDAACSVIVNK-
>G4QC00_TAYAM/12-402
-FFKMTAGFVIGIVLGF------LLGEDSSFLAPLGKLFLNLLKMIVIPLVVLSLMVAVNHSSPKELGRIGA
KIFPLYLLTTAVAIFVGIAVAYVTNPG-AGLTLPADAVVKPPDNPNFIDTIINMVPSNIYMAFSEGDILAVV
FVAIVLGLAILFMRHSDDPKQREMGDLVFRITEAGNEVISKILSGILQYAPIGIIGITANTIGSQGMDTVVA
LGMFILTAYIGVASMVLLVYPLILKVFGVNVFDFYSRIKDAVFTSFATSSSLSTLPITLKAAEK-GIGERVA
KLTLPIGATVNMDGTALRFGMAVIFAAEIMGMSISFGDLVTIVVIGTMAAIGTAGVPGAGLIGMSIVFTQAG
LP------LEIVALTAGINALVDMVFTCGNVTGDLVAAKIVDQS
>H7ZJ23_CAMJU/41-450
-FLRMLFALLMGLGFGFALQNILWYSETKHWFAFVSSVFVAFIKMLVVPLVSICIIRVIIEIDNIKIFSLLG
ISLFWILFSTAIAATLGIFLGYSFDLG--SNFAIHEGDKQIREIQTFSNIILGLIPSNIIAAINKENIIAIV
IFSFFIGISAKKISKKEEYE--QAFKSFHNFILTFYNIMMNMTATVIRFMPYAVVCMMANVLLSNGFEAIKT
AGLFIMLIYIAMLIMFGVHFLLL--SQGLNPIKYAKKAFPVWLFAFSSRSSLGTLPMTTSTLQNFGVNSAIA
NFVASIGTTTGLNGCGYFPALAAVFVAFATHTHIDFTFALMIVLVAVIGSLGIAGVPGSATMAASIMLTGIG
FG------NNFLSLILAIDPIIDMARTASNVSGAMTSALCTAKN
>H1SW87_STAAU/30-442
-FKRVFTALGIGIVFGVLLHHSNVITSTSDWFNIVGQGYVALLQMIVMPLIFISIVAAFTKIQGEKFAKIGS
LIFIFLIGTVTIAAIVGVVYALVFGLDEQARGSEIAKQAKDLTAHTLPQQILELLPKNPFLDFTATSTIAVV
IFASFIGFAYLRVARKQPD----HGELLKRAIDAIYSLVMAIVTFVLRLTPYGVLAIMANTLSTSDFGAIWT
LGKFLIASYAALITM--YIIHLVILLLGISPIRYVKKTLEVLIFAFTSRSSAGALPLNIQTQTRLGVPEGIA
NFAATFGLSIGQNGCGIYPAMLAIMVAPVANVEIDLQFIVTLIAVVIISSFGVAGVGGGATFASILVLSTLN
LP------VALAGVLISVEPLIDMGRTALNVNDSMLAGTGTAKL
>C3A4C6_BACMY/6-401
--TQIFVALVLGIVVGAV---FYGNKTAISYITPIGDIFIHLIKMIVVPIVISALIVAVAGVGMKKLGKLGG
KTILYFEIITTIAILMGLLAANIFQPGQQSDISSYKQTADATEKKGFAETIVHIVPKNIFESITQGDLLPII
FFSVLFGLGVAAIGEKG--------KPVFNFFEGVLEAMFWVTNQVMKFAPFGVFALIAVTVAKFGVATLLP
LGKLVLAVYVTVILFVVIVLGINARMVGVNIFTLIKILKEELILSFTTASSEAVLPNIMRKMEEFGCPKAVA
SFVIPTGYTFNLTGSAIYQALAALFVAQMYGVHMSLTEQITLLFVLMLTSKGMAGVPGASFVVVLATLGSMG
LP------LEGIALIAGIDRILDMIRSAVNVLGNALAAIVMSK-
>F7NP13_9FIRM/4-415
YQ-KLLLGFVLGIIVGLIGYSYPSMKAVTNVCTLVGAIFLKIIFMVVVPLLVSALMLGVFELGGRNLGQVAK
KSLMFTIGLSLIAVLLAVAMTNIMQPGKNQGVISINKNMEAAQSKPWMNYIIELIPQNPIDSAAGGEIIAVM
VFALMFGYALCLVVKED--------HPIVHVLQAIFDGSLKVIAWAMKIAPYGIFGIVFNTTYRMGAGFLTN
VAYFAFVVVLSLLIQQFVVYALCLKFAKTNPWEFFKKCKEAYVYAFSTASSNATLPIALETAEKLKLPPKIA
RFVLTCGASANQNGSGLYEGVVLLFLAQVFGVSLSIEQQIVVVLTAVLGGIGTAGVPGGTLPIIAILCVNVG
VP------VEGLGLILGVDRFLDMCRTTLNVSGDLVIAKLVS-A
>C0SWQ7_BORBG/33-446
--KRVFIALAIGIVFGMTIQNSEITNETINWISILGDGYVRLLKMIIIPLIITSIISAIIKLTSKDVGKMSL
LVILTLVFTAGIAAIIGILTALALGLTEILQSEKLQKGLEILNQTTITKKITDLIPQNIFEDFAKNSTIGVV
IFSAIIGIAALKTSIKKPE----SIEFFKKIILTLQDIILGVVTLILKLTPYAILALMTKITATSEIKSIIK
LGEFVIASYIAIGL--TFLMHMTLIINKLNPITFIKKIFPALSFAFISRSSAATIPINIEIQTKLGVSEGIA
NLSSSFGTSIGQNGCALHPAMLAIMIAPTQGINTDISFILTLIGLIIITSFGAAGAGGGATTASLMVLSAMN
FP------VGLVGLVISVEPIIDMGRTAVNVGGSMLAGVISAKQ
>E9U1B5_ECOLX/29-443
--KKVLVGLVMGVVFGLALHDSQVLKDSVQWFNIVGNGYVQLLQMIVMPLVFASILSAVARLHASQLGKISF
LTIGTLLFTTLIAALVGVLVTNLFGLTTARLNAIESNYVGKVSDLSVPQLVLSFIPKNPFADLTPTSIISVV
IFAAFLGVAALKLLKDDAP----KGERVLTAIDTLQSWVMKLVRLVMQLTPYGVLALMTKVVAGSNLQDIIK
LGSFVVASYLGLLI-MFAVHGLLLGINGVSPLKYFRKVWPVLTFAFTSRSSAASIPLNVEAQTRLGVPESIA
SFAASFGATIGQNGCGLYPAMLAVMVAPTVGINLDPMWIATLVGIVTVSSAGVAGVGGGATFAALIVLPAMG
LP------VTLVALLISVEPLIDMGRTALNVSGSMTAGTLTSQ-
>H7SI09_CAMCO/23-433
--FWVIVGIVAGIVLGY------VNKEMAIASKPGVDYFISALKVLIGPIIFVTLVLGIISLELKKVGSIGA
KAVIYFEVVSTLALALGIFMANIMQPGTTSVQKYISQTTEVSASSEIMHILQDAMPRDIITPFTEGKTMQVL
VIAIITALIISLMRIED-------RQAIQRVLEVIQNFVFKILQVIMYFSPVAAFSAMAVLIAQYGLGSLIN
LAYLLLVMLVSCLIFIFGILGLICYFAKVNIFKFMRFISREVLIVFATSSSESALAPLMRKLEK-GLSKATV
GLVLPTGYSFNLDCTNIYLAMSLIFLAQAFNVNLSLAHEISILIVLMIASKGAVGVTGSGFIVLGSTLAALG
NMEISVLPVAAIGVLLGVDKFMSEMRAVGNLCGNSVAALIVAI-
>F1REN6_DANRE/55-508
-LTLSVLAVMSGCVVGFTLRSLNLSTQAKIYFSFPGELLMRMLKMLILPLITSSLMSGLSAM-TKASGRLGL
LTITYYLWTTFIAVIVGIILVLIIHPGTEKEGHKAAGGPVMTSADALLDLIRNMIPSNLIEATFQQNVLGIV
IFSATMGLLLGRMGSRG--------SPLVNVCLCINECVMKIINAAMWYFPFGIVFLVAGKILDMHPAVLAK
LGMYFITVLAGLFVHGVILLPLFFFFTRKNPFSYIRGLLQALVIALATSSSSATLPITMKCLLECHVDRKIA
RFVLPVGATINMDGTALYEAVAAIFIAQVNEYELDFGQLVTISITATAASIGAAGIPQAGLVTMVIVLTSVG
LP------PDDISLIVAIDWILDRFRTMINVLGDALAAGIMAHV
>C8ZWP8_ENTGA/8-394
--TQIVIAVLLGIVFGL------LFSQAGVHLKIVGDIFLRLMQMAIPVLILGQIIQAVGGIAPKELTRLGG
KTIAVFGISSLLAAAWGVAMAVFFTPGKGIDFSQTAADTVQAQEISPSETLINFIPTNIFDALSKGSIIQII
VFALFFGIALNRFLQKNP------QSQLLTIIVDLNEVVLTIIRYVMILAPIGIFALIASTISSLGLQIILP
LGKYLLIYGLATLTF-LALWIVALMYCRVNPWRLIQNMKNMTIMALATTSSAITLPVAMEEAQHLGLSSRIT
NLVLPLGMSLNSNGSAMHMAITVMTIAQMYQMPFDLIQMITVAVTATFVSLANAVVPGAGLVSLAIVVPQLG
LP------IESIAIFAGVEWFVGMLRTILNVNSDVYSAMIIAKS
>D6ET35_STRLI/22-412
--IAVIIAVALGIAVGL------AAPDFATELKPLGTGFVNLIKMMISPIIFCTIVLGIGSVRAAKVGAVGG
IALGYFLVMSLVALAIGLIVGNILDPGVTDAVKETGQAQVDAEAKGTVDFLMGIIPTTIVSAFTAGEVLQTL
LIALLCGFALQAMGNAG--------QPVLRGIEHIQRLVFRVLAMIMWAAPVGAFGAIAAVTGSAGVDALKS
LAVLMLGFYATCVIFLFVVLGTVLRVAGINVFSLFKYLGREFLLILSTSSSESALPRLIAKMEHLGISKPVV
GITVPTGYSFNLDGTMIYMTMASLFISDAMGTPMSIGEQIPLLLFLLVASKGAAGVSGAGLATLAGGLQSHK
AL------VDGIGLIVGIDRFMSEARALTNFGGNAVATVLIGTW
>D2U9I9_XANAP/12-416
--QRVLAGFALGALAGW-----ALGPAAQTWCKPLGDLYVTLIKMIAVPLVFFAVINAIASLHQQSVAKLGG
RTFLWFIVTAALAVGVGLTVGTLLQPGAGHLGLRVDSAWAPHDVPSPMQVLLDVVPSNPFYALTGISILPVI
FFAALLGFAMVKLGARV--------AEARKLCTQMSDIMIQVTRLVLEMTPLGTFGLIAGLVGGYGFQKLLP
FGHFVLALYLACALHIVVVYSCLLLAHGLNPWKFFRGAAPGMQVAFVSSSSFAAMPVALRSITHLGVNKDYA
AFAVPLGASIKMDGCAIFPALCAVFIAQYTGVPLTANQYFVVLIASVLGSFGTAGVPGTAVVMATVVLSAAN
LP------LEVIGYLYAIDRVLDMMRTMTNVTGQMLVPVLVAKE
>C3IMC6_BACTU/7-397
--FQVIVAIICGIAVGA------IWPSVGQQMKPIGETFINMIKMVIAPIIFLTIVLGIASMGMKKVGRVGG
KALLYFEIVTTAALIIGIIVANVVRPGSKLKGGDVSQYVQSGQEMKWMDFFLHIVPSNMFEAFAKGDILQVL
FFSILFGAGLTMLGKNG--------QPVIDFFERLSKVFFNILSIVMKLAPVGAFGGMAFTIGKYGLSTLIP
LGKLMICVYAAMALFVFIVLNFICKLYKFSLWKYLAHIKEELLIVLGTSSSESVLPRMMTKMEDLGCSKPVV
GLVIPTGYSFNLDGTTIYLSMATIFLAQVFHVDLSLGQQLTIIAILLVTSKGAAAVTGGGFIVLASTLSAMN
IP------LEGLALLLGVDRFMSEARAIVNLIGNGIATVVVAKS
>B0RI30_CLAMS/17-403
--IAVIIAVLLGITVGL------VAPDVGVALKPIGDAFVALIKMMIAPIISCTIVLGVGSVAAATVGRVGG
IALLYFIVMSTFALAIGLVVGNLIHPGDGLDLSGLRAPAGSTEATGETDFLLSIIPTSLLSSLTSGSILQTL
FVALLVGFALQQLGKRG--------EPVLEGIRNIQILVFRILSMVMWVAPVGAFGAIAAVVGATGFQAVIS
LATLMIGFYITCALFIVVVLGSLLWVARISIFKLMRYLGREYLLIVSTSSSEVALPRLIAKMEHVGVSKPVV
GITVPTGYSFNLDGTAIYLTMASLFIANALGSPLALGEQVSLLVFMIIASKGAAGVTGAGLATLAGGLQSHR
PD-----LVDGVGLIVGIDRFMSEARALTNFTGNAVATLLVGT-
>C6YNW5_FRATL/24-422
-FFRTILALIIGVVIGIIYNTDYYSNSFIQISNILGDGYISLLKMLIIPIVLTSIIHSIINLKGSYVIRFAY
KTIAILLILTGISAAIGASVAIIMHLGGIDIASITGNVAKNIKTSSISETILGFLPDNIFHQMDNNNVMAVV
IFAILLGFAMLIAHREDSK----LAAPFISFIDSAFFVIKKLARMIIAITPYGVLGLMVQMSIELDKNSIST
VLYFILTCYIALII--VLIMHIILLLFRTNIVRFYRSIWKAMLVAATSRSSMGTLPLSIDGLNKYGTTSSIA
TFAPTMGTTLGMNGCGVFPAVLAIMAMNATGVDITFSTVVLISLICMLASLGVSGIPGTAFVAAGVVFSYFG
LP------WQLIALIIGVDAIIDSFRTPLNIHGTMTTAIIVDKT
>H7YXT5_CAMJU/41-450
-FLRMLFALLMGLGFGFALQNILWYSETKHWFAFVSSVFVAFIKMLVVPLVSICIIKVIIEIDNIKISSLLG
ISLFWILFSTAIAATLGIFLGYSFDLG--SNFAIYEENKQIREIQTFSNIILGLIPSNIIAAINKENIIAIV
IFSFFIGISAKKISKKEEYE--QAFKSFHNFILTFYNIMMNMTATVIRFMPYAVVCMMANVLLSNGFEAIKT
AGLFIMLIYIAMLMMFGVHFLLL--SQGLNPIKYAKKAFPVWLFAFSSRSSLGTLPMTTSTLQNFGVNSAIA
NFVASIGTTTGLNGCGYFPALAAVFVAFATHTHIDFTFALMIVLVAVIGSLGIAGVPGSATMAASIMLAGIG
FG------NNFLSLILAIDPIIDMARTASNVSGAMTSALCTAKN
>B0SXM0_CAUSK/10-403
--VQVLIGIALGVLVGA------LWPEVGVALKPLGDAFIKLVKLVIAPVIFLTVASGIAHMGIKAFGRVGV
KALLYFEVVSTLALAVGLVVGHILQPGTLDPKIAAGYLEKAHHGEGLVPYLLHLIPDTFFGAFAEGNLLQVL
VISVLTGFACTRMGPFG--------DRAAAAMSDMAKLFFGIIHVVVKLAPLGAFGAMGFTIGKYGLASLVQ
LGALVATFYITALLFVLVVLGAIAWACGFSILKFLAYIREELLIVLGTSSSESALPQLIEKLERLGARKSVV
GLVVPTGYSFNLDGTNIYMTLATLFLAQATNTHLSWIQMASLLGVAMLTSKGASGVTGAGFITLAATLAVVP
IP------IAALAVLVGVDRFMSECRALTNFVGNGVATLVVAR-
>A6RF94_AJECN/51-456
-VYQILISAAIAIAIGFAVNVDKVPVAAVDLCGIPGRIWLRALKAIVLPLIVVSLILAVQRLRMSRGGALLR
WTIGYYLFTTLVAIFHSTILVALVWSKDKDLQKDIDSRSAYQAHDIVVELFDTLVPDNIVAAFANDILLGVL
VASIILGYMIKDP--AT--------SSILRVVREIEGLITIAITFLINMAPIGIFFLIMPNLFKLDIKEVGN
LGLLIGAGLSGMAIQLVIVYPILYFVTRGNPFAYWFRNSPAWITAWGTASSAGTMPVTLKCLQA-GVPDTIA
KFAIPLGTLVNMDGTAIYLPITVTFLAATQGQVITPGQYVVVFLTSTLASIGTTPIPSASLVLIIMIANSIN
VQ------VTGYGVITAIDWFMDRFRTMVNVTGDLYGAAIVTKI
>F4CEZ2_SPHS2/15-403
-ILLLLLGIITGSLVGL------FSPDFVVHLKPIGDIFLNLLFTAVIPLIFFAIASAVASIDGQKLGRILS
TMMLVFLMTIIIAAVFTIFCVWLFPLGQLADTTHANVSLNKGDQESWGERAVSFVTVNEFNQLLREHMLAFI
IFSFLVGIAALRSGAPG--------EPFRRFLSSGNEVMKNLLVYVMKLAPVGLGAYFAYQVGTVGPQLFGL
YAKPMAVYYAGGLVYFFVFFSIYAFGGGGRGIKLWRNNILPSLTAISTCSSIAVIPPNLDAAKRIGIQEPVA
NVVIPLGASLHKNGSSMSSIIKIAVAFALMGKPMEPGTLLLAIGLTVLVSIVAGGIPNGGYIGEMLMISAYH
LP------IEAVPAVMIIGTLVDPMATLLNATGDTVAAMIVDR-
>I0HRE6_RUBGE/14-406
--VQVLIAIAIGVALGH------FWPETGAAMKPLGDGFIKLIKMIIAPIIFCTVVVGIAGMEMKQVGKTGG
LALLYFEVVSSIALVIGLVIINVVKPGATLNSSAVAAYTGPGKMEGTVDFLLHVIPTTVVDAFAKGEILQVL
FFSVLFGFALHRFGGRG--------SMVFEFIEKTSHVLFGIVGIIMKVAPIGAFGAMAFTIGKYGIGTLLS
LGALMATFYTTCLLFIFVVLGTIARAHGFSVWKFCRYIKEELLIVLGTSSSESVLPRMMAKLENLGARKSVV
GLVIPTGYSFNLDGTSIYLTMAAVFIAQATDTPLTLTQQLTLLLVLLLTSKGAAGVTGSGFIVLAATLSAVG
VP------VAGLALILGIDRFMSEARALTNLIGNGVATLVVAK-
>D5W082_CLOB2/13-398
LI--LLGGIIAGAILGV------VLGEKATVFEPLGNIFINLMFTIVVPMVFVSIATAVGSMLMKRLGKILG
SLMLTFVVTGCFAAVLVLVVVNIWSPA--ANTAIAMESAKVQESASISSIVGSLTVDDFSGLMSRKNMLPII
VFAIISGLAVSACGGEE--------SAVGKLLENLNRVIMRIVEMIMKLAPIGLGAYFANLIGKFGPQLIGD
YGRTMLIYYPMCLVYGMVFYPAYTYAGGRGVKKMLQNILDPAVTAFATQSSVATLPVNMKACKNIGVPEDIS
NIVLPMGATMHMDGSVISSITKIAFLFGVFKMPFTMGTYAMAVLVSILSAFVLSGAPGGGLVGEMLIVSFFG
FP------GEAFPLIATIGFLVDPAATCLNSSGDTIASMIIARF
>E2ZA57_9FIRM/30-415
--AKLLAGIVGGIILGSLGSDAVAYEGFIRLLSTFTSLFSTFLSFLIPLLIVSFVAVGMADL-GKQANKLLG
LTVFLAYASTILAGYIAYFFGVSILPN-----FIHPFSGSVADVNPYDPFLTIKVTPVF-------DVMTGL
MLAFILGIGMANLKIGT-------AGKLLSVLREVRDIITKALTKIIILIPIYVGSLFCKLAAQKIVATAKI
FIGLYVCILLLQVLYLLLQFGISGLICKRNNFKYIPRILPAYFTAVGTQSSASTIPINLKCAHNCDMSEGVA
NFCIPLCATIHLAGDTICLVLGTMGIMMAMGMDVGLTLFTPYIFMLGVTMVAAPGVPGGGVMALGIITSMLG
FT------EPMQQLIISLHFSQDSFGTATNVAGDQALSMIVDKV
>A3UWW7_VIBSP/9-406
--GRVILGMVVGILTGFAIQGFVNNYIVNGLFEVGGQIFVASLKMLVVPLVFVSLVCGTSSLKLSTLGRMGG
KTLALYIGTTAVAITLALTIGNLFQPG-AGADLTAASSFKSADAPSLGQVIIDMFPTNPIQAMAEGKTLQVI
VFAVLFGIAISAAGKPG--------ERIAAVFSDLNEVIMKLVALLMNLAPYGVFFLMAKLFSGLGLGAIWN
LAEYFLVLAGTLLLHGLVTYSAMLKFTGLSPITFLRKMEDAIMFAFSTASSNATIPVTMETAKNMGVDNKVA
SFTVPLGATVNMDGTAIMQGVATAFIAQAYNIDLTMGDYLMVILTATLASVGTAGVPGVGLVMLAMVLNQVG
LP------LEGIALIMGVDRLLDMIRTAVNITGDSAVTIIVAKS
>F9MQR7_9FIRM/6-395
--TQILIGLILGAIVGY------LFPDVGDKLKPFGDAFLRLIKMIVVPLIFSTLVMGIAGTGFKKLGRLGG
KSIIWFEFATTIALAIGLIVMNVAEPGTAAAGDADKVATASQHSINLVDYVVHIIPTNIIDAAARQDMLQII
LFSCFFGVGVAHIGKDG--------ESIVNACRCIAETMFKVTSYVMHLAPIGVFAMIAYTVGSYGIEMLIP
LGKLILSVAIATLIFICIIALVA-SFTRINFFCLLKALKDILLLAFSTASSEAALPGAMQRLEELGVPKNIV
TFVMPTGYSFNLDGSTLYSSACILFIAQLYGIHMPMEQQILVMLTLMLSTKGIAGVPGAGIIVVAATAVAFN
LP------TEGVAILLGIDRLLDMIRTICNVSGNCMATMVVACW
>E0M1I6_9ENTR/9-402
--FQVLMAIGIGVLLGH------FYPELGTQMKPLGDAFVKLIKMIIAPVIFCTVVTGIAGMEMKAVGRTGA
VALLYFEIVSTIALLIGLIVVNVVQPGATLDAKAVAMYAQQAEQQGVVAFLLDIIPNSVIGAFASGNILQVL
LFAILFGFALHRLGNTG--------TLIFNVIENFSKVIFGIINMIMRLAPIGAFGAMAFTIGKYGVGSLVQ
LGQLIICFYITCILFVVIVLGLIARFAGFSIFKFIAYIKEELLIVLGTSSSESALPRMLDKMEKLGCKKSVV
GLVIPTGYSFNLDGTSIYLTMAAVFIAQATNAHMDIFHQITLLVVLLLSSKGAAGVTGSGFIVLAATLSAVG
LP------VAGLALILGIDRFMSEARALTNLIGNGVATVVVAK-
>G3PUU0_GASAC/21-481
-LILSVLAVVIGCLLGFFLRGKQLSEQEVKYFQFPGELLMRMLKMLILPLVVSSLMSGLAAL-AKCSSRLGI
MTISYYLWTTFVAVVVGIVMVYMIHPGAQKEASEEGKKPMTSSADALLDLIRNMFPANLVQATFQQNVLGIV
IFSATMGIMLGRMGPNG--------SALVNFCQSVNEAVLKIVAIVIWYFPFGIVFLVAGKILEMDPSAMGK
LGFYAITVVMGLVLHGLFILPAMYFITKKSPIVYIRGILQALLISLATSSSSATLPITFKCLLENHIDRRII
RFVLPVGATINMDGTALYEAVAAIFIAQVNNYELDFGQIITISITATAASIGAAGIPQAGLVTMVIVLTSVG
LP------TDDITLIIAVDWALDRFRTMVNVMGDALATGIMAHI
>H2S1S0_TAKRU/47-489
--TLTVLGVILGAVAGMLLRASPIHPDIVMVIAFPGDILMRMLKMLILPLIISSLITGLAGL-AKSSGRLGT
RAMIYYMSTTIIAAILGVILVLVIHPGLKENLGEGEKNDDVSSLDAFFDLIRNLFPENLVQACFQQNVLGLI
GFFIAFGICMGKMGEKA--------RLMIEFFNILNEIVMKLVIMIMWYSPFGIACLICGKIISKDLEVVAQ
LGMYMVTVIIGLIIHGAIFLPSIYFIVRKNPFSFFLGIFQAWITALGTASSAGTLPVTFRCLEELGIDKRVT
RFVLPVGATINMDGTALYEAVAAIFIAQMNGIALDAGQIVTVSMTATLASVGAASIPSAGLVTMLLILTAVG
LP------TQDISLLVAVDWLLDRFRTSVNVVGDSYGAGIVYHL
>F3M1Y5_9BACL/30-443
--KRVFAGLGLGVLFGVALQTSDVVVKSTDWFNLVGYGYVRLLQMMVIPLIMVSIISAIMKLKGKNLGKMSG
LIITVLLLTTAVAAAVGITTALAFDLSEEQQGALLQERLGDVEDRTLPQQILDFIPSNPFADMTRTSTIAVV
IFSAFIGIAVLGLDRKNKE----QAETFRNMISAVYGVVMRIVTLVLRLTPYGILALMAKTIATTDLAVIMN
LIDFVLASYVALIA--MFIIHLVLLIFGFNPFKYVKKVFPTLTFAFTSRSSAATIPLNVQTQNKLGVSEGIA
NLSASFGATIGQNGCGIYPAMLAVMIAPTAGVDTSWSFILTLIVVVMISSFGVAGVGGGATFASLIVLSTMN
LP------VALAGLLISVEPLIDMGRTALNVNDSMTAGVITGKV
>Q2A2A4_FRATH/7-401
--AQVLLGIFIGILLGI------FTPNFAIALKPFADVFVKLIKLMIAPIIFLTLVSGIAAMNLKTVGKIGG
VALLYFFAMTIVALAIGMLTANILHPGSLDASAAKAYMGDVEHASGIKDFFMSIIPDSFAGAFTDGDILQVL
FVSILFAVGLVMYGDSG--------KPILDGIQSLLKVFFKIIYVIMYYSPIAACTAIGYTIAMYGAGTLIG
LIGLLLCFYITCLIFIVVFLGVILKYCGINIFKLLGYIKTEILIVLGTSSSESVLPNLMEKLENLGCDKSVV
GLVIPTGYSFNLDGTAIYLSLAAIFIAQALGIELTLSQQVFMLLIMVISSKGAAGVTGSGFIILASTLSALG
VP------VAGIVIILGIDRFMSEGRAITNMIGNTIGTIIISK-
>F9AFI7_VIBCL/29-442
-LRQVLFGLALGSAFGLALQGHPAIQETLSWVAIVGNGYVGLLKMVIMPLVLVSMISAVVRLDNGSLGKISS
LTIGILLVTTAISALIGILITQAFGLTETARIAALESRASTVADLTIPQILLSFIPTNPFADLTSTSIIAVV
IFGVLTGIAARKVIADKQE----LETPIRTFVEAAQAIVMRLVKMIMALTPYGIAALMAKVVATSSATDILN
LLGFIVASYVAIAL-MFVVHGLL-VMVGVNPTRYFKNIWPVLTFAFTSRSSAATIPLNVEAQITLNVPPAIA
NLSASFGATIGQNGCGIYPAMLAVMVAPTVGINLDIHFIVSLIAMITISSFGIAGVGGGATFAALIVLPAMG
LP------VTIAALLISIEPLIDMARTALNVSGSMTAGTVTSRL
>D0ZBA9_EDWTE/9-394
--GQILVGLVLGIALAS------FSQSGAIAAGLLGTLFVSALKAVAPVLVFILVAASIANHRGQKT--NMR
PIVLLYLLGTFAAALVAVVVSFAFPSQ-LALVSHTNDITPPGGIVEVLQSLLMNVVDNPFRALANGNFIGIL
AWAIGLGVALRHAS-----------DTTKRVVGDLSYGVTFIVRVVIRFAPLGIFGLVSSTLAETGFDALWG
YAHLLMVLIGAMLLVALVLNPLIVFKIRRNPYPLFTCLRESGLTAFFTRSSAANIPVNMELCKKLKLNEDTY
AVSIPLGATINMAGAAITITVLTLAAAHTLGISVDLPTALLLSLVAAVCACGASGVAGGSLLLIPLACSLFG
ISSD--IAMQVVAVGFIIGVLQDSCETALNSSTDVLFTA----A
>F2I7Y9_AERUA/27-414
--VRVLTATFLGIGAGL------VFAGHTAYVGAIGTIYAHLLKAIVVPVLFFSIISTVSSLGLKTLTTIGA
KTIGVLSLHNVLASVTTIVVALTLGVG-RNAHIDLPSNVEVKEVPTLTQAVINFFPQNIIEDAANNRVIPII
VFSLFVGIAILTYQNKAE------IKAFTDFIDAGHQVIFKVAALITRFTPYAVLALLTDKVGGLNLASLGS
LLLALTTLYLVTLFHSSVTTGAIIGLGRLNPWIYLKRFFSVWMIAFSTQSSVGSVPANVSAQKEMGVPEHIA
SFTSSIGTTFGMPGCAAWPVLLAIFTINALGLDFGLLDYLYMVVVALLVSAGTVGVPGTATITATAMFTAIG
LP------VEMIIVLTPISAIADMARTATNVTASGSTGLLVARF
>H7ZZ79_CAMJU/23-433
--FWVIIGIIAGIVLGY------IDKELAIASKPGVDYFIGALKVLIGPIIFVTLVLGIISLELKKVGSIGA
KAVIYFEVVSTLALAIGIFMANVMQPGTKSVQKYISQTTEVSASSEIMHILKDAMPTDIITPFTEGKTIQVL
VIAIITALIISLMRIED-------KQAIQRVFEVAQNFVFKILQIIMYFSPIAAFSAMAVLIAQYGIGSLIN
LAYLLLVMLISCLVFIFGILGLICYFAKVNIFKFMRFISREVLIVFATSSSESALAPLMRKLEK-GLSKATV
GLVLPTGYSFNLDCTNIYLAMSLIFLAQAFNVNLSLAHEISILIVLMIASKGAVGVTGSGFIVLGSTLAALG
NMEISVLPVTAIGILLGVDKFMSEMRAVGNLCGNSVAALIVAI-
>D9Y7M6_9BURK/11-397
-LMQMMYGLVLGVIVGTM----VSSEFGATYLQPLGQLFIRLIRMVVVPLVVATLIAGSAGLGASKIGKIAV
KTILFFAITTAIAVTIGLIVANFMEPGTGLTISVEGLKAKAAAAPPLSKVLLEIVPINPIEAFAKGNMLQVI
FFSIFFGFCLSLMGDSV--------RMVTDFFQKVGDVMIRMTNYVMLYAPIGVFGLIAYTVTRHGLAVLLP
LGKLILTAFIATLIFVCITYLPIIKIG-MKISDYLKGAFEPWLIAFTTCSSAAALAVNLEASRKMGASKAIA
SFAIPLGNTINMNGTSIYMGVTAVFAAEVFGIDLTLAQQFQIVLMGVLAAVGTAGVPGAGLIMTTLVFTEVG
IP------LEAVALIAGIDRILDMIRTSVNVLGDSLTALVVSKS
>F7H624_MACMU/20-465
--LSTVAAVVLGITTGVLVRHSNLSTLEKFYFAFPGEILMRMLKLIILPLIISSMITGVAALDSNVSGKIGL
RAVVYYFCTTLIAVILGIVLVVSIKPGKVAEIDRTGSTPEVSTVDAMLDLIRNMFPENLVQACFQQNVLGLI
VFCLVFGLVIGKMGEKG--------QILVDFFNALSDATMKIVQIIMCYMPLGILFLIAGKIIEEDWEIFRK
LGLYMATVLTGLAIHSIVILPLIYFVVRKNPFRFAMGMAQALLTALMISSSSATLPVTFRCAEENQVDKRIT
RFVLPVGATINMDGTALYEAVAAVFIAQLNDLDLGIGQIITISITATAASIGAAGVPQAGLVTMVIVLSAVG
LP------AEDVTLIIAVDWLLDRFRTMVNVLGDAFGTGIVEK-
>E0DCT4_9CORY/24-415
--IGVIVAVIAGIVFGL------VAPNVAKEFKVLGTMFVNLIKMMISPVIFCTIVLGIGSVRAASVGKAGG
IALGYFITMSTFALAVGLAVGNIIEPGEATKTAGAEYAAKADHGGGTIGFIQSIIPDTLFSALTEGSVLQTL
FVALLVGFAVQSMGRKG--------EPILGAIAHLQRLVFKILTMILWIAPIGAFGAIAGVVGATGIEAVKQ
LAILMVAFYITCVIFVFGVLGLVLRFTGFSIFKLAKYLGREYLLILATSSSESALPNLMRKMEHVGVDKSTV
GIVVPTGYSFNLDGTAIYLTMSAIFISDAMNKPLSLSEQIGLLVFMIIASKGAAGVSGAGIATLAAGLQSHR
PE-----LLDGVGVIVGIDRFMSEARALTNFSGNAVATLLVGT-
>H7VXN9_CAMCO/14-400
--LQICAGIILGILVGI------SSKEIAEVVNLLGVLFTNALKAIAPILVFILILTSICTRDFSQSSSKIR
NIVILYIVGTFLAAACAVIASFMFPVELVLEGVQKAENTSPMHLNEIFKNLLLNIVDNPINALSSGNYLGIL
AWAIGGGIALKNCSQE-----------AKQIFVDINEGVLKIVKFIVKLAPFGIFGLVANSVAQTGAQGLLS
YAKLLVLLVLTMLFVAFVINALIVFYTRKNPFPLFICLRRSAFFAFFTRSSAANIPVNMALCAKLGINKEFY
SISIPLGATINMAGAAVTIAILSLSAAHSVGIQVSFLQAFLLSIIATFAACGASGVAGGSLLLIPLACSLFN
IDYD--IAMKVVAIGFIIGVVQDSVETALNSSTDVLFSAICSKD
>C3E120_BACTU/6-401
--WQILIGLALGIAVGAI---FFGNPAVVSYLQPIGDIFIRLIKMIVVPIVVASIVVGVAGVGVKKLGRLGG
KTIIYFEIITTIAIIVGLLIANIFQPGTKTDISKYTHTTEQVQSHSFADTFVNIVPTNIMKSLADGDMLAII
FFSVLFGLGVAAIGERG--------RPVLQFFQGVADAMFYVTNQVMKFAPFGVFALIGVTVSTFGLASLIP
LGKLLIVVYGAMIFFVVVVLGLTAKIFGINIFQFFKILKDELILAYSTASSETVLPKIMEKMEKFGCPKAIT
SFVIPTGYSFNLDGSTLYQAIAAIFLAQMYGIDLSITQQITLLLVLMVTSKGIAGVPGVSFVVLLATLGTVG
IP------PEGLAFIAGIDRILDMARTAVNVVGNSLAAVVMSK-
>H6KR84_TREPM/3-394
-ILKFFVGSCIGALVAYT----IPETLSAPLMQTISELVVSAGSYMLYPVIFFGFSVSIFEMRERLLLRTTL
ISIGACVATAFSLSLVGLFSVLVYRPA---RIPIFATGTPQNPGFQIRTFFLQLFPASSFEVFTNGDLLPLC
VFASFVGAGCAVDRVAA--------KPVLALFESLTRVAHTVMVFFVDMLSIGFIALSAHWLFRRPLLSTGV
FTDLVILLTLTAIFICSVLYPALIKMCEVNPYRVLYAALAPMSTAFFSQNAHATLPVLLYHAEEIGVQRTTA
TVLLSIFSIFGRAGSACAITMSFALILKSYSHLIGFFDALWIITAASFLSIFLGRFPTGGVLILASICAWYG
RG------FSGYLVIRPAAFFVGSIATTLDTLNALICTAISA-E
>E8R817_DESM0/12-404
-FAVILAAFLLGLLAGYLVSPKETASATASWLKALGDVFVRLIRIVIPLLILFTIAAATSSIAARKLGRILA
WMLILYIGTSILAATWGVLGGVFFKPG-EGIGLQVPKDYKPPTPPSGVDLLLSFFQPDFSNLLTVSGSMTMI
IFAILLGVAAVLMGEPG--------RRVASGLSLLSSLMVKFVSVVMYYAPVAVFSYSAWLMISYGPAMLGA
YARFLGVQYGFTLMHFFIVYSIIVYVGGLNPLKYFKAQLTPFLVAFTTRSSAVTLPFNMEAARKMGIPDEVF
EITLPVGATVNMDGTALYQALSALFIAQLFGISLTPGQLGMAIMAAVIGSVATAAIPGGGTIMLAYVLSVLG
LP------LEGVGIMLVVDPLADAVRTAVNASGDNACTVLISRL
>E4UCW1_LIBSC/18-410
--IQVLVAISIGIALGH------FFPQIGVQMQPLGEIFIKITKMLITPIIFLTVSTGMARMTMKVIGRIFW
KSMVLFTIFSLLALVIGLVVGNIAGPGKSLNQTGISMPIGSSHSKSFVHFLEDMIPHTALSALTSGNILQTL
VVALLFGISLSLVGKKS--------STITKCLEEINFPVFKMVSIVMRAAPVGAFGAMSFTIGKYGLSSVYN
LIFLVACLYMTSAFFILVILGSLARFFKFSVIKLILFLKEEILLVLSTSSSESALPGLMKKMEE-GCDRSIV
SMVVPTGYSFNLDGSNIYMTLATLFIAQATNIPMSLEEQISLVLIAMVSSKGAAGVTGSAFITLAATISLFP
LP------IAGMTLILGVDRFMSECRSVTNFIGNAIMTVVVSK-
>Q6MA90_PARUW/3-388
--LKIFIGLALGVLAGI------ILGERAALLKPLGTIFLNLINMIIPLLILSSMAIGITSIHPQKLGRVGG
KTIGIYFITTVISILIGILFANSFQVG--SGLHLTSVNIIEAKTPSFSEIIVSIIPSNPVAALASGSILQII
VFAVFLGIAINFSGEKG--------IPLKNFLESLADVMYRLTSLVMEFSPIGVFGIMAWVAGTFGISLLIP
LFKFLGVYYLACLIHLAVVYSLILKLGHLQILPFFKGMGDAIMMAFSTGSSAATLPVAMHCLQELGVSKNIS
NFVLPLGLTMNMNGSAIFQAMSAIFIAKAYAIPLDLSAYITLLMTATMAAIGTAGVPGGGFVMLSAVLTSLG
LP------LEGLAVLVGIDRLREMVTTVLNILGDAAVTVFIAKQ
>DCTA_BURCA/10-402
--VQVIFAIIVGVILGH------FYPSIATDMKPLGDGFIKLIKMVIGPIIFCTVVTGIAGMEMKKVGRVGG
KALLYFEIVSTFALLLGLAATHLLRPGATLDGKAVASYAAKAHGQSTVDFLMHIIPNTMVDAFAQGEILQIL
LIALLFGSVLAHLGERG--------KVVTDFIDGLTRVLFGIVHIVTKLAPIGAFGAMAFTIGKYGVGSLVP
LLKLIGTFYLTSVVFVLVVLGAIARFTGFSIIRFVSYIKEELLIVLGTSSSEAALPQLMEKLEK-GCSRSVV
GLVVPTGYSFNLDGTNIYMTMAVLFIAQATNIELTWMQQLTLLAVAMLTSKGASGVTGAGFITLAATLAVVP
IP------LSGMVLILGIDRFMSECRALTNIVGNGVATVVVSA-
>Q1LQV0_RALME/5-403
LPTLIFVAMLLGVLVGAAVHDAATAKSIADHLSILTDVFLRMIKMIIGPLVFATLVSGIASMGGKTVGRIGL
KAMAWFMAASITSLLLGLLMANLLAPGNLPLPAADAASNLKTGALNLRDFIAHMFPKSFVEAMATNEVLQIV
VFSLFFGFALGTLKDGV-------GKPVLAGIDGLGHIMLKVTNYVMAFAPLGVFGAVSAVISAQGLGVLVV
YAKLLGSVYAALALLWLALIAGGYFLGR-DVFRLMRTLRTPLMIGFATASSESAYPKVIDQLTRFGVKPRIT
NFVLPLGYSFNLDGSIMYTSFAALFVAQVYGIQLSLTQQITMLLVLLVTSKGIAGVPRASLVVVAAVLPMFG
LP------EAGILLVLGIDHILDMGRTVTNVLGNAIATTVVAKS
>C4G9L8_9FIRM/13-403
--SQIFIALILAIIIGSIFACLGQAQIAKTYIKPFGVIFLNLIKWIVAPLVFFSIMAGVISLQVRKVGSIGG
KTISFYLLTTAFAITIGLIIANLFKG-IFPVLATTDLSYKTEAAVSFMDTIVGIFPSNFVKPFAEANMLQVI
VASLFIGFAIMQIGPRM--------SKVEEAVNILNDTCLKVMEMILTLSPIGVFCLLAPVVAENGPAILGS
LAAVLAVAYLCYLVHAILVYSLTVRAAGMSPFKFFKGMMPAILFAFSSASSVGTLPLNMECTEKLGAKKEIA
SFVLPLGATINMDGTAIYQGVCSIFIASCYGIHLTFPQMLTIVLTATLASIGTAGVPGAGMVMLAMVLQSVG
LP------VDGIALVAGVDRIFDMGRTTVNITGDAACTMVVNAL
>B1FNP2_9BURK/10-402
--VQVIFAIIVGVILGH------FYPALATDMKPLGDGFIKLIKMVIGPIIFCTVVTGIAGMEMKKVGRVGG
KALLYFEVVSTFALLLGLAATHILRPGATLDGKAVASYAAKAHGQSTVDFLLHIIPNTMVDAFAQGEILQIL
LIALLFGSVLAHLGERG--------KVVTDFIDGLTRVLFGIVHIVTKLAPIGAFGAMAFTIGKYGVGSLVP
LLKLIGTFYLTSVVFVLVVLGTIARVTGFSIIRFVSYIKEELLIVLGTSSSEAALPQLMEKLEK-GCSRSVV
GLVVPTGYSFNLDGTNIYMTMAVLFIAQATNIELTWMQQLTLLAVAMLTSKGASGVTGAGFITLAATLAVVP
IP------LSGMVLILGIDRFMSECRALTNIVGNGVATVVVSA-
>Q30P14_SULDN/12-399
NT-LVLLGIVLGVLFGV------FAPQLALGQQIIGEIFISFLKMLVVPLVFSSIYVSIVGLGLKSLRDIGA
RVIALYILTTALAVFAAVMAMNLVPLGVVAVEGLEYAKASELASFSFKSMILSFIPTNIFHSLSEGSMMPII
VFASLFGVASLHVAKQK-------ELEMVNFFTGVMDAMLIIAQWVIKLTPIGVFSLISYVVANQGVDVIIG
LWKYLLMVLAVLFFHAVVTLPALLFFSRINPFKYLSAIREAPIMAFSTASSMATLPVSMRVVEEGGVDKKNA
SFVLPLGATISMDGTAAYLTIATLYISHLSGVDLTLFEQLLLGVSVVALSVGVAALPSASLVMLIVILKQFG
LP------LEYIALIIAVDRILDMARTALNVTSDLVVAKIVDEC
>F8D1U2_BACTR/8-400
--VQVIIGIILGIIVGF------LFPEFGAKLKVLADAFIKLIKMVIAPIIFFTVVIGIGNMGLKKVGRIGG
KALIYFEIVTTFALAIGIIVVNLIKPGVKGGDVSQYTKQAEEVNHGVIEFLLSIIPDNVIGAFAKGELLPIL
FFAILFGLSTAALGEKA--------KPVVALFERLADIFFGVVNMVMKVSPIAAFGAMAYTIGTFGVGSLVS
LGKLMGSVYITMALFIFVVLGFIAKFYGFNIFKFIAYIKEEILLVLGTSSSESALPKLMERLEKYGCSKSVV
GLVVPTGYSFNLDGTSIYLSMAAVFIAQAYGIDLTIWQELTLLGILMLTSKGAAGVTGSGFITLAATLAVFP
IP------VEGIALLLGVDRFMSEARAITNLIGNAVATVVVSK-
>G7EQD2_9GAMM/9-417
--TRIMIGMVLGVAVGFIFQLPIKAFFVDGLFHVGGQIFIASLKMLVVPLVFVSLVCGTCSLSPKKLGRLGG
KSIGLYLVTTAIAITVAITLALLFNPG-EGIGLPSQASYDAKEAPTLARVIIDMFPTNPFEAMAKGNMLQVI
VFALLFGIAMALSGKAG--------KRVATVFEDLNTVILKLVTLLMNIAPYGVFFLMAKLFTTIELNLIVS
LAKYFGVAVLALLLHAFVNYTLLLKLTGLNPLTFLAKMKHTCLFAFSTSSSSATMPITLETATKLGANNSVA
SFTIPLGATINMDGTAIMQGVATVFIAQVFSVDLTISDYLMVILTATLASVGTAGVPGVGLIMLAMVLNQVG
LP------VEGIAIIIGVDRLLDMTRTAVNVTGDCMVTCVVAKS
>A5N5B1_CLOK5/10-405
IV--LLGSIIIGAILGI------FLGHKASVLKPFGDLFLNLMFMIIIPLVFFSVTSAIANMKMKRFGKIIG
STFIVFLFTALAASIIGIIGVFIVEPAKQIVSGSNDSLQQVKHVGVFQQIVNTITVSEFTSLFSKSNMLQLI
VFSVLFGISTAALGEKA--------ETVTKFFTAASRVMMEMVRIIMYYAPIGLGCYFASVIGELGPQILQG
YLKVFILYIIISIIYYFGFFTLYAFAGGKNAIKIWKNAAVPTITALATCSSAASIPVNLEFTKKMGVPKDVT
ETVIPLGANIHKDGSVIGGVMKIAFLFGLLNKNMAISSVLSIIFISFLVGAVMAAIPSGGMIGEMLILSIYG
FS------QGLLPIIMVISVIIDAPATVLNSTGNTVCSMMISRL
>B7H0S3_ACIB3/8-411
--WQILIALILGIVVGAVLHQPEIDSIVNNVLTPLGKIFISLIKMIVIPIVFSTLILGIAGVGTKSLGRLGF
KTILYFEIITTIAILVGLFAANIFHPGTDISQYKHTTEEVQSQSHGIIQTILSLIPTNIISSMAHGEMLPVI
FFAVLFGIGLSSLPATT-------KDPLLNVFHAVSETMFRVTHIIMKYAPVGVFGLIAVTVANFGFASLIP
LGKLVVLVYGAILFFALVVLGITAKMFSINIFTLFKILKDELILAYSTASSETVLPRIMQKMEAYGAPKAIS
SFVIPTGYSFNLDGSTLYQSIAAIFIAQLYGIEMSISQQVILVVTLMITSKGIAGVPGVSFVVLLATLGSVG
IP------VEGLAFIAGVDRIMDMARTALNVVGNALAVLVISK-
>F5KGW0_PSEAI/10-402
--VQVLVAIAIGIALGH------WYPETAVAMKPFGDGFVKLIKMAIAPIIFCTVVTGIAGMQMKSVGKTGG
MALLYFEVVSTVALIIGLVVVNVVQPGNTLDTSKIAAYAAAGEKQSTVDFLMNVIPGTVVGAFANGDILQVL
FFSVLFGYALHRLGSYG--------KPVFEFIERVSHVMFNIINVIMKVAPIGAFGAMAFTIGAYGVGSLVQ
LGQLMLCFYITCILFVLIVLGGIARAHGFSILRFIRYIREELLIVLGTSSSESALPRMIDKMEKLGCNKSVV
GLVIPTGYSFNLDGTSIYLTMAAVFIAQATDTPMDITHQITLLLVLLIASKGAAGVTGSGFIVLAATLSAVG
LP------VAGLALILGIDRFMSEARALTNLVGNGVATVVVSK-
>B6XGL0_9ENTR/29-443
--KKVLLGLVFGVAYGVGLHGHQTIKDSILWFNIVGNGYVQLLQMVIMPLVFASILSAVARLHASSLGKISF
LTIGTLLFTTAIAALIGILIANLFGLTTARLAAIETNYIGKVSDLTVPQLILSFIPKNPFADLTPTSIISVV
IFAAFLGVAALQLFKDDKE----RGEKALAAIDVMQAWAMKLVRLVMRLTPYGVMALMIKVVASSNLADIIN
LGTFVVASYVALAI--MFVIHGVLITTGLNPIKFFKKAGPVLTFAFTSRSSAASIPLNIETQTRFGVPESIA
SFSASFGATIGQNGCGIYPAMLAVMVAPTMGINFDPLWIATLVGIVTISSAGVAGVGGGATFAALIVLPAMG
LP------VTLVALLISVEPLIDMGRTALNVSGSMTAGTVTSQL
>G1TLA6_RABIT/1-400
-I--------------------------------------------ISPRLLFSSPSGVAALDSNVSGKIGL
RAVLYYFCTTIIAVILGIVLVVSIKPGKVDEIDRTGSTPEVSTVDAMLDLIRNMFPENLVQACFQQNILGLI
IFCLVFGLVIGKMGEKG--------QILVDFFNALSDTTMKIVQIIMCYMPLGILFLIAGKIIEEDWEIFRK
LGLYMVTVLSGLAIHSIVILPLIYFVVRKNPFRFAMGMTQALLTALMISSSSATLPVTFRCAEENRVDKRIT
RFVLPVGATINMDGTALYEAVAAVFIAQLNDMDLSIGQIITISVTATAASIGAAGVPQAGLVTMVIVLSAVG
LP------AEDVTLIIAVDWLLDRFRTVVNVLGDAFGTGIVEK-
>B4SQZ3_STRM5/12-416
--QRVVGGFVLGALAGW-----ALGPAAETWFGPLGELYVTLIKMIAVPLVFFAVINAISSLHQKSVAALSG
RTFLWFVITAALAVCVGLGVGTVLQPGAGGLQLSMASNYVPREVPSVVQVLLDVVPANVFYALSGISILPVI
FFAGLVGFAIVKLGEKV--------TEARKLVGQMSDIMIQVTRFVLEVTPIGTFGLIAGLVGSYGFEKLLP
LGHFVLALYVACALHIVVVYSALLLAHGLNPLKFFRGAAPGMQVAFVSSSSFAAMPVALRSITHLGVNKDYG
SFAVPLGASIKMDGCAIYPALCAVFIAQYSGVPLTPEQYVVVLIASVLGSFGTAGVPGTAVIMATVVLSAAN
LP------LETIGYLYAIDRILDMMRTMTNVTGQMLVPVIVAKE
>Q3REV5_XYLFA/23-415
--FWVIIAIILGALLGH------CYPAVGQQLKPLGDAFIKLVKMIISPVIFLTIVTGIASVAVGTVARVFG
KAMVYFLFFSTLALLLGLVVAHVVHPGVDLHQGEIANYVEKSHDLTLVGFLMDIIPKTLLSPFVGDNILQVL
FVAVLFGIALALAGERG--------KPVLNLLDALTVPVFRLVQMLMKMAPIGAFGAIAFTIGKYGVDSLVN
LGWLVGSFYLTSLLFVLVILGAVSWLCGFSILKLIRYLKAELLLVLGTSSSESALPSLMEKMVQ-GCRKSVV
GLVVPTGYSFNLDGTNIYMTLAALFIAQATNTELTPAHQLALFLVAMLSSKGAAGVSGAGFITLAATLAVVP
VP------IAGMALILGVDRFMSECRSLTNFIGNAVATLVVSR-
>A8RLL3_9CLOT/33-420
--TQILIATAGGIVFGS------LIGPWASNLKFIGDIFIRLIQMSVVLLVMTAVAGAVGSG-GQDVGKMGF
HTFKWIIFFTLISAGLGVVLSMLIQPGGIEIANAEAIANASAETASLQDTLLGFVSTNIIGSMADSAMVPCI
VFALFFGTAMGTYTRQSG------NRNMVEWVTGFNTIITNIIKAVMHVAPIGIFCLLANVAGSTGFKVIIP
MIKFLGVLLLGDAIQ-FLIYGPLTALCKVNPAKMPKKFAKMSMMAVTTTSGAICLPTKMEDAVVFGVSRKVA
DFTGPITMSMNSCGAALCYVAAIFFMAQSTGIQLTTYQMGMAILLSCLMCMGTIVVPGGSVIVYTFLASSLG
LP------LESIAILIGIDWFSGMFRTLMNVDVDVMVGMLVS-S
>C5UQJ8_CLOBO/1-422
-M---IFSLILGLLVGIVFLSVPEGQHAIGIFYILGQLFINALQLIIVPMIFASITLSMCHISTRKLGRISV
KTLSGFLTTSIFALIVAGIFAFLAHKAIFSVNIHEMSSVQANSGSNPLLVLIQAVPNNIFSVFTNSMVLSIV
FLAVVTGLCINKLGDEI--------LVLKKLLQDINNIITIFLNFVINLGPIAIFVLITRTFAVYGIEHLKP
AFAYMLTVAAASILFLFTGYPLFVYKTKLNPFIFMKKMAKVALLGFSAASSAAALSLNKKTTVELGVDEDIA
AFILPLGMTINMNGTAIMQVIAAVFIASTSGYEIGISNIFVIALLALISSVGTPSAPGASSIILFSILTGMG
YNNP--ATVVAYSLIIAINRPIDMLITCLNVIGDGATAVVVAKS
>G6EAE3_9SPHN/10-397
--QRVVAALVLGVITGL------LWGPEAESIKWIGDFFIKSIKMLVVPLIFVSIVGGVASIGLRKLGAVGW
RAMVLFVVTGQIAVWLGLALGTIFAPGGVDTSAIAAGATPEPVATSAVDMILSMVPESPVKVMADAQVLPLI
VFALLIGIGIVMAKEEG--------QPLVRVFDSGSIVMQKVTMIVMELTPFGVFSLMAWVAGTLGQDALVA
LAKLVALNYLGCLLIIGVMYTAIIKLARLPVRHFFRGIIDAMAVAYSTASSNATLPVTLRCAERLGVSRPTA
SFVVSLGATINMDGTAMYLGLATLFGAQIFGIHLGFSDYIVISVLATLGSVGAAGIPGAGLIMMALVFGAVG
VP------LETIAFVAGVDRIMDMMRTATNVTGDSAVTTAVA-V
>D0X5P3_VIBHA/27-418
IGVQVVIAMIVGTAVGA------FMGQSATVFAPLGAIFINLIKMLVIPLVAVALISGAAGLGSQSAGKVGL
VTLGYFGLTSALAVALALVMGEVFQPGSGVEGMFSAEYASKGELPTFWATITGMIPTNVFQSLNEANILQIL
VFCMFFGIAISKQEKSR-------REPIINGVNCIVDAMVWMINKVMIIAPIGVFGLMAEAVGTFGFGALMV
VFKLFVVYVAAILVFGFVVYPAMVHFTKTSAKKFVSAMKKPQAVALSTASSMATLPVTMDTCEKLGVRNSTA
SFVLPLGATINMSGNAIYYGLVAIFFAQLFNIDLGMGAYIAIIVTSTLGAVGQAGVPGPSFLVVAVLL-AAG
IP------IEGLPLLFALDRIFDMIRTALNITGDAACAVIVDAL
>C2PDB7_BACCE/6-401
--TQIFVALVLGIVVGAV---FYGNKTAISYITPIGDIFIHLIKMIVVPIVISALIVAVAGVGMKKLGKLGG
KTILYFEIITTIAILMGLLAANIFQPGQQSDISSYKQTADATEKKGFAETIVHIVPKNVFESISQGDLLPII
FFSVLFGLGVAAIGDKG--------KPVFNFFEGVLEAMFWVTNQVMKFAPFGVFALIAVTVAKFGVATLLP
LGKLVLAVYVTVILFVVIVLGINARMVGVNIFTLMKILKEELILSFTTASSEAVLPNIMRKMEEFGCPKAVA
SFVIPTGYTFNLTGSAIYQALAALFVAQMYGVHMSLTEQITLLFVLMLTSKGMAGVPGASFVVVLATLGSMG
LP------LEGIALIAGIDRILDMIRSSVNVLGNALAAIVMSK-
>G0CYC9_CORUB/33-424
--IAVIIAVVAGIAFGL------IAPDLAKNFKVIGTMFVSLIKMMISPVIFCTIVLGIGSVRAASVGKAGG
LALTYFIIMSTFALAVGLLVGNLIEPGEATAGEGAAFADKAEHGTGLVGFIQSIIPETAFSSLTSGSVLQTL
FVALLAGFAVQGMGKAG--------EPILRGIAHLQKLVFKMLTMILWVAPIGAFGAIAGVVGATGFEAVKQ
LAILMLAFYITCVLFIFVVLGIILRGAGFNIWKLLKYLGRELLLIVATSSSESALPNLMRKMEHVGVDKSTV
GIVVPTGYSFNLDGTAIYLTMSAIFISDAMNKPLTLGEQIGLLVFMIIASKGAAGVSGAGIATLAAGLHSHR
PE-----LLDGVGVIVGIDRFMSEARALTNFSGNAVATILVGR-
>E1IKM8_ECOLX/29-443
--KKVLVGLVMGVVFGLALHDSQVLKDSVQWFNIVGNGYVQLLQMIVMPLVFASILSAVARLHASQLGKISF
LTIGTLLFTTLIAALIGVLVTNLFGLTTARLNAIESNYVGKVSDLSVPQLVLSFIPKNPFADLTPTSIISVV
IFAAFLGVAALKLLKDDAP----KGERVLTAIDTLQSWVMKLVRLVMQLTPYGVLALMTKVVAGSNLQDIIK
LGSFVVASYLGLLI-MFAVHGILLGINGVSPLKYFRKVWPVLTFAFTSRSSAASIPLNVEAQTRLGVPESIA
SFAASFGATIGQNGCGLYPAMLAVMVAPTVGINLDPMWIATLVGIVTVSSAGVAGVGGGATFAALIVLPAMG
LP------VTLVALLISVEPLIDMGRTALNVSGSMTAGTLTSQ-
>H3UXJ2_STAEP/10-410
-LTQVIIALVLGVIAGLL---LYGQDDVANYIKPFGDVFLNLIKMIIIPIVFCSLALSISNLGSKKVGSYGW
KAILYFEIITTIAIGLGLIIGNLFKPGTKYQSSAHSAEQATTYGNHLIDTLVHIVPTNLFESMAKGELLPII
FFAVFFGLGLAAIGEKA--------EPVKGFLNGTLEAVFWMINKILKLAPIGVFAFICTTVMTFGASALIP
LFKLLVVVVFAMVFFVIVVLGIVARMVGISIFSIMKILKSELLLAFSTSSSEAVLPIMMKKMERFGSPKDVT
SFVIPIGYSFNLDGSALYQSIAALFVAQMYDIHLSLTEQLVLMATLMIASKGMAGVPGVSIVVLLTTLTSMN
IT------AQGLALIIGVDRLLDMVRTCVNVIGNALSTVVIAK-
>E6YY20_BARSR/29-440
-FLRVMLGLIVGLIFGSALQGESTLLKSVEWFNIIGDGYLLLLQMIVMPLVFISIVSAVAHLHSYAVSRISV
VTISILLFTTCISALVGILVVNFFGLTGEDISAVLGGNTFQVGEINIPKLILSFIPQNPFADLMRTSIIRVV
IFSAFLGSAVLLLKKDDPD----KGEKALSFIQVIQSWVMWLVRIVIALTPYGIFALMTKVGATSNVADIFK
LLVFIVASYIGIIL-MFGIHGVLLGISGINPFRFFKKVVPVLTFAFSSRSSSATIPLNIEAQTQIGVPQSIA
SFAASFGATIGQNGCGLYPAMLATMIAPSVGINFDPIWIATLVGVVTLSSIGVAGIGGGAVFAALIVLPIMG
LP------IALVAVLISVEPLIDMGRTALNVNGSMLAGAMTS-Q
>Q3KLV2_CHLTA/3-392
--MKIFIGLIIGVVSGL------ILEDKAVFVKPFGDIFLNLLSMVVYPLVFCSMVLGIASISMKKLGRIGL
RSLGLYLATTSVAIGIGLAFALFFSPGLQGFNAVDLASSGSSGGMNFLATFAQVFPSNPLRSFVEGNILQII
IFALFTGIAMRLAGEAA--------RPVERFVHGCNEIMLRMVNMIMSFAPYGVAASMAWISGNHGLTVLLQ
LGKFLVVYYLACICHAILIFGGLVRGCRSSFSKFLSSMMDAISCAVSTASSSATLPVTMRCVSKLGVSSEVS
GFVLPLGATVNMNGTAIFQGMAAVFIAQAYNCPLSLTSLLLLVVTATFSAVGSAGVPGGGMITLGSVLTSVG
LP------IQGIAVLAGIDRLRDIIGTPMNILGDAVVALYIA-D
>G4K7G8_9RHIZ/40-432
--VQVLTAIALGVAVGY------LYPGTGEALKPLGDAFIKLVKMIIAPVIFLTVTTGIAGMNLKKVGRVAG
KAMIYFLTFSSLALMVGLVVANVVQPGASLDGQAVQGYVAKVHDQSVTGFLMNIIPSTIVGAFAEGNILQVL
FFSILFGSALAMAGDTG--------KPVLSLLQALLAPVFKLVGILMQAAPVGAFGAMAFTIGKYGIGSVVN
LAMLVATFYFTAFVFVFGILGAVCRYNGFSIFSLVRYIKEELLLVLATSSSEAALPSLMEKMEK-GAKRSVV
GLVIPTGYSFNLDGTNIYMTLAALFIAQATNTHLSVADQILLLVVAMLSSKGAAGITGAGFVTLAATLSVIP
VP------VAGMALILGVDRFMSECRALTNVVGNAVAALVVAR-
>F4EVN9_9FIRM/3-393
--VRIFIALILAVVVGLAV-GEEYIGFINWWIAPIGTIFINLIKMMIVPVVFSSLIVGVTSLGTKTLGRISA
KAVGIYLSTTAIAIVIGFAVAGVIHPG--VGLALSGTAPEVKEAPSIMQVFVNMIPTNPVASMAKGDILPVI
IFALFIGVSITQVGGER-------GTKLIGFFDACAEVCYKAIGTIMSFAPYGVFALLLPVVAKNGPKVLLP
LLSVIVCAFIGSVIHAVLVYSTMASFGKMTPVKFFRGMSEAMMLAFTTCSSSGTLPVNMKNCEELGVSRKIS
SFVLPLGATINMDGTALYMGVCSLFIANVFGIDLTFQQMAMIVLTGTLASIGTAGVPGAGLIMLAMVLQAAQ
LP------FEGLALVAGIDRILDMIRTCLNVTGDGAVAVVVAAS
>DCTA_XYLFA/23-415
--FWVIIAIILGALLGH------CYPVVGQQLKPLGDAFIKLVKMIISPVIFLTIVTGIASVAVGTVARVFG
KAMVYFLFFSTLALLLGLVVAHVVHPGADLHQGEIASYVEKSHDLTLVGFLMDIIPKTLLSPFVGDNILQVL
FVAVLFGIALALAGERG--------KPVLNLLDALTLPVFKLVQMLMKMAPIGAFGAIAFTIGKYGVDSLVN
LGWLVGSFYLTSLLFVLVILGAVSWFSGFSILKLIRYLKSELLLVLGTSSSEAALPSLMEKMVQ-GCKKSVV
GLVVPTGYSFNLDGTNIYMTLAALFIAQATNTELTPAHQLALFLVAMLSSKGAAGVSGAGFITLAATLTVVP
VP------IAGMALILGVDRFMSECRSLTNFIGNAVATLVVSR-
>E2QVG2_CANFA/19-472
-LILSVLSVTVGCLLGFFLRTRRLSPQEISYFQFPGELLMRMLKMLILPLVVSSLMSGLASL-AKTSSRLGI
LTVAYYLWTTFVAVIVGIIMVSIIHPGAQKETMEQSGKAIMSSADALLDLIRNMFPANLVEATFKQNVLGIV
IFSATMGIMLGRMGDSG--------TPLVSFCQCLNESVMKIVAVAVWSLPW--LPLLPLTLGRLFPRQVRP
LGVCGPAGAIGRLAKGRMFLPDLDRITKKNHIVFIRGVLQALLIALATSSSSATLPITFKCLLENHIDRRIA
RFVLPVGATINMDGTALYEAVAAIFIAQVNNYELDFGQIITISITATAASIGAAGIPQAGLVTMVIVLTSVG
LP------TDDITLIIAVDWALDRFRTMINVLGDALAAGIMAHI
>A8RXK9_9CLOT/10-399
--TQIFAAMLLGAVLGI------VIGEPMTKVGFIGTIWLNCIKMIVVPMVLVTIVTGVVSQKMKTLGRISF
RIMAYYVITTLVACAIGILVTSIVKPGIANFTGLASKEVTGSADITVADFFTGMFSSNIIQTFADGNILQTV
VIAILLGVAILRMKNPEH------KEKAIKGMNVLNDMVFSLINMIMLVSPIGVFFLMGDSFGKYGAGIFTS
MATLVGTYYLACLVHVVLVYCTVIWTAGINPLKFLKDSAELWVYTISTCSSVAAIPINIKVAKEFNVPETIS
GFTVPLGSQMNYDGSVILYGCVILFISQTIGVPVTLGTMVKIILMSAILSTGGGGIPGSGIVKLLVMVTAFG
LP------TEIVGIIAAFYRLFDMGTTTNNCLGDLAGTVFVSK-
>C2YI04_BACCE/6-393
PL-ILLSSILIGGFIGY------FMGADAVALKPLGDIFLNLMFTIVVPLVFFSIASSIANMDLKRFGKIMS
SMAGTFLFTSILAAIFMIIVVKIFPPA-QGFVLELTQPDKAGKAVSVADIVGILTVSDFSKLLSRENMLALI
FFSILMGIATSAVGEKG--------KPFATFLQAGAEISMKVVSFIMYYAPIGLAAYFAALVGEFGPQLLGT
YFRAAMVYYPASLIYFFVFFTFYAYAGRKQGVQVWKNMVSPTVTSLATCSSAASIPANLEATKKMGISSDVR
ETVVLLGSTLHKDGSVLGGVLKIAFLFGIFNMEFEPKTLAIALVVSLLVGTVMGAIPGGGMIGEMLIVSLYG
FP------PEALPIIAAISTIIDPPATMLNVTADNACAVMTARL
>F3WR59_SHIBO/8-411
--WQILFAMVLGILLGSYLHSDSRDWLVVNLLSPAGDIFIHLIKMIVVPIVISTLVVGIAGVGVKQLGRIGA
KTIIYFEVITTVAIILGITLANVFQPGVDISKYQSTTEAVQSSSHGIMGTILSLVPTNIVASMAKGEMLPII
FFSVLFGLGLSSLPATH-------REPLVTVFRSISETMFKVTHMVMRYAPVGVFALIAVTVANFGFSSLWP
LAKLVLLVYFAILFFALVVLGIVARLCGLSVWILIRILKDELILAYSTASSESVLPRIIEKMEAYGAPASIT
SFVVPTGYSFNLDGSTLYQSIAAIFIAQLYGIDLSIWQEIILVLTLMVTSKGIAGVPGVSFVVLLATLGSVG
IP------LEGLAFIAGVDRILDMARTALNVVGNALAVLVIAK-
>G8WFP0_KLEOK/6-402
--KMIILGLILGMIAGVIINSADTAKSYAQDISIFTTIFLRLVKMIIAPLVISTLVVGIAKMGAKTLGRIFS
KTFFLFICASLLSIALGLVIVNLFQPGNFVPHDAGAVAAVQSEPFTLKVFISHAVPTSIVDAMARNEILQIV
VFSIFLGCSLAAIGEKA--------EPIVKVLDSLVHVMLKLTGYVMLFAPLTVFAAISGLIAERGLGVMVS
AGIFMGEFYLTLGMLWAILIGLSTVVGP-CISRLTKAIFEPALLAFTTSSSEAAFPGTLDKLEKFGVSSKIA
SFVLPIGYSFNLVGSMAYCSFATVFIAQACNVHLSMGEQITMLLILMLTSKGMAGVPRASMVVIAATLNQFN
IP------EAGLILLMGVDPFLDMGRSATNVMSNAMGAAIVGR-
>Q1NGH9_9SPHN/21-413
--VQVLVAIALGVAIGH------FFPDAGVQLKPLGEAFIKLVKMIIAPVIFLTIVTGIAGMKLGAIGRVAA
KAFGYFLTFSTLALIVGLIVANVVQPGATLDAGKVADYAHQAHERTLTGFLMSIIPATMVSAVADGNILQVL
FVAILFGIALTMIGDKA--------APLMTVLESASHAVFKLVGFLMKAAPIGAFGAMAFTIGEYGVGTLAN
LAGLVATFYLTSLLFVLVVLGAVCWAVGFNILHLIRYLKAELLLVLGTSSSEAALPSLIEKMER-GCRKSVV
GLVVPTGYSFNLDGTNIYMTLAALFIAQACNVHISLEEQILLLLVAMISSKGAAGVTGAGFITLAATLSIVP
VP------VAGMTLILGVDRFMSECRSLTNFVGNAVATVVVSV-
>H9KIN5_APIME/16-446
--MLTVVAVVIGAILGLILRDEPWTKREIMYIQFPGDIFLRMLKALILPLIVASIISAIGGL-LNLSGKIGI
RSIYYYASTTISAVILGIILVLIIRPGNMIAKENITPTKDITTTDTILDLIRNVFPPNLVQACIAQNTLGLV
IFGIVFGIALSKMGEPG--------KPLLNFFDTLSEVSMIITKWVIRISPVGVLFLVISKLLEEDIGAIAQ
LSLYFITVLLGLVIHGCGTLSLIFFCTKQLPFRIIAKMSQVLATAFGTSSSTATLPVTIQCLDNIGVDPRIT
RFVVPIGATINMDGTALYEAVAAIFIAQVRKIPLSFGNVIGVSITATAASIGAAGIPQAGLVTMVMVLDTVG
LP------AEDVTLIIAVDWLLDRFRTTINVICDALGAYVVEH-
>B5ZH81_GLUDA/28-427
--LQIVVATAGGVAIGL------LDPALGMALRPLSDLFLRLIAMIVSPLVFCVVVQGIAGAGLRTVGRVGI
KALIYFEAMTTLALGFGLLAAGLAGPGGAVALGSVGGSAAALRQGGIGAFLLNIVPTSPVRAFAGNDVLQIL
FFAILFGCALTQVGPAG--------QPVARVIDGLTAVMFRIMGIVTRVAPVGVLGAVAWTVGHYGAAALGQ
LGLLVVLYVGTVAAFVALALGLVMRRCGVGLWRLLVYLRAELLIVAATTASDAVLPQTMDKLERLGIRREVV
GLVIPAGYSFNLDALSIYLGMAVLFLAQATGTVLGWGQMALVLGTALVTSKGAHGVPGVAIVILAATLAVVP
VP------PIGLVLVVSVDWFIGIARALGNFVGNCVATIAVAA-
>H0DUV4_STAEP/10-410
-LTQVIIALVLGVIAGLL---LYGQDDVANYIKPFGDVFLNLIKMIIIPIVFCSLALSISNLGSKKVGSYGW
KAILYFEIITTIAIGLGLIIGNLFKPGTKYQSSAHSAEQATTYGNHLIDTLVHIVPTNLFESMAKGELLPII
FFAVFFGLGLAAIGEKA--------EPVKGFLNGTLEAVFWMINKILKLAPIGVFAFICTTVMTFGASALIP
LFKLLVVVVFAMVFFVIVVLGIVARMVGISIFSIMKILKSELLLAFSTSSSEAVLPIMMKKMERFGSPKDVT
SFVIPIGYSFNLDGSALYQSIAALFVAQMYNMHLSLTQQLVLMATLMIASKGMAGVPGVSIVVLLTTLSSMN
IP------AQGLALIIGVDRLLDMVRTCVNVIGNALSTVVIAK-
>B7L2F6_METC4/25-419
--IQVLIAIVLGVLLGW------LQPEWGKSLKWLGDGFIALIKMLIAPIIFCTIVHGIASIGLKKVGRVGL
KALIYFEVVSSLALLIGIIVGEVVQPGSKLDAKAVEGYASKAAADSTVAHLLGIIPKSFFDAFATGDLLQVL
LISVLTGVVLTGMGKKG--------ESITHGIDAAGQVFFRIIGLIVKLAPIGAFGAMAFTVGQYGIGKVID
LAWLVGTFYTTSLLFIFVVLGGIAAFAGFSIIKFLAYIKDELLIVLGTSSSETVLPHMMTKMKRLGASDSVV
GLVIPTGYSFNLDGTNIYMTLTTLFLAQAVGADLSVGQYATIFLVAMLTSKGASGVTGAGFITLAATLAAIP
VP------VAAMTLVLGVDKFMSECRALTNLIGNGVATIVVSR-
>E0U3P0_BACPZ/7-398
--VQVITAVIIGVIVGL------VWPDVGKEMKPLGDTFINAVKMVIAPIIFFTIVLGIAKMGMKKVGKVGG
KAFIYFEVVTTLALIIGLFVVNIMKPGKLEKGDVSQYTQNGGQGIDWIEFITHIVPSNMVDAFAKGDILQVL
FFSILFGVGLAALGEKG--------KSVIDFFDKISHVFFKIIGYIMRAAPIGAFGAMAYTIGHFGLDSIKP
LASLMMSVYITMFLFVFVALNLICKLYGFSLWNYLRFIKDELLIVLGTSSSESVLPRMMDKMERYGCSKSVV
GLVIPTGYSFNLDGTSIYLSMATVFLAQVFGVDLSIGQQITIILVLMLTSKGAAGVTGSGFIVLASTLSALQ
IP------LEGLALLLGVDRFMSEGRAIVNLIGNGIATIIVAKS
>A0Q2P3_CLONN/9-408
--VKILLALGLGILFGVIANPKEINDSLSKWLSPLGEMFLRSIKMLVVPLVLCSLICGVASIGVKKLGRVGV
KTIIYFLFTTAFAIVLAMIVANFMNPGGISLASQATSAVKTSKPPFIMDMFVNMIPTNPIDAMVKGDMLQII
VFAILFGVCITLIGEKA--------KPLSNIISQINEVLLKMINVIMLAAPVGVFALISKVIVFQGINALIP
LLKYLITVSVALALQIIIVYAPSLKLGGVNPITFLKKFWPVMLVAFSTSSSNASIPMSLKTCEEMGASKGIA
SFTIPLGATVNMDGTSIMQGVGTIFIAQLVGVNLSMHQMLMVVLTATLASIGTAGVPGAGVVMLSMVLEQVG
LP------LEGIALVLSVDRIVDMLRTVVNVTGNAATTIIMSNS
>B7NMU2_ECO7I/13-409
--TMILLALVLGMIIGVVLNSPETAKLYAQEISIFTTIFLRLIKMIIAPLVVSTLVVGIAKMGAKALGRIFS
KTLFLFICASLLSIALGLITVNFFMPGNFVAHGAETTGVVASEPFTLKVFISHAFPTSIVDAMAHNEILQIV
VFSIFLGCSLTAIGEKG--------SAIVHALDSLAHAMLKLTGYVMLFAPLTVFAAISALIAERGLAVMVS
AGIFMGEFYFTMLLLWVLLIGLAIVVGP-CIRRLTRALSEPALLAFTTSSSEAAFPGTLEKLEQFGVSPKIA
SFVLPIGYSFNLVGSMAYCSFATVFIAQACNIHLSIGEQITMLLILMLTSKGMAGVPRASMVVIATTLNQFN
IP------EAGLILLMGVDPFLDMGRSATNVMSNAMGAAMVSR-
>G5MJ42_SALET/28-432
-LKSVFIAIFLGAVIGLSLHSANHTKTIIEWYSIVGNGYVHLLKLVAIPLIFISILSAINKLESAGIGKMSL
TIVGCMLCLVMVAGFIGLLTAHILGLDVHMPSMLTAEEVNKTAAVSIPQLVTSLIPTNIFLDLTSVSVIGIV
IFTLIAGIALLKVKKEAPE----EGQKLSAGINAIQIWVMKMVRIVIALTPYGVMALMTTVFSSYRLEQFAS
LLGFIGACYIAIFM--MFIVHAILLLSGNNPARYFRMVWPVLTFAFVSRSSAASIPLAISAQEKFGVQSTIA
NISASFGSSMGQNGCGIYPAIMVAMIAPTIGIDLSLHFLAAMLPAIALGSIGVAGVGGGGTFAALIVLSTLN
FP------VALVGIFIAIEPIVDMARTALNVNGSMMSGVLANRI
>C2YP10_BACCE/4-399
-TKAILIALFLGLVVGLTLNPSIFEPLNQYVFNPLGQLFIRLIKMLVVPVVFISIVLGAAGLGPKQLGRIGL
KSISFFLVTTAVAITIAVTFALIIKPGGGNFKTEGLKYEGAKTETSFVDTLLNIVPDNPAKAMADGNMLQII
AFAVLIGLGIAILGKRV--------QGIHSLLEQGNELMMYLVNLVMKLAPIGTFGLLASSVGKMGLAGVAA
MFKYMIVVMLVLIIHGVFVYGGLLKLAKESIVRFFKHFGPVMAIGFSTSSSNASLPFAMKTAQELGVPKAIS
SFVQPLGATINMDGTAIMQGVATVFIAQVYGVELTISQLAVVVLTAVLASIGTAGVPGVGLVMLTMVLNQVN
LP------VEGIALIIGIDRILDMSRTAVNISGDAICAMIVAKS
>B2SFZ7_FRATM/22-420
-FFRTILALIIGVVIGIIYNTDYYSNSFIQISNILGDGYISLLKMLIIPIVLTSIIHSIINLKGSYVIRFAY
KTIAILLILTGISAAIGASVAIIMHLGGIDIASITGNVTKNIKTSSISETILGFLPDNIFHQMDNNNVMAVV
IFAILLGFAMLIAHREDSK----LAAPFISFIDSAFFVIKKLARMIIAITPYGVLGLMVQMSIELDKNSIST
VLYFILTCYIALIIVLIMHITLL--LFRTNIVRFYRSIWKAMLVAATSRSSMGTLPLSIDGLNKYGTTSSIA
TFAPTMGTTLGMNGCGVFPAVLAIMAMNATGVDITFSTVVLISLICMLASLGVSGIPGTAFVAAGVVFSYFG
LP------WQLIALIIGVDAIIDSFRTPLNIHGTMTTAIIVDKT
>B1ZR06_OPITP/8-430
-LNRILIGLGIGAAAGAATLLAGAQQIATHLLDPLGQVFLRMLFFVVIPLVFSSLANGVLQLGLDRLGPLAG
RTFALFFLNMFIGVGLGLLMMNVLQPGFGGVVQAAVSTQAQQPAFSLSTLVEMFMPKNLFGAFVGSDVLPLI
LFAILVGAVGTQLGAEK-------QQRLGRGLELISELMTGIVYFALRLAPYAVPAMIYSVIVKVGVDILVA
LGVFVLGCGGVMVLHLFGTMSVFLKWSQRSPLKFFKDIETVLVTAFSTSSSNATLPASLHNAKTLGVTPSTA
GFVLPLGATMNMSGTALYEGCVVLFVAQVFGVPLGLGAQLTLLVLSVFSAVAVAGIPGGSLPLIAGLLISFG
VP------AEGIGIVIGVDRVLDMTRTMTNVGCDLVTAVIVDES
>F0PUH8_BACT0/4-399
-TKAILIALFLGLVVGLTLNPSIFEPLNQYVFNPLGQLFIRLIKMLVVPVVFISIVLGAAGLGPKQLGRIGL
KSISFFLVTTAVAISIAVTFALIIQPGGGNFKTEGLKYEGAKTETSFVDTLLNIVPDNPAKAMADGNMLQII
AFAVLIGLGIAILGKRV--------QSIHSLLEQGNELMMYLVNLVMKLAPIGTFGLLASSVGKMGLAGVAA
MFKYMIVVMLVLIIHGVFVYGGLLKLAKESIVRFFKHFGPVMAIGFSTSSSNASLPFAMKTAQELGVPKAIS
SFVQPLGATINMDGTAIMQGVATVFIAQVYGVELTISQLAVVVLTAVLASIGTAGVPGVGLVMLTMVLNQVN
LP------VEGIALIIGIDRILDMSRTAVNISGDAICAMIVAKS
>H0FLB5_BACAM/8-403
--TQIFVGLILGVVVGVI---WYGNPAIPTYLQPIGDLFLRLIKMIVIPIVVSSLIIGVAGAGGKQVGKLGF
KTILYFEIITTFAIILGLALANLFHPGQKTDISQYVETEKEQNNKSIADTFLHIVPTNFFQSLAEGDLLAII
CFTVLFALGISAIGEKG--------KPVLAFFEGVSHAMFHVVNLVMKVAPFGVFALIGVTVSKFGLSSLLS
LGKLVGLVYVALAFFLIVVFGIVGKLAGVNIFKFLAYMKDEILLAFSTSSSETVLPRVMEKMEKIGCPKGIV
SFVVPIGYTFNLDGSVLYQSIAALFLAQVYHIDLSIWQQITLVLVLMVTSKGMAAVPGTSFVVLLATLGAFN
IP------AEGLAFIAGVDRIMDMARTVVNLTGNALASVVMSK-
>D3UHX3_HELM1/41-448
-FIRMLVGLVAGLCFGFILESVVWLNEARNWFGFFADAFVAFIKMLVIPIISISIIKVVIDIDDIKISSLLS
RSLFWILFTVAIAGGVGVILGYVFDLG--LQTKDFVPEAKIREVKTITQILLGLIPGNIIDSMAKNNIIALV
IFSFFIGFGAKSMGRAEGF---EQCSLLFRFVHAVHKIIMDITLFIIRFMPYAVVCMMAEVLLSNGFGAIKT
AIKFIILIYVAMVI-MLVVYCVILALRGLNPFIFMKKVLPVILFSFTSRSSVSTLPITVSTLQNVGVSSGVA
NFVASIGTTVGLNGCGYFPALVAIFIANSIGVHIDVSFVVIVILMVILGSLGIAGVPGSATMAASIMLAGIG
FS------DQFLSIVLAIDPIIDMARTSSNVTGAMVAAVCTDKD
>E2S4P5_9CORY/18-421
FGAQVIAGLIIGLILGFIASDPDNPGWLTTLLTGVGSAYVQLLKVMIPPLIFAAVVTSVANLRVANAASLAI
STLVWFAITAFFSVLTGIIVAVVMKPG-IGTSIDAATAQDPSHVGSWTAFFEQLLPQNFVGLSASLGALQLL
VISLAIGIAAVKTGKSA--------EPFLRFTESFLKVIQVILWWIIRLAPIGTAALIGKAVATYGWDALGS
LGKFVLAMYVGMGLVFAVVYPAVLKFNKIPVIGFFKRVWPVTSLGFVTRSSMGVMPATERFSEKMGVPSEYA
SFAIPLGATTKMDGCSVYPAIAAIFVSQFYGIDLDFTQYLLIIFVSVIGSAATAGTT-GATVMLTLTLSTLG
LP------LAGVGLLLAIEPIIDMGRTALNVTGQVLCATIVAKR
>F7RJ93_9GAMM/5-391
--LQIFVGMVLGISVGV------VLGEQATYLKPIGTLFVNTIKMLIVPLVFCSLIVGVTSMETAKMGRIGF
KSFAFYLCTTAIAISLGLVVGYVIQPGAGVPLLQHDAVQTVKEAPSVMQTLIDIVPTNPVAALASGQILQVI
VFAVALGIALVLIGDHG--------KPAVKVFESLAEAMYKLTDMVMKLAPYGVFGLMAWVAGEYGIEMLWP
LIKVIIAVYLGCIIHVLGFYSIVLRFAKLNPLQFFKGISNAMAVAFTTSSSAGTLPASMKCASELGVNKKIS
SFVLPLGTTINMDGTALYQGVTALFVAQAFGIDLTWVDYLTIILTATLASIGTAGVPGAGLVMLTLVLSTVG
LP------LEGVALIAGIDRILDMARTVVNVSGDLVATTVIAKS
>C2V357_BACCE/6-393
PL-ILLSSILIGGFIGY------FMGADAVALKPLGDIFLNLMFTIVVPLVFFSIASSIANMDLKRFGKIMS
SMAGTFLFTSILAAIFMIIVVKVFPPAQGVVLELTQPDKAEKAVSVADQIVGILTVSDFSKLLSRENMLALI
FFSILMGVATSAVGEKG--------KPFATFLQAGAEISMKVVSFIMYYAPIGLAAYFAALVGEFGPQLLGT
YFRAAMVYYPASLIYFFVFFTFYAYAGRKQGVQIWKNMVSPTVTSLATCSSAASIPANLEATKKMGISSDVR
ETVVLLGSTLHKDGSVLGGVLKIAFLFGIFNMEFEPKTLAIALVVSLLVGTVMGAIPGGGMIGEMLIVSLYG
FP------PEALPIIAAISTIIDPPATMLNVTADNACAVMTARL
>G0GLA1_KLEPN/7-404
--LFIVIFMLMGILSGAAIHTPTTVSAWADNITLLTDLFLRLIKMVIAPLVFSTLTVGIMRLGTATIGRVGG
KAMVWFITSSVLSILVGLVIVTFQHPGLAVPKEAVDTGL-AVSGMSLKGFLSHTIPTSITEAMANNEILQIV
VFSMFFGIAGASLGEKF-------NAPLVAALNVVSHIMLKVTGYVMYVAPLAIFAAISSVIASQGLGILLN
YASFIGGYYLAVLLTSAVLIAVGYMLKK-EVFRLLNMLKDPVLVAFTTSSSEAAYPKTLERLVKFGCSRNIV
SFVLPIGYSFNLVGSMVYCSFAAMFIAQAYNVPLSFSEITVMMLTLMLASKGIAGVPRSALVVLAATIPSFN
IP------VAGILLLMGIDHFLDMGRSAINVLGNGIATAMLSKN
>H7Y5X9_CAMJU/23-433
-FFWVIIGIITGIVLGY------TDKELAIASKPGVDYFIGALKVLIGPIIFVTLVLGIISLELKKVGSIGA
KAVIYFEVVSTLALAIGIFMANVMQPGTKSVQKYISQTTEVSASSEIMHILKDAMPTDIITPFTEGKTIQVL
VIAIITALIISLMRIED-------KQAIQRVFEVVQNFVFKILQIIMYFSPIAAFSAMAVLIAQYGIGSLIN
LAYLLLVMLISCLVFIFGILGLICYFAKVNIFKFMRFISREVLIVFATSSSESALAPLMRKLEK-GLSKATV
GLVLPTGYSFNLDCTNIYLAMSLIFLAQAFNVNLSLAHEISILIVLMIASKGAVGVTGSGFIVLGSTLAALG
NMEISVLPVTAIGILLGVDKFMSEMRAVGNLCGNSVAALIVAI-
>Q0EWG2_9PROT/10-400
--LLMVVAIVAGGISGF------VWGEAMGSVAWLGELFLTTLKMLIVPLVAASIITGVAGLGVRKLGRMGG
YSVAYYACTTLIAVAIGLLMANLWQPGGVDLASGGAAPTPAVGDVGITDLILSLVHANIIDAAANMKLLPII
VFCILLAAALSTLGEKG--------RPVILFFEGLNEAMMRIVEWVMLFAPIGVFALIASKLGSAGIAQLAG
LARYALAVISGLLTHA-IVLSVILWFARRSIAVYLRHMGTALMTAFSTASSSATLPLTLEGVKL-GVDEKAR
RFVLPLGATMNMDGTALYEAVAVLFIAQAYGIDLSFGQQMLVLLTATMAAIGAAGIPEAGLVTMVIVLEAVG
LP------LDGIGLILAIDWFLDRCRTTINVYGDAVGAAVVGRL
>B5VZU2_SPIMA/17-423
-PWSIVPSILLGLYIGI------VHKDIALLLTPLGELYLILLKMCVLPLLFSAITMSVGKLISHEANKYVK
RILIVFSVSLLGVSIIGATAAFLTNPGLDFELSLTGPIIENREESLLISFLFNLIPENIFASLSQGNSLEIL
FFSIVFGIAMGYSQSPA-------KEDVFKILETLFNTSKKLIDWIILFLPFGLCFLLASQMATTGFGILVA
MQNFVVIAIVAFIIIYIISTLVI-WKSGYGFGQVLMVLKEPTILALATRSSFTCLPSAISALDELNFDKQTV
NLVIPLAITVCRFGPVAYFATTSVFVAQLYNYEFNLSSFVIIIIASILAGMATAGATGILTLTLDLILKPLG
LP------LEALVLLIAIDPIIDPFRTLTIVHTGIAATAAIA-D
>F8CG54_MYXFH/13-400
--QRVLGAFVLGAVAGW-----LVGEPAGPWFQPLGTLYVNLIKMIATPLVFFAVINAVAALHQKSMAVLGG
KTFLWFAITAALAVGVGLGVAALLRPGEGVGQLMASESFKPKDVPGPVQVLLDVVPTNPFAALANGKILQVI
FFAGLLGFALVKLGEKT--------ARLRELVREASDAMIQVTRFVLELTPLGTFGLIAALVGTYGFERLLP
LGKLVLALYVACALHIVFVYGGLLLTHGLNPLRFFRGAAPGMQVAFVSASSFASMPVALRSVTHLGVNKDYA
AFAVPLGASIKMDGCAIYPAIASLFVAQYFNLDLSASQYFIILLASVLGSFGTAGVPGTAVVMATVVLSSAG
LP------LEGLGYLLAIDRILDMMRTLTNVTGQMLVPVLVARE
>C9QM44_VIBOR/29-445
-FFRVLSALAAGLLFGGAIQGNVATAGFAELISVFGKGYIKLLQMIVIPLVFVAMISSIMNVEGGALSRIAP
KIIGILLFTCAISAAVGIASIYLFGIDIEARGDSLVATQDAMTSSGLSGMALSIIPTNIFDMLTRTSTLSTV
LFGMFLGYCILQVKNRKPE----KVQNFVDFINSAKEVVLSMVREILKLTPYGVFALMTTFMMTNDLFALAE
MGRFLLASYVAIGV--MFAIHFVMVMFGLSPAKFMKKIWPVLVFGFGSRSSMAAIPLNVETQTQLGVDEETA
NMSATFGTSIGQNGCGIYPAMLAIMAAQVMGMPVDLGFIVQLIAVIAIASFGIAGVGGGATFAAVAVLTIMG
LD------ITVVAILVSIEALIDMARTALNISGSMLSGVLTAKK
>B8GYD4_CAUCN/5-401
-FYLIIASMILGVLVGWTCNDPAGAKSAADNLSIITDIFLRLIKMIIAPLVFTTLVAGVAHMEAAAVGRIGA
KTMTWFIGASAVSLVLGLLMVHLLDPGNMAHVDVAMKTTATTDAFTLKGFITHLVPTSIFDAMAKNEILQIV
VFSLFVGTAVAALDDKA--------PQILELVEQAAQIMLKVTGFVMKLAPLAIFAALASTIATQGLGMLAT
YGKFVLGFYSAMGVLWALLFIAGLLVLGKRVIPLFGVIRDPVLLAFSTASSEAAYPRILDSLPKVGVRRRIV
SFVLPLGYSFNLDGSMLYCTFATMFIVQAHGVELTVQQQIFMLLLLMVTSKGIAGVPRASLVVIMATLTYFG
LP------EAWIALVLGVDHLLDMGRSATNVVGNSVAAAVVAK-
>B1Q623_CLOBO/9-404
SI-ILLISVIIGGIVGL------IAGPRAEVVEPLGNLFLNLMFTAIVPLVFFSVASAIANMAMKRLGKILL
SVFIVFTFTALIAAVIGVIGILIINPTQKIMANTVNEVQNKEKVSMLQQIVNTVTVSDFALLFSRKNMLQII
IFSIIFGVSTAMVGEKG--------KPVAKFLEAGSTVMIKMIDIIMYTAPIGLGCYFASVIGQLGPQIIEG
YVRVFILYLILTLVYYFIMFSIYAYSAGKTGVQLWKNALAPSITSLATCSSAACIPVNLESTRNMGVPKDIR
ETVIPLGANTHKDGSVIGGVLKITFLLGLFGHDMTFKAIITIIVVSYLIGAVMGAIPGGGLIGAMLIISIYG
FA------PEVLGIVAVISTIIDAPATLLNSTGNTVCAMMITRL
>E3X3Z0_ANODA/1-399
-M----------------------------LIAYPGELFMRVLKLMILPLVIASLISGSSSLNAKLNGKIAL
RTFVYFLVTSLLNAILGTLLALAIHPGETVLVDTTAALQQAHTVYVPSKGTEALLPSDSATNASTTNSLGIV
FFCLVFGTLLGTIGSRG--------YVVVQFFSAIFEVIMRMVTGVMWLTPIGISSLIAGKILSQDIAFVMQ
LAWFIFTIALGVLLYQWVILQAIYFFLRKNPFKFYLGLVQPILTGFATASTAAALPLTFRCMNELKIDSRIT
RFVLPIGCNINMDGTALFIAVASIFVAQMSNMALNAGQVVTVILTSTAASMSSASIPSAALVLLLIALSAID
AP------INNATILFAVDWFVDRIRTTNNLLGDCYAAAIVEYL
>G4Z6N6_PHYSP/91-543
-STQIMLGAMAGLLLGMLLTKIDVSDDVSVLVSLPGKVFLQVLKCFVVPMVFTSLSTTVADIVLGKVSIIGT
RTALIFTSLSLLASMLSLAIAMLLR-GTRVLLTGGTANAASTVTMQITDILNQLIPNNIFSSFQQGMLLSVV
TFAITFGAAAVKTSSRE-------NSPLLDVLKQMNKIFFHVIGKAIDWSPIAVMSLVAGSLSGQEGQAATH
VGVLVLCAVLSMIVFELVFFPILLWTIRKNPFPFMRAMLPAAMFALGSSSSLVTLPMTLRCVESREVPRSIL
QFVVTIGCILHKNGSALYYPSALVYLVSTSEVPLGWLQLTLILLLTVLGSMGTAPIPNSSIVMIYSIWTTIY
VP-------ASYSYLVAISWFIGRLVTVCNIVGDGYVARIIAEQ
>E2YQU6_ENTFL/18-445
--KKMVISLVGGLIVGLGFLDPEKGQSAIGLFYIIGQLFINGLQLVIVPMVFTSITLAICHITTQKLGRISY
KTIFGFLSMSLIALLTAGIVGYSVYLTFNVSLSETLAPVEVSTSGNPLMVIVNAVTKNIGSAFSNGAILAVV
VLAVITGLCINALGDKI--------RVFKRLIEEVNAMVTLFLTFVITFAPIAVFMLLVRTFASYGIDYLKP
ALVYVVTTTATLLAFLMIGYPLFILATKLNPVPFIKKIMKVVVFGFSTSSSAATLPLNTKTTVELGVDSDVA
AFVLPLGMTINMNGTAIMQVIAAIFVAGVAGYEVTPANIALIAILALMSSIGTPAAPGAGGIILFTILTGLN
YNNE--IAIATYSLILAINRPIEMLVTSLNVVGDSATAIYVAHS
>C2HX56_VIBCL/13-404
IGVQVVIAMLAGTAVGA------AMGHDATLFAPLGAIFINLIKMLVIPLVAVALISGAAGLGSHAAGKVGA
ITLSYFAFTSAAAVALALLMGTIFQPGSGVESMFSSEYASKGELPTFWATIIGMIPTNVFQSLNEANILQIL
VFCLFLGIAISKQAKEK-------RDPVINAVNTIVDAMVWMINKVMLIAPIGVFGLMADAVGTFGFSALMV
VFKLFMVYVAAIAIFGFVAYPLMIHFSKTSAKKFIQAMKKPQAVALSTASSMATLPVTMDTVKNLGVRNSTA
SFVLPLGATINMSGNAIYYGLVAIFFAQLFNIDLSMGAYIAIIVTATLGAVGQAGVPGPSFLVVAVLL-SAG
IP------IEGLPLLFALDRIFDMIRTALNITGDAACAVIVDSM
>F8X122_9PORP/9-399
--IFLLLGILIGGICGI------IFGEGASVVKPVGDIFLNLMFVLIVPLVFFSVASSIYNMRSNMVGKVIG
SIVFVFLFTGVVAAAVSYLFTLLYNPLVNQSEFLLGLPQQTVKQLTSAEIFVNIFTSDFQQLFTKANLLPLI
IFSIFFGLATSFSGTKG--------KIVADFLNASTHVIMKMMDIIMKAAPIGLGCYFADTVGSLGGQILNG
YMHVFILFLILTGISFFGLNSIYVCAGGKGFVSFWKNILTPSLTAIATSSSAACIPVNIEASKRMGIPSGIA
ETVIPLGTNMHKDGSIIGGVLKIIFLFTIFGQEITSSNMFMIIGVAVLSAAVVGAIPSGGMTGELLICSIFG
FS------PQFAATLMIISTIIDVPATLLNSTGNVVCAMMVTRL
>D4FAJ8_EDWTA/9-401
--LQVLVAITIGILLGH------FYPELGAQMKPLGDGFVKLIKMIIAPVIFCTVVTGIAGMEMKAVGRTGA
IALLYFEVVSTIALIIGLVVVNVLQPGNALDVKAVAVYADQAQQQGIVAFLLDVIPSSVIGAFASGNILQVL
LFAVMFGFALHHLGEKG--------QLIFNVIDSFSKVIFGVINMIMKLAPIGAFGAMAFTIGKYGVGTLVQ
LGQLILCFYLTCILFVVLVLGSIARATGFSIFRFIGYIKEELMIVLGTSSSESALPRMLDKMEKVGCQKSVV
GLVIPTGYSFNLDGTSIYLTMAAVFIAQATNAHMDIWHQITLLVVLLLSSKGAAGVTGSGFIVLAATLSAVG
LP------VAGLALILGIDRFMSEARALTNLIGNGVATIVVAKR
>A7JL47_FRANO/7-401
--AQVLIGIFIGVLLGI------ITPHFAVALKPFADVFVKLIKLMIAPIIFLTLVSGIAAMKLKAVGKIGG
VALLYFFSMTIVALIIGMVTANLLKPGTLDASAAKAYMGNVEHVANMQDFFMNIIPHTFVGAFTDGDILQVL
FVSILFAVGLVMYGESG--------KPILDGIQSLSKVFFKIIHVIMHYSPIAACAAIGYTIGMYGAGTLLG
LLGLLLCFYITCLIFILVFLGLILKYCGINIFKLLGYIKTEILIVLGTSSSETVLPNLMEKLENLGCDKSVV
GLVIPTGYSFNLDGTAIYLSLAAIFIAQALGIELTLSQQVFMLLIMVISSKGAAGVTGSGFIILASTLSALG
VP------VAGIVIILGIDRFMSEGRAITNMIGNTIGTIIISK-
>G5AA27_PHYSP/139-598
-MLLVIVAIVVGSAVGVLLKHFDVDPTVAEWVMTPGNLFVRAVQCVVVPMVLVNLVVATADITSRGLGRVGL
RVTLVLLVSIIAAILQGMLTGVIMHSVSALVRNEALTGTNSSLSDNVLSIIDQVVPDNIMAAFISNTLLSIA
AFSLPLGATIAYSFHGPT-----NLNPLLEFSREVNETLVHMVHWILRFTPFAVLSLLAGSLAKSLDHPLRL
VLVVVAVLAVSVLVHMLVIVPAVFVVTRRNPFRFMRQMLPAYVYSLGCSSSMATMPLSLQCTETREVPCPIM
HFVLSVGTSLHMPGTAIYLAVLVHFMADVAGVAQSTTAMLTTFLGVFLCTLTAPPIPSGALTVLTAAWNIVF
IP------DSLYALVVASDVFLDRLVTLCNVSAQAMLCRVVA-D
>G2JB32_9BURK/8-400
--MQVLFAIVIGIVLGT------IAPEFAVQMKPLGDAFIKLIKMIIGPVVFCTVVSGIAGMQMRQVGRVSG
KALLYFESISTFALLIGLGAAHLFKPGLATLDANAVTSYQQAQGQTASGFLLHMIPDTLLSAFTRGDMLQIL
LIAVLFGSAFALVGKRA--------APVLTWIEALSHILFGIVRIITKVAPIGAFGAIAFSIGRYGLASLLP
QLKLIGVFYLTSLLFIAVVLGVVAHLAGFNLFRFIAYIKDELLIVFGTSSSEAALPALMNKLERLGCSRSVV
GLVVPAGYSCNLDGTNLYMTMAVLFIAQATHTELTLTQQLVLLAVAMLTSKGASGVSGAGFVTLAATLAVVP
VP------LSGMVLLLGIDRFMSDGRALTNFIGNGVAAIVISA-
>H3M2E4_KLEOX/6-402
--KMIILGLILGMIAGVAINSADTAKSYAQDISIFTTIFLRMVKMIIAPLVISTLVVGIAKMGAKTLGRIFS
KTFFLFICASLLSIALGLVIVNLFQPGNFVAHDAGAVAAVQSEPFTLKVFISHAVPTSIVDAMARNEILQIV
VFSIFLGCSLAAIGEKA--------EPIVKVLDSLVHVMLKLTGYVMLFAPLTVFAAISGLIAERGLGVMVS
AGIFMGEFYLTLGMLWAMLIGLSAVVGP-CIGRLTKAILEPALLAFTTSSSEAAFPGTLDKLEKFGVSSKIA
SFVLPIGYSFNLVGSMAYCSFATVFIAQACNVHLGMGEQITMLLILMLTSKGMAGVPRASMVVIAATLNQFN
IP------EAGLILLMGVDPFLDMGRSATNVMSNAMGAAIVGR-
>H8WCQ1_MARHY/31-435
--LKVLIGMGLGLVVGTLLGEPDTGTLIGNWLAFPGQLFLATIQMIVIPLVIASVVRGLAASDLEQLRKMGT
RVTLFFVITTAIAATIGLWVGGLVNPGTTPPADAAPVAADIPGLDAIPQTLIGLLPGNPLDAMVEGQMLQVV
IFSIIIGVALVSMSGDK-------AKPMLDLLDSLQQICMTVVRWAMRLAPYAVFGLMAQLTTTLGFRAMIG
MASYVATVLFGLAV-LMGFYLVILKLAGVRPLQFLRDTRDVLLLAFSTSSSAAVMPLSIRTAEDLGVRPSVS
QFVIPLGATINMNGTALYQAVATVFLAQVYGIDLSVGSMALVVAMAVGASIGSPATPGVGIVILAMVLQSVG
VP------AAGIALIMGVDRILDMCRTAINVTGDLVACRLLEN-
>G9XAY3_9FIRM/13-406
--KRIIVGLIIGTVLAFIRPTNESLGNFVDIVSIFGSLFVGALKAIAPVLVFFLVMEALCKHK--GQKTNMS
RVIALYLVGTFLAALCGVVISFLFPLELILPQAVTDAPSAPEGLDQVLKTLLLNLVDNPIHALITPNYMGIL
FWAVLIGLALRGAKEE-----------TKNVISNFSEAISSVVRHVISFAPFGIMGLIYDSIVTSGSDIFKN
YFMLLVVLLGTMLFVAFVVNPIMVFQIKTNPYPLLTCIKRSGITAFFTRSSAANIPVNMKLSQDLQLNEDTY
SVSIPLGATINMAGAAITISVMALAAVNTLGIQVDFATALILSVLSALAACGASGVAGGSLLLIPLACSLFG
ISND--IAMQVVGVGFIIGVLQDSTETALNSSTDVLFTAT---A
>A0K4H2_BURCH/8-401
-LGRVVVALILGVALGA------FFPHFAESLRPLGDGFLKLIKMVIGPIVFCVVVSGMANAGLKKVGRVGL
KAVVYFEVMTTLALGIGLVLAWVTRPGSLDAASLSTYAKNAESLKDTAGYLMKIIPETAIDAFAKGDILQIL
VFAVLFGSALSLLGDKA--------QRVNSLIEELSHVFFKIIGFIIKLAPLGVLGAIAFTTGKYGVASLKQ
LGYLVAVFYLSCFVFVTVVLGAVMRLAGFSVFKLIRYLREELSIVLGTASSDAVLPQVMSKLEYMGIKDSTV
GLVIPTGYSFNLDGFSIYLTLAVLFIAQATNTPLSTHDLIVVLLVSLVTSKGAHGIPGSAIVILAATLSAIP
IP------VLGLVLILPVDWFVGIARALTNLIGNCVATVVVAV-
>F5PH24_SHIFL/8-411
--WQILFAMVLGILLGSYLHSDSRDWLVVNLLSPAGDIFIHLIKMIVVPIVISTLVVGIAGVGAKQLGRIGA
KTIIYFEVITTVAIILGITLANVFQPGVDISKYQSTTEAVQSSSHGIMGTILSLVPTNIVASMAKGEMLPII
FFSVLFGLGLSSLPATH-------REPLVTVFRSISETMFKVTHMVMRYAPVGVFALIAVTVANFGFSSLWP
LAKLVLLVHFAILFFALVVLGIVARLCGLSVWILIRILKDELILAYSTASSESVLPRIIEKMEAYGAPASIT
SFVVPTGYSFNLDGSTLYQSIAAIFIAQLYGIDLSIWQEIILVLTLMVTSKGIAGVAGVSFVVLLATLGSVG
IP------LEGLAFIAGVDRILDMARTALNVVGNALAVLVIAK-
>G3TIR6_LOXAF/40-472
--LLTVSGVLAGAALGTALRGLQLSRTQVSYVAFPGEMLLRMLRMIILPLVVCSLVSGAASL-ASSLGRLGG
IAVAYFALTTLSASALGVALAFIIQPGSNLGLDEPEHSVPKETVDSFLDLARNLLPSNLVVAAFRTNILGLV
LFALVLGVALKKLGSEG--------EELIRFFNAFNEATMVLVSWIMWYVPVGIMFLVGSKIVEMKVMLVTS
LGKYIFASILGHFIHGGIVLPLIYFFTRKNPFTFLVGLLTPFATAFATCSSSATLPSMIKCIEENGVDKRIS
RFILPIGATVNMDGAAIFQCVATVFIAQLNNIQLNSGQIFTILVTATASSVGAAGVPAGAVLTIAIILEAIG
LP------THDLSLILAVDWIVDRTTTVVNVEGDALGAGILHHL
>D5DEV7_BACMD/6-401
--TQIFIGLAFGIAIGAI---FYGNNTVMAILQPLGDIFLHLIKMIVIPIVVSALIVSIAGVGIKKLGRLGG
KTILYFEIVTTIALAVGLLAANLFHPGEKGDISKYEETSKTTESAGVAAQIVHIIPTNIFQSLTEGNLLAII
FFSVLFGLGVAAIGEKG--------KPVLNFFEGVLESMFWMTNLVMKFAPFGVFALIGLNVAKFGIGSLIP
LGKLVLVIYLTMIFFVFVVLGIIAKMAGTNVLVLIKILKDELILAFTTASSEAVLPRLMTKMENFGCPKAVT
SFVIPTGYTFNLDGSSIYQAIAALFIAQMYGIHLSFIEQITLLLVLMLTSKGMAGVAGASFVVVLTTLGSMG
LP------LEGMAFIAGIDRILDMLRTSVNVVGNALAAIVMSK-
>D0W3X0_NEICI/16-401
--KQIAVGLVLGVVIGS------VSPQLGLAAGLFGSLFVGALKAVAPVLVFVLVAAAVAQH-QKGNEAFIK
PIIILYLIGTFAAAVVAVVASMVFPVHIVLAGAGEVSNAPPSGIVEVLKSLLMSLVANPINAIANANYIGIL
AWALVLGAALRNHGSD----------VTRQVVADLAEAVSTVVKWIIRFAPLGIFGLVSSTIAETGFGALSG
YVKLLAVLLGCMLFIALVVNPVIVWKIRSNPYPLFTCLRESGVYAFFTRSSAANIPVNMALAKKLGLHEDTY
SISIPLGATINMAGAAITITVLAMSAAYTQGIHVDFATALLLSLVATVSACGASGVAGGSLLLVPLACSLFG
INND--VAMQVVAVGFIIGVIQDSAETALNSSTDVLFTAA---A
>B2J065_NOSP7/23-422
--LQILIALVAAVSVGIALGPNPSNATLINNLAIPAELVLKALRALATPLILVAVLHTLMTTN--IPGTAGR
RLAVLLLTNTTVAILVGLFVANVLRPGTWGNVATSTTTQITTQSLDPWGILKDAVPEAVLKPLVDNNVIQLI
VIALSFGIVLRGLKSEQIAQGKKGYQPIEDVIGILFEAVVRVLNWVIALVPFAVFGIVAKTVAMQGFTPFKS
LGAFILAVLLALALQ-ACYYLTRVKGSWVPPLKFLAGGSDAFLTAFSTSSSAAAMPVTFEVLQTVGLRESSA
ALGALVGANFNNDGTALYEAMSALYISQLIGQHLTLGQQLIVILTSIFASVGAANIPNAGLVTMTLVFTSVG
LP------TQYIALLVTIDWFLDRCRTAINVMGDMTVSALLD-G
>H1N0N7_9PLAN/25-415
--IWVIAAVILAIPVGL------FWGEGAEHLNLLPRLIIRALSALAAPLVVLAILSAIVSND--IRGRQGA
LMMIYYLINTVVAMGFGLVLSNLIRPGGAKLIDLANPPVPP-PRRTVTDLLVELVPRSVGDAFAQNNLAQLV
LLTLALAIGLVKIRNEQQARGETTYKAAVDVLNLGFELLMRVLLWVVALVPLAVFGVVASSVGQEGIQVFNS
LIWLIVVVLIGLSCQ-VIWYLVIMAFGRMSPLRFLRGATDVMASTFSTSSTAATMPVTLRALSKLGVSRESS
QLAACVGTNFNNDGTALYQATAVLFMAQALGFSLTPIDQLIIVLTTLVASVGAGGIPSGSFVTLPLIFAAVG
LP------ADKIPVLLTIDWFLDRCRTTSNVLGDMTVAVLLDRT
>H2PS89_PONAB/19-465
VLLSTVAAVVLGITTGVLVRHSNLSTLEKFYFAFPGEILMRMLKLIILPLIISSMITGVAALDSNVSGKIGL
RAVVYYFCTTLIAVILGIVLVVSIKPGKLGEIARTGSTPEVSTVDAMLDLIRNMFPENLVQACFQQNVLGLI
VFCLVFGLVIGKMGEKG--------QILVDFFNALSDATMKIVQIIMCYMPLGILFLIAGKIIEEDWEIFRK
LGLYMATVLTGLAIHSIVILPLIYFVVRKNPFRFAMGMAQALLTALMISSSSATLPVTFRCAEENQVDKRIT
RFVLPVGATINMDGTALYEAVAAVFIAQLNDLDLGIGQIITISITATSASIGAAGVPQAGLVTMVIVLSAVG
LP------AEDVTLIIAVDWLLDRFRTMVNVLGDAFGTGIVEK-
>F7UGB8_RHIRD/20-412
--FQVLVAIIAGIALGH------FYPTFGEQLKPLGDGFIRLVKMIIAPVIFLTVATGIAGMNMKKVGRVAG
KAMIYFLVFSTLALIVGLIVANTVQPGATLDAKAVATYADKAHEQTITGFLMNIIPTTIVGAFASGDILQVL
FFSVLFGIALGIVGEKG--------KPVTDFMHALMYPIFKLVAILMKAAPIGAFGAMAFTIGKYGISSVTN
LAMLIGTFYVTSFLFVFVVLGAVCRYNGFSIVALIRYIKEELLLVLGTSSSEAALPGLMSKMEK-GCKRSVV
GLVIPTGYSFNLDGTNIYMTLAALFIAQATGIHLSFGEQILLLLVAMLSSKGAAGITGAGFITLAATLSVVP
VP------VAGMALILGIDRFMSECRALTNFVGNAVATIVVAR-
>C4U570_YERAL/8-411
--WQILIALVLGILVGAVLHIESREWLVSNILSPAGDIFIRLIKMIVVPIVISTLIVGIAGVGAKKLGRIGL
KTIIYFEVITTVAIIVGITLANVFQPGVDISQYEKTTEQVQSGSHSLVSTILSLIPANVFASMAKGDMLPII
FFSVLFGLGLSSLPKET-------KEPLLNVFKAVSESMFKVTHMIMRYAPIGVFGLISVTVANFGFTSLIP
LAKLVILVYAAILFFALVVLGTVARLCKLRIWILIRILKDELILAYSTASSETVLPRIIEKMEAYGAPKSIT
SFVVPTGYSFNLDGSTLYQSIAAIFIAQLYGIELSIGQEIILVLTLMVTSKGIAGVPGVSFVVLLATLGSVG
IP------LEGLAFIAGVDRILDMARTALNVVGNALAVLVIAK-
>B5XXT3_KLEP3/9-412
--WQILLALVLGILLGSYLHAESRDWLISNLLTPAGDIFIHLIKMIVVPIVISTLVVGIAGVGAKQLGRIGA
KTIIYFEVITTVAIVLGITLANVFQPGVDISKYQSTTAEVQSHAHGLMGTILSLVPTNIVASMAKGDMLPII
FFSVLFGLGLSSLPATH-------REPLVTVFRSISETMFKVTHMVMRYAPIGVFALISVTVATFGFASLWP
LAKLVLLVYFAILFFALVVLGIVARLCGLSIWILIRILKDELILAYSTASSESVLPRIIEKMEAYGAPASIT
SFVVPTGYSFNLDGSTLYQSIAAIFIAQLYGIDLSIWQEITLVLTLMVTSKGIAGVPGVSFVVLLATLGSVG
IP------LEGLAFIAGVDRILDMARTALNVVGNALAVLVIAK-
>B1IF76_CLOBK/9-404
II--LLISVIIGGIVGL------IIGPRAEVVEPLGNLFLNLMFTAIVPLVFFSVASAIANMAMKRLGKILL
SVFIVFTFTALTAAVIGVIGTLIINPTQKIMANTVNEVQNKEKVTMLQQIVNTVTVSDFALLFSRKNMLQII
IFSIIFGISTAMVGEKG--------KPVAKFLEAGSTVMIKMIDIIMYTAPIGLGCYFASVIGQLGPQIIEG
YVRVFILYLVLTLVYYFIMFTIYAYAAGKTGVQLWKNALAPSITSLATCSSAASIPVNLESTKNMGVPKDIR
ETVIPLGANTHKDGSVIGGVLKITFLLGLFGHDMTFKEIITIIVVSYLIGAVMGAIPGGGLIGAMLIISIYG
FA------PEVLGIVAVISTIIDAPATLLNSTGNTVCAMMITRL
>H5UZ29_ESCHE/8-411
--WQILLALVLGILLGSYLHADSREWLVSNLLSPAGDIFIHLIKMIVVPIVISTLVVGIAGVGAKQLGRIGA
KTIIYFEVITTVAIILGITLANVFQPGVDISKYQQTTEQVQSHSHGLMGTILSLVPTNIVASMAKGDMLPII
FFSVLFGLGLSSLPSAH-------REPLVTVFRSISETMFKVTHMVMRYAPVGVFALISVTVANFGFASLWP
LAKLVILVYMAILFFALVVLGSVARLCGLRIMVLIRILKEELILAYSTASSESVLPRIIEKMEAYGAPASIT
SFVVPTGYSFNLDGSTLYQSIAAIFIAQLYGIELSLGQEIILVLTLMVTSKGIAGVPGVSFVVLLATLGSVG
IP------LEGLAFIAGVDRILDMARTALNVVGNALAVLVIAK-
>C9P4C6_VIBME/29-442
LSRLVLLGLVLGSVFGLALQGSPIIRDVLSWISIVGSGYVELLKMVIMPLVLVSMISAVVKLDSGSLGKISF
LTISILLFTTAIAALIGILITHAFGLTEVARMGQLESRASTVANLTIPQMLIGFIPSNPFADLTSSSIIAVV
IFGILVGIAARKVMQEKEQ----LEAPIRLFVDALQSIVMRLVKMIIALTPYGIAALMARMVATSSASDILN
LLGFIVASYLAIAL-MFVVHGLL-VLVGVNPKTYFQKIWPVLTFAFTSRSSAATIPLNVEAQITLNVPPVIA
NLSASFGATIGQNGCGIYPAMLAVMVAPSMGINLDIHFILSLIAMITISSFGIAGIGGGATFAALIVLPAMG
LP------VTIAALLISIEPLIDMARTALNVSGSMTAGTITSRL
>E8L8A7_9RHIZ/24-409
--VRILAAVALGVVTGL------LLGDGAASLAIPAKLVLRVLGALAPPLILFAIVQAVINAP--VSGRQSL
RLTTLLAVNTIVAIVIGLAVANVLRPGWVRMTPPVTNAKAAASAADPLTQFLDSVPRSIAGPFTDGKVIGVI
LLAIAFGLSLRKLRNYP-------IRTVEDLVHVGLSSLVTILEAVVEVVPLAVFGVVASIVGAKGLSDFLA
LGGFVGAVIAALLL-QGVYYLVRVRGSWVRPAALLRGVRDALTMAFSTASSTATMPVTYRCLRDVGLREQSA
SLGALVGANFNNDGTALYEAMSALFVAQMLGINLTFSQQLMVVLTSIVASVGAAGIPEAGLVTMTLVFKSVG
LP------TEYIALLLTVDWFLDRCRTAINVMGDVTVSSLL--D
>D1A153_CHLPP/12-397
NL-LLLLSILVGLGLGS-----VQSPWIVYSAECIANTFLKFLRLLSIPLVFCALGSTITSIQFNTMVTLGK
RILYYTLLTTVIAASIGLLLFFLLRPQ--MITQDALATTTKCNPLGYLDVLSDTLPENIFKPFLQGNVISAA
CLAVLLGTASLFLQEKE--------KHFVQFFNSFFSIFLNLARGGLKLLPIAMLGFSVILFKEKDQSNLTM
FAKYLLCVIGANLAQGFIVLPILLKINKVSPLKVAKAMSPALVTAFFSKSSAATLPLTMELAEDLKINKNLS
RFSFPLCSVINMNGCAAFILITVLFVATSNGMIISPLMSLGWIFIATLAAIGNAGVPMGCYFLTLSLLTSMN
VP------LSILGLILPFYTVIDMIETSLNVWSDCCVVSL---A
>A8FJI8_CAMJ8/41-450
-FLRMLFALLMGLGFGFALQNILWYSETKHWFAFVSSVFVAFIKMLVVPLVSICIIKVIIEIDNIKISSLLG
ISLFWILFSTAIAATLGIFLGYSFDLG--SNFAIHEGDKQIREIQTFSNIILGLIPSNIITAINKENIIAIV
IFSFFIGISAKKISKKEEYE--QAFKSFHNFILTFYNIMMNMTATVIRFMPYAVVCMMANVLLSNGFEAIKT
AGLFIMLIYMAMFIMFGVHFLLL--SQGLNPIKYVKKAFPVWLFAFSSRSSLGTLPMTTSTLQNFGVNSAIA
NFVASIGTTTGLNGCGYFPALAAVFVAFATHTHIDFTFALMIVLVAVIGSLGIAGVPGSATMAASIMLAGIG
FG------NNFLSLILAIDPIIDMARTASNVSGAMTSALCTAKN
>C6AC46_BARGA/29-440
--LRVMLGLILGLIFGSVLQGESTLLKSVEWFNIVGEGYILLLQMIVMPLVFISIVSAVAHLHVYAVGKMSI
ITISILLFTTALSALVGVLVINFFGLTGQNVSAILEGHISKLGDMNIPKMILSMIPKNPFAELSRTSIISVV
IFASFLGAAVLLLKKDEPE----KGEKALLFIQVGQAWIMRLVRIVIALTPYGIFALMTKVGAISRIADILN
LLVFVIASYVGIIL-IFGIHGVLLGISGVNPFRFFKKVLPVLTFAFSSRSSAASIPLNIEAQTQIGVPQPIA
SFAASFGATIGQNGCGLYPAMLATMIAPSMGINLDPTWIATLIGVVTLSSIGVAGVGGGAIFAALIVLPIMG
LP------VTLVAVLISIEPLIDMGRTALNVSDSMIAGTITSQM
>G3A4Z6_9RALS/13-405
--VQVLIGIIAGILLGH------FAPDIGAQLKPLGDLFIKLIRMLLAPIIFASVVVGIARMHIHEAGRVGV
KAVIYFEIASTLALGIGLIVVNFFRPGAHLDSGAIKAYTTAAQHHNVMDFFMSIVPNTIVGAFANGEMLPII
FFSILLAIALARLGPRT--------APFVDMLDMFLHATFGVVRIVMHIAPIGAFGGMAFTVATYGIGTLAS
YGELMLCLYLTSIAFVVIVLGAVMRMCGLSLWKFLRYIKDEIFVTLGTASTEAVLPQMLVKLEKLGCSRPVV
GMVLPTGYTFNADGTAIYLTMATIFVAQAMNIDLSIWDQLIVLGVLLLTSKGSAGVAGAGFVALAATLASMN
IP------VSGLVLLLGIDRFLNEARAVTNLIGNGVATIAVAR-
>DCTA_STRM5/20-412
--FQVIVAIVLGAILGH------YEPLVGEKMKPLGDAFINLVKMIIAPVIFLTIVTGIASMTLRTVGRVFA
KAMAYFLFFSTLALIVGMIVAHVVQPGAELDQTAVHSYVEKSHDLTLVGFLMDIIPKTLVSAFVDGNILQVL
FIAVLFGIALASVGEKG--------KPILNFLEALVAPVFKLVHILMKAAPIGAFGAIAFTIGKYGVGSLVN
LAWLVGSFYLTAFLFVAVILGVVCRLCGFSVFKLARYLKAELLLVLGTSSSESALPSLMEKMER-GCSKSVV
GLVVPTGYSFNLDGTNIYMTLAALFIAQATNTELTLGHQIALLLVAMLSSKGAAGVTGAGFITLAATLAVVP
VP------VAGMALILGVDRFMSECRSLTNFIGNAVATVVVSR-
>E9PXK5_MOUSE/54-498
--LLTVAAVVAGVGLGLGVSADALGPARLTAFAFPGELLLRLLKMIILPLVVCSLIGGAASL-PSALGRVGA
WALLFFLVTTLLASALGVGLALALKPGDSVVDPCARSAPTKEVLDSFLDLVRNIFPSNLVSAAFRSNILGLV
VFAIVFGVALRKLGPEG--------ELLIRFFNSFNDATMVLVSWIMWYAPVGILFLVASKIVEMKRQLFIS
LGKYILCCLLGHAIHGLLVLPLIYFFTRKNPYRFLWGIMTPLATAFGTSSSSATLPLMMKCVEENGVAKHIS
RFILPIGATVNMDGAALFQCVAAVFIAQLNGVSLDFVKIITILVTATASSVGAAGIPAGGVLTLAIILEAVS
LP------VKDISLILAVDWLVDRSCTVLNVEGDAFGAGLLQ-S
>E7B6B5_YERE1/8-411
--WQILIALVLGILVGAVLHIESREWLVNNILSPAGDIFIRLIKMIVVPIVISTLIVGIAGVGAKKLGRIGL
KTIIYFEVITTVAIIVGITLANVFQPGVDISQYEKTTEQVQSGSHSLVSTILSLIPANVFASMAKGDMLPII
FFSVLFGLGLSSLPKET-------KEPLLNVFKAVSESMFKVTHMIMRYAPIGVFGLISVTVANFGFASLIP
LAKLVVLVYAAIIFFALVILGTVARLCKLRIWTLIRILKDELILAYSTASSETVLPRIIEKMEAYGAPKAIT
SFVVPTGYSFNLDGSTLYQSIAAIFIAQLYGIELSIGQEIILVLTLMVTSKGIAGVPGVSFVVLLATLGSVG
IP------LEGLAFIAGVDRILDMARTALNVVGNALAVLVIAK-
>H3RJB0_ERWST/8-411
--WQILIALVLGIIVGAVLHPDDREWLVNNILSPAGDIFIHLIKMIVVPIVISSLIVGIAGVGAKKLGRIGL
KTIVYFEVITTVAIVVGITLANVFKPGVDISKYEATTAQVQEGTHSLVATILSLIPQNIFAAMAKGEMLPII
FFSVLFGLGLSALPSEQ-------RDPLVNLFRGVSETMFKVTHMIMRYAPVGVFALIAVTIANFGFASLWP
LAKLVLLVYVAILFFAFVVLGAVARFCKLRITTLMRILKDELILSYSTSSSETVLPRIMEKMEAYGAPKAIT
SFVVPTGYSFNLDGSTLYQSIAAIFIAQLYGIDLSLTDEIILVLTLMVTSKGIAGVPGVSFVVLLATLGSVG
IP------LEGLAFIAGVDRIMDMARTALNVVGNALAVLVIAR-
>D5WAP8_BURSC/9-401
--VQVIVAIIIGIVLGH------FYPNLAIDMKPLGDGFIKLIKMVIGPIIFCTVVTGIAGMEMKKVGRVGG
KALLYFEIVSTFALVLGLAATHLLRPGASLDGRAVASYAAKAHGQSTVDFFMHLIPDTLSSAFAQGEILQIL
LIALLFGAVLATAGEKG--------KPVTNFIEGLSHILFGMVRIITKLAPIGAFGAMAFTIGKYGIGSLLP
MLKLIGTFYLTSIVFVVVVLGAIARMVGFNILRFIAYIKEEMLIVLGTSSSEAALPQLMQKLENLGCSRSVV
GLVVPTGYSFNLDGTNIYMTMAVLFIAQATNTDLSWGQQLTLLAVTMLTSKGASGVTGAGFITLAATLAVVP
IP------LSGMVLILGIDRFMSECRALTNIVGNGVATVVVSA-
>H4DDK6_STAAU/1-398
-M-QVVIALVLGVVVGLL---LYGQENVANYIKPFGDVFLNLIKMIVIPVVFCSLALSISNVGSKTVGRYGW
KTILYFEIITTIAIGLGIIFGNLFKPGISKYQSTAHAAEQSTYGNHFIDTIVHIIPTNFFEALNKGELLPII
FFAVFFGLGLAAVGKKA--------EPVKEFLSGSLEAVFWMINKILKLAPLGVFAFICTTIITFGASALLP
LLKLVLVVVFAMVFFVFAILGLVAWMCGINIMNIIRILKSELLLAFSTSSSEAVLPVMMKKMENFGSPKDIT
SFVIPIGYTFNLDGSALYQSIAALFVAQMYGMHLTLSEQIVLMLTLMITSKGMAAVPGTSIVVLLTTLGAMG
LP------AQGLALIIGVDRILDMVRTCVNVIGNALSTIVIAK-
>C2Q9C7_BACCE/4-399
-TKAILIALFLGLVVGLTLNPSIFDPLNQYVFNPLGQLFIRLIKMLVVPVVFISIVLGAAGLGPKQLGRIGL
KSISFFLVTTAVAISIAVTFALIIKPGGGNFNTEGLKYEGAKTETSFVDTLLNIVPDNPAKAMADGNMLQII
AFAALIGLGLAVLGKRV--------QGIHSLLEQGNELMMYLVNLVMKLAPIGTFGLLASSVGKMGLAGVAA
MFKYMIVVMLVLIIHGVFVYGGLLKLAKESIIRFFKHFGPVMAIGFSTSSSNASLPFAMKTAQELGVPKAIS
SFVQPLGATINMDGTAIMQGVATVFIAQVYGVDLTLSQLAMVVLTAVLASIGTAGVPGVGLVMLTMVLNQVN
LP------VEGIALIIGIDRILDMSRTAVNISGDAICAMIVAKS
>H3UM53_STAEP/10-410
-LTQVIIALVLGVIAGLL---LYGHDDVANYIKPFGDVFLNLIKMIIIPIVFCSLALSISNLGSKKVGSYGW
KAILYFEIITTIAIGLGLIIGNLFKPGTKYQSSAHSAEQATTYGNHLIDTLVHIVPTNLFESMAKGELLPII
FFAVFFGLGLAAIGEKA--------EPVKGFLNGTLEAVFWMINKILKLAPIGVFAFICTTVMTFGASALIP
LFKLLVVVVFAMVFFVIVVLGIVARMVGISIFSIMKILKSELLLAFSTSSSEAVLPIMMKKMERFGSPKDVT
SFVIPIGYSFNLDGSALYQSIAALFVAQMYDIHLSLTEQLVLMATLMIASKGMAGVPGVSIVVLLTTLTSMN
IT------AQGLALIIGVDRLLDMVRTCVNVIGNALSTVVIAK-
>G4EZU0_BACIU/10-401
--VQVITAVIIGVIVGL------VWPDVGKEMKPLGDTFINAVKMVIAPIIFFTIVLGIAKMGMKKVGKVGG
KAFIYFEVVTTLALIIGLFVVNIMKPGKLEKGDVSQYTQNGGQGIDWIEFVTHIVPSNMVDAFAKGDILQVL
FFSILFGVGLAALGEKG--------KSVIDFFDKVSHVFFKIIGYIMRAAPIGAFGAMAYTIGHFGLDSIKP
LASLMMSVYITMFLFVFVALNIICKLYGFSLWNYLRFIKDELLIVLGTSSSESVLPRMMDKMERYGCSKSVV
GLVIPTGYSFNLDGTSIYLSMATVFLAQVFGVDLSIGQQITIILVLMLTSKGAAGVTGSGFIVLASTLSALQ
IP------LEGLALLLGVDRFMSEGRAIVNLIGNGIATIIVAKS
>E0RB92_PAEP6/6-400
--MQIFIGLALGIIIGAL---FYGNSGVEVYLKPIGDIFIRLIKMIVVPIVISTLIIGVAGVGMKKLGKLGG
KSILYFEIVTTIAILFGLLVANLVRPGLAKSDIHSYVETAEKSGHSFIDTIVHIVPTNIIQALGEGDMLAII
FFSVLFGLGVAAIGDRG--------KPVLNFFEGVADAMFWVTNQVMRLAPFGVFALIGTTVAKFGLASLWP
LLKLVLSVYGSMILFIVIVFGIIAKLCGTRLWTMVKILKSELLLAYSTASSESVLPKIMEKMEKFGCPKGIT
SFVIPIGYSFNLDGSTLYQALAAIFIAQMYGIDLPITTQITLVLVLIISSKGIAGVPGASFVVLLATLGAVN
LP------LEGLAFIAGIDRILDMARTVVNVLGNSLAAVVMSK-
>C1MDK0_9ENTR/9-401
--FQVLTAIAIGILLGH------YYPELGAQMKPLGDAFVKLIKMVIAPVIFCTVVTGIAGMEMKAVGRTGA
VALLYFEVVSTIALIIGLIIVNVVQPGATLDAKAVAIYAEQAKDQGIVGFLMDIIPASVIGAFASGNILQVL
LFAVMFGFALHRLGSKG--------QMIFNVIESFSQVIFGIINMIMRLAPIGAFGAMAFTIGKYGVGTLVQ
LGQLIICFYITCILFVVLVLGSIARATGFSIFKFIRYIREELLIVLGTSSSESALPRMLDKMEKLGCRKSVV
GLVIPTGYSFNLDGTSIYLTMAAVFIAQATNSHMDIFHQITLLVVLLLSSKGAAGVTGSGFIVLAATISAVG
LP------VAGLALILGIDRFMSEARALTNLIGNGVATVVVAK-
>H3KHT7_9BURK/10-397
--WQMMIGLALGVVVGAM----VDAELAKTYLQPLGDLFIRLIRMVVVPLVIATIIAGAAGISTSKLGRVAT
KVLIVYAITTAISVTIGLLFAGAIQPGGLDLSTEGLQAKAV-TPPKLVDTLLAIVPINPMDAFAKGNMLQII
FFAVIFGFGLSGLGERG--------KPVLKFFEIVGDTMIRVTHMVMLYAPIGVFGLMSYTVSRHGLGVLLP
LAKLILSSFLATATMVFVILVPMVMLGKTPMMKFLKGIFEPWLIAFTTCSSAAALPANLTAARKLGATKSIA
SFSIPLGNTVNMNGTAVYMGVCSIFAAEVYGLDLTMADQITIVLMGVLAAVGTAGVPGAGLIMTTIVFTQVG
IP------LEAVALIAGVDRILDMIRTSINVVGDVASAIVVTNM
>G8UD66_BACCE/30-443
FNKRVFTALGIGIIFGLILQTSKVIIESNTWFGLIGSGYVKLLQMIVMPLILVSIISAFTKLQTKNLGKISG
LIIGILILTTGIAAAVGIAASAGFDVSESARLKLVEERFTSIEKTTIPDKLLELLPTNPFLDLTPTSTISVV
IFAAFIGIAFIGVKRKYPE----QAELFKKMLDAVYAIVMRMVTLILRLTPYGVLALMAKTVAGSDINAILK
LGNFVLASYVALIV--MFVIHLLLILSGLNPIQYLKKVFPVLTFAFTSRSSAGAMPLNIEAQKELGISEGIA
NFAASFGVSIGQNGCGIYPAMLAMMVAPTVGIDLQPQFILTLIAVVAISSFGVAGVGGGATFAALIVLSTMN
LP------IGIVALVISVEPLIDMGRTALNVSGSMTAGLISSK-
>G9YRG1_9FIRM/12-399
-FALMLFAMVAGCVAGW------FFPEFGHFIKPAGTVFINMMFCVVVPLVFASISNSVASVRRKRAGKIMG
TTVLTFVVTGAVAAVIMFIVMKLVPPV--LEPWTDMATEAIGEHASLADMIVNFFTTDFVGLLSRSAMLPLI
VFSILFGFATNLVGGPD--------HVIGKFLDGLTEVMMAFVKIITYYAPIAFFALFADLVATYGSSVASA
YGRAMVVYYPLCFIYIFTAFPLFAYGGGRHGIKTFQHIARPAIMSLGTCSSSATIPTNLREAEDTGIPKDVA
DMVVPMGATMHMDGSCFSCVLKIAFVLGAMGVDMPWTMLPAVVAVAVLSSVGMSGVPGGGYIGEYIICSIF-
FP------QQIFPILVAIGNLVDPPATMINSAGDYVVCYIVARV
>E1DJL5_VIBPA/13-404
IGVQVVIAMIVGTAVGA------LMGHDATVFAPLGAIFINLIKMLVIPLVAVALISGAAGLGSQSAGKVGL
VTLGYFGLTSALAVALALFMGEVFQPGSGVEGMFSAEYASKGELPTFWATITGMIPTNVFQSLNEANILQIL
VFCMFFGIAISKQAKER-------REPIINGVNCIVDAMVWMINKVMIIAPIGVFGLMAEAVGTFGFGALMV
VFKLFVVYVAAILVFGFIVYPAMVHFTKTSAKKFVSAMKKPQAVALSTASSMATLPVTMDTCEKLGVKNSTA
SFVLPLGATINMSGNAIYYGLVAIFFAQLFNIDLGMGAYIAIIVTSTLGAVGQAGVPGPSFLVVAVLL-AAG
IP------IEGLPLLFALDRIFDMIRTALNITGDAACAVIVDAL
>F9VKS2_ARTSS/41-445
FSNRMFIGTGLGIILGFAIQEITWINESTKWFSLFGNGFIDLIRMIVIPLIIISIIHIIISMKDAKIKQLTI
YTLVTLLSTVAISAVVGFIISYVFKIG--LNSTIASGSSNIKEVQSLIDIFRNLIPKNPIESMASSNVIAVV
IFSIFIGTAAKKMGKIYAK----TMETFNKLIEASHKIIVSITMSIINLMPYAIIPLLANTIAQRGIKSILD
VILFIVALYIAVIIM--FLVHMILLVFGFNPITYIKKAIPVLILAFTSRSSLGCLPVTIETLESMGCNSSTS
TFVSSLGSTTGMNGCGIFPAMLIIMISNITGYPINLGFMIMALLVVTISSIGIAGVPGTATTSASINLSAVG
LG------QDLTSPILAVDPILDMARTMLNINGVLTTSLIVDKN
>H8D2N0_CAMJU/23-433
--FWVIIGIIAGIVLGY------IDKELAIASKPGVDYFIGALKVLIGPIIFVTLVLGIISLELKKVGSIGA
KAVIYFEVVSTLALAIGIFMANVMQPGTKSVQKYISQTTEVSASSEIMHILKDAMPTDIITPFTEGKTIQVL
VIAVITALIISLMRTED-------KQAIQRVFEVVQNFVFKILQIIMYFSPIAAFSAMAVLIAQYGISSLIN
LAYLLLVMLVSCLVFIFGILGLICYFAKVNIFKFMRFISREVLIVFATSSSESALAPLMRKLEK-GLSKATV
GLVLPTGYSFNLDCTNIYLAMSLIFLAQAFNVNLSLAHEISILIVLMIASKGAVGVTGSGFIVLGSTLAALG
NMEISVLPVAAIGVLLGVDKFMSEMRAVGNLCGNSVAALIVAI-
>C7U363_ENTFL/1-419
LF---------------LREDPEKGQSAIGLFYIIGQLFINGLQLVIVPMVFTSITLAICHITTQKLGRISY
KTIFGFLSMSLIALLTAGIVGYSVYLTFNVSLSETLAPVEVSTSGNPLMVIVNAVTKNIGSAFSNGAILAVV
VLAVITGLCINALGDKI--------RVFKKLIEEVNAMVTLFLTFVITFAPIAVFMLLVRTFASYGIDYLKP
ALVYVVTTTATLLAFLMIGYPLFILATKLNPVPFIKKIMKVVVFGFSTSSSAATLPLNTKTTVELGVDSDVA
AFVLPLGMTINMNGTAIMQVIAAIFVAGVAGYEVTPANIALIAILALMSSIGTPAAPGAGGIILFTILTGLN
YNNE--IAIATYSLILAINRPIEMLVTSLNVVGDSATAIYVAHS
>H7U205_CAMCO/41-450
-FLRMLFALFIGLGFGFALQAIIWYNEAKHWFGFVSSVFVAFIKMLVIPLVGICIIKVIIEIDNIKISSLLS
ISLFWILFSTAIAASLGILLAYNFQLG--DNFTAYEGTRQIREIQTFSSIILGLIPSNIISVMNKENIIAIV
IFAFFVGICAKKVSKKEEYA--QAFQTFENFVLVFYNIMMNMTAAVIRFMPYAVVCMMANVLLSNGFEAIKT
AGLFIILTYIAMFIM--FGVHFLFLSQGLNPIKYAKKAFPVWLFAFSSRSSLGTLPMTTSTLQNFGVNPAVA
NFVASIGTTTGLNGCGYFPAMAAIFVAFATHTPIDFTFALMIVLVAVIGSLGIAGVPGSATMAASIMLAGIG
FG------DNFLSLILAIDPIIDMARTASNVSGAMTSALCTAKN
>D3EEV3_GEOS4/30-443
--KRVFAGLGLGVLFGVALQTSDVVVKSTDWFNLVGYGYVRLLQMMVIPLIMVSIISAIMKLKGKNLGKMSG
LIITVLLLTTAVAAAVGITTALAFDLSEEQQGALLQERLGDVEGRTLPQQILDFIPSNPFADMTRTSTIAVV
IFSAFIGIAVLGLDRKNKE----QAETFRNMISAVYGVVMRIVTLVLRLTPYGILALMAKTIATTDLAVIMN
LIDFVLASYVALIA--MFIIHLVLLIFGFNPFKYVKKVFPTLTFAFTSRSSAATIPLNVQTQNKLGVSEGIA
NLSASFGATIGQNGCGIYPAMLAVMIAPTAGVDTSWSFILTLIVVVMISSFGVAGVGGGATFASLIVLSTMN
LP------VALAGLLISVEPLIDMGRTALNVNDSMTAGVITGKV
>H7R408_CAMCO/41-450
-FLRMLFALFIGLGFGFALQAIIWYNEAKHWFGFVSSVFVAFIKMLVIPLVGICIIKVIIEIDNIKISSLLS
ISLFWILFSTAIAASLGILLAYNFQLG--DNFTAYEGMRQIREIQTFSSIILGLIPSNIISVMNKENIIAIV
IFAFFVGICAKKVSKKEEYA--QAFQTFENFVLVFYNIMMNMTAAVIRFMPYAVVCMMANVLLSNGFEAIKT
AGLFIILTYIAMFIIFGVHFLLL--SQGLNPIKYAKKAFPVWLFAFSSRSSLGTLPMTTSTLQNFGVNPAVA
NFVASIGTTTGLNGCGYFPAMAAIFVAFATHTPIDFTFALMIVLVAVIGSLGIAGVPGSATMAASIMLAGIG
FG------DNFLSLILAIDPIIDMARTASNVSGAMTSALCTAKN
>B1FSS6_9BURK/21-414
--FQVLAGMALGIATGY------FFPKFGINLQPVGDAFIRIIQMLIGPIIFCTVCSGIAGVKFGKVGRVAI
KALFYFEVVTSLALVLGLVTINVLKPGSVHSAAVDAYVAKAHHAVTTSDFLLNVIPHTAISAFAGGDVLQVL
FFSVLFAFGLAAIGERA--------QPALDFIDSVSGALFWVIGLTMKIAPLAAFGAIAFTVSKFGFGTLLS
LGKLVLEFYLTCALFFLLILWPIAKVNGFSLLRLMRYIGAELLLVIGTSSSETVFPQLIDKLERLGCEKSVV
GLVLPTAYTFNHDGTCLYFAAAAVFLAQATNTPMNWHDQLVLLAVLLLTSKGAAGVSGAAIAVLAATLAASN
IP------VESIALILGVHKAMSSAFVFTNIVGNSVATIVVAN-
>H0UFV5_BRELA/30-443
-FKRVFTALAVGIVFGVGLQKTDIIKDSIEWFNIVGKGYIKLLQMIVMPLVFISILAAFTKVKTNNIGKISS
LIIGILIATTAVSAAIGIGTTLAFHLEETNRAAQLEKTFGQIQDLSLPQKIVELLPANPFLDLTSTSTIAVV
IFAALLGMAFLGVKGKQP-----EHAAFFKIVDTFYTIIMRVVSIILRLTPYGVLALMTKVTATSDYLAILK
LGKFVLASYVAILI--MFAIHLILLVTGLNPISYLKKTFPVLTFAFTSRSSAGALPLNVETQRDLGVPEGIA
NFAGSFGLSIGQNGCGIYPAMLAVMIAPTIGIDLTPSFIVSLIAVVAISSFGVAGVGGGATFAALLVLSTMN
MP------IALAGLLISVEPLIDMGRTALNVSGSMVAGVITSRV
>A4JQV4_BURVG/10-402
--VQVLLAMALGVSVGH------FWPHAGALLKPLSDAFVGLVRMMIAPIVFCTIVSGITSLAGRAIGRTIV
RALALFYLLTAAALAFGLVAAFVLRPGHHLDPNILAPYARQAPPRGLVAFALDVIPDTMLGAFRNGDVLPVL
LLSLLFGFALNAHPQAG--------RPVLALIDGVAQVVFRVLAMIMRLAPLGAFGAMAFTVGCFGIGSVGS
LAWLIVSFYVACVLFVALVLAPLARLHGFSLWRLLRYIREELLIVLATSSTEPVLPRLIVKLEALGCDKGVV
GLVLPAGYSFNLDGTAIYLTLAALFIAQACDVPLSAPQIAALLAVMLVTSKGAAGVSGSGLVALVATLVVMP
LP------VAGVALLVGIDRFMSEARALTSVISNACAVILVAS-
>G4F0G9_BACIU/5-395
-IFQILIALAVGAVIGH------FFPDFGMALRPVGDGFIRLIKMIVVPIVFSTIVIGAAGSGMKKMGSLGI
KTIIWFEVITTLVLGLGLLLANVLKPGHLAKKDIHELSGYTDKVVDFKQMILDIIPTNIIDVMARNDLLAVI
FFAILFGVAAAGIGKAS--------EPVMKFFESTAQIMFKLTQIVMVTAPIGVLALMAASVGQYGIELLLP
MFKLVGTVFLGLFLILFVLFPLVGLIFQIKYFEVLKMIWDLFLIAFSTTSTETILPQLMDRMEKYGCPKRVV
SFVVPSGLSLNCDGSSLYLSVSCIFLAQAFQVDMTLSQQLLMMLVLVMTSKGIAAVPSGSLVVLLATANAVG
LP------AEGVAIIAGVDRVMDMARTGVNVPGHAIACIVVSK-
>H2SMV1_TAKRU/6-457
--IMTVSGVLVGVGLGMVVRSMKLTKAQMIYFAFPGEMLLRMLKMIILPLVVCSLISGAASL-TRSLGKLGG
IAVAYFLGTTLIASGIGVTLAFIIKPGTNSLGLESVTPNKE-TADSFLDLARNLFPSNLVAAAFRSNILGLV
LFAMVFGVALKKLGAEG--------EELIRFFNAFNEATMVLVSWIMWYIPFGIIFLVGSKIVEMEVLLVTS
LGKYIIASILGHIIHGGIVLPLIYFFTRKNPFSFLSGLITPFTTAFATCSSSATLPSMIKCVEENGVDKRIS
RFILPIGATVNMDGAAIFQCIAAVFIAQLNNIELNGGQIFTILVTATASSVGAAGIPAGGIITIAIILEAIG
LP------TNDLSLMLAVDWIVDRTTTVVNVEGDALGAGILHHI
>F8G3Y9_PSEPU/7-399
--FQILCAVLLGVVVGH------FWAQQAVALKPLGDAFIKLIKMMIAPVVFCTIVTGIAGMTKRSLGRLMS
KTLLLFLVLTVISLMIGLAAVYLFRPGATLSTAGLGQYAASAAKLSVVDFFMHIIPDTFIGAFNKGEVLPVL
FIAVLSGFALSSMGEKG--------KPVLDVLESASTMVFRIFGYLMRFAPVGAFGALAFTVGQYGVTSLGA
LAKLVGTLYIACAFFVLVVLGGICRAHGFSLWKLLRYFREEFLVVLGTSSTEPVLPRMLEKLEKLGCKKGVV
GLVLPTGYSFNLDGTAIYLSLAAVFIAQACNIDLSLGQTVTMLAIMLLSSKGAAGVTGSGFVALASTLTVIH
IP------LAGLALLIGIDRFMSEARALTSLASNAVATVVIS-L
>D5DTJ8_BACMQ/18-413
--TQILIGLILGVAVGAI---FYGSDTAISILQPVGDIFIHLIKMIVVPIVISALIVAVAGVGIKKLGKLGG
KTILYFEVVTTIAIVVGIIAANLFHPGEKSDISQYEATAKTSESTGIAQELLHIVPTNVFQSVAEGDLLPII
LFSVLFGVGVASIGERG--------KPVLAFFEGVLDAMFWVTNLVMKFAPVGVFALIGVNIIKFGVGSLIP
LGKLVFAVYFTMIFFVLVVLGIIAKMAGTSMFTLIKVLKDELLLAFTTASSEAVLPSLIKKMEDFGCSKSVT
SFVIPTGYTFNLDGSTIYQALASLFIAQMYGIDLSIMDQIQLLLVLMLTSKGMAGVPGASFVVVLATLESMG
FP------LEGMAFIAGIDRILDMMRTTVNVVGNALAAIVMSKS
>E3M6V2_CAERE/6-450
--VFTLSAVGTGFCVGIFLRQFDLSDGVRNLVGFPGEIFMQVLKLMVLPLIFSSLISSLGQM-ASKSGKMSL
IAVSYYLTTVIIACFIAMIIAFLFHPGKKQNDTIVRDESHLSALDSLLDLVRNMFPQNIVEATMYRASSGLI
VFCTGFGIIISKLGGKV--------KVIVEFFIVLDKVVMKFISVLMWFSPVGIISLIAASILDIDYVMITT
MLLYLFTVMTCLFLHCVVAIPVLYFITKKNPIHVAKGMIQPFVTAIGTASSGASLPQAISSVEELHIDSRIA
GFIMPLGNTINMDGNALYEAVAVIFIAQINNIHLSFAQVITICVTATFASIGLNAVP-AGLVSMFVILSTVN
LP------VSDISLLFTVDWFIDRVRTALNVLGDAYCACVVQHF
>H1M0J0_9BACT/10-409
--VQVLIALVLGVVVGLI---LYGNEEAANYIKPFGDVFLNLIKMIVIPVVFCSLALSISNVGSKTVGRYGW
KTILYFEIITTIAIGLGIIFGNLFKPGISKYQSSAHAAEQSTYGNHFIDTIVNIVPTNFFEALTKGELLPII
FFAVFFGLALAAIGEKA--------EPVKSFLSGTLEAVFWMINKILKLAPLGVFAFICTTIITFGASALLP
LLKLVLVVVFAMVFFIVVVLGIVARMCGISIFSIMKILKSEILLAFSTSSSEAVLPVMMKKMEKFGSPKEIT
SFVIPIGYTFNLDGSALYQSIAALFVAQMYGMHLTLTEQLVLMLTLMLTSKGMAAVPGTSIVVLLTTLGAMG
LP------AQGLALIIGVDRLLDMVRTVVNVMGNALSTVVIAK-
>C2Q3F7_BACCE/6-393
PL-ILLSSILIGGFIGY------FMGADAVALKPLGDIFLNLMFTIVVPLVFFSIASSIANMDLKRFGKIMS
SMAGTFLFTSILAAIFMIIIVKVFPPAQGVVLELTQPDKAEKAVSVADQIVGIITVSDFSKLLSRENMLALI
FFSILMGVATSAVGEKG--------KPFATFLQAGAEISMKVVSFIMYYAPIGLAAYFAALVGEFGPQLLGT
YFRAAMVYYPASLIYFFVFFTFYAYAGRKQGVQVWKNMVSPTVTSLATCSSAASIPANLEATKKMGISSDVR
ETVVLLGSTLHKDGSVLGGVLKIAFLFGIFNMEFEPKTLAIALVVSLLVGTVMGAIPGGGMIGEMLIVSLYG
FP------PEALPIIAAISTIIDPPATVLNVTGDNACAVMTARL
>G5A7B0_PHYSP/29-417
--FWIIVGMVIGIILG------EFAPTFSEKAAPMKNIFLRPIQFVVFPLVFSSLVVGIADQKMKQLGRLAL
KSIIYFEVVTTLALIIGLFAVNIVKPGKVGITEGDAYDSDSTSSFTFETWIEHLTPKTWGEMMGSSELLQVL
VAAILTGIATSMLNEHH--------KNLIEFARAILEMMFKFVDIVIWSAPVGVCFAIADAIASNGLSALGG
LGALIATVYVTIILFIVVVFGAVCLLFKINPVEFLVAMKEPLIIAYTTATSEAALPKVFEALEKYGVSTHIS
GFVVPFGYSFNLDGSTLYLSLGSVFCAQAAGVHKSIGEQIVMVLMLMVSSKGVAGVRSAAIIVMASTLDQFD
IP------SWPVALILGVDWIMDMLRTFTNVMGNCLASVAMAKT
>F6SB23_MONDO/47-497
-LSLTVFGVILGAVCGGLLRASPIHPDVVMLIAFPGDILMRMLKMLILPLIISSLITGLSGL-AKASGRLGT
RAMVYYMSTTIIAAVLGVILVLAIHPGLKKQLGPGKKNDEVSSLDAFLDLIRNLFPENLVQACFQQNVLGLI
GFFIAFGIAMGKMGEQA--------KLMVEFFNILNEIVMKLVTMIMWYSPLGIACLICGKIIAKDLEVVAQ
LGMYMVTVIVGLIIHGGIFLPLLYFVTRKNPFSFFAGIFQAWITALGTASSAGTLPVTFRCLEELGIDKRVT
RFVLPVGATINMDGTALYEAVAAIFIAQMNGVVLDGGQIVTVSLTATLASVGAASIPSAGLVTMLLILTAVG
LP------TQDISLLVAVDWLLDRMRTSVNVVGDSFGAGIVYHL
>C7VF43_ENTFL/13-440
--KKMVISLVGGLIVGLGFLDPEKGQSAIGLFYIIGQLFINGLQLVIVPMVFTSITLAICHITTQKLGRISY
KTIFGFLSMSLIALLTAGIVGYSVYLTFNVSLSETLAPVEVSTSGNPLMVIVNAVTKNIGSAFSNGAILAVV
VLAVITGLCINALGDKI--------RVFKKLIEEVNAMVTLFLTFVITFAPIAVFMLLVRTFASYGIDYLKP
ALVYVVTTTATLLAFLMIGYPLFILATKLNPVPFIKKIMKVVVFGFSTSSSAATLPLNTKTTVELGVDSDVA
AFVLPLGMTINMNGTAIMQVIAAIFVAGVAGYEVTPANIALIAILALMSSIGTPAAPGAGGIILFTILTGLN
YNNE--IAIATYSLILAINRPIEMLVTSLNVVGDSATAIYVSHS
>A8YXB0_LACH4/38-452
NK-LVFLSLVVGIVYGIGLQKSLVISQSMDWLSIVGDGYISLLQMLVIPLIFVSLVGAFTQLKTEKIHKIAG
NVLVVLLGTTVVASFIGFISVVLFHLQTSQALTSIRDHQESLKNVTLAQQIVSFFPKNIFADFAASSTIAVV
IFSSFVGVAFLSLKKEETK----LAETFARGIQALRAIIMKIVKMVLELTPYGIFALIARAAATNSFTTMGK
LLIFIIAAYFAVGV--MFLVHAVLLINGINPITYFKKVWPVLVFAFTSRTSGGSLPLNVRTQKNLGVSDTIA
DFSASFGLSMGQNGCGIYPSMVAAITASVVGVNFSWQFILTLVLIDVISSFGVAGVGGGSTFTTLMVLGALN
LP------VSVLGILIAIDPIVDMARTALNVNDSMLAGVITAKR
>E5ZFE0_CAMJU/23-433
--FWVIIGIITGIVLGY------TDKELAIASKPGVDYFIGALKVLIGPIIFVTLVLGIISLELKKVGSIGA
KAVIYFEVVSTLALAIGIFMANVMQPGTKSVQKYISQTTEVSASSEIMHILKDAMPTDIITPFTEGKTIQVL
VIAIITALIISLMRIEE-------KQAIQRVFEVVQNFVFKILQIIMYFSPIAAFSAMAVLIAQYGIGSLIN
LAYLLLVMLISCLVFIFGILGLICYFAKVNIFKFMRFISREVLIVFATSSSESALAPLMRKLEK-GLSKATV
GLVLPTGYSFNLDCTNIYLAMSLIFLAQAFNVNLSLAHEISILIVLMIASKGAVGVTGSGFIVLGSTLAALG
NMEISVLPVTAIGILLGVDKFMSEMRAVGNLCGNSVAALIVAI-
>D6YWQ1_WADCW/10-397
QS--LAAAILLGLFAGY-----ANHPTMDAAASVVSEIFINLLKLVSLPIIFLSIVSTASGMDIDEIKSIGK
KVIKYTLLTTVIAATFALIIFVTIDPVRSVVSKAPPVDLESGSLPGYMHYLINIIPSNIIQPFSDNSVIGVL
FLAMLLSFAILSLPQEK--------RKLLSFFSGLYAAIMKITTWIVQLMPFAIWAFITLFVKDRSGMEMKS
IALYLACVLIANLVQAFVVLPILLKIKKMSPVKIAWGMMPALSLAFFSKSSSAALPMAMKCAEEVSVSRKVA
SFSLPLCTTINMNACAAFILTTVLFVSMSNGITYTPAELVFWIFIATIAAVGNAGVPMGCYFISSAFLAAMN
VP------LNILGVILPFYAMIDMLETAINVWSDSCVTTIVQKE
>I0TPD8_STAAU/10-410
-LTQVIIALVLGVIAGLL---LYGQDDVANYIKPFGDVFLNLIKMIIIPIVFCSLALSISNLGSKKVGSYGW
KAILYFEIITTIAIGLGLIIGNLFKPGTKYQSSAHSAEQATTYGNHLIDTLVHIVPTNLFESMAKGELLPII
FFAVFFGLGLAAIGEKA--------EPVKGFLNGTLEAVFWMINKILKLAPIGVFAFICTTVMTFGASALIP
LFKLLVVVVFAMVFFVIVVLGIVARMVGISIFSIMKILKSELLLAFSTSSSEAVLPIMMKKMERFGSPKDVT
SFVIPIGYSFNLDGSALYQSIAALFVAQMYDMHLSLTEQLVLMATLMIASKGMAGVPGVSIVVLLTTLSSMN
IP------AQGIALIIGVDRLLDMVRTCVNVIGNALSTVVIAK-
>DCTA_KLEP3/9-401
--VQVLTAIAIGILLGH------FYPELGAQMKPFGDAFVKLIKMVIAPVIFCTVVTGIAGMEMKAVGRTGA
VALLYFEVVSTIALIIGLIIVNVVQPGTLDAK-AVAVYAEQAKDQGVVAFLLDVIPGSVIGAFASGNILQVL
LFAVLFGFALHRLGSKG--------QLIFNVIESFSQVIFGIINMIMRLAPIGAFGAMAFTIGKYGVGTLVQ
LGQLIICFYITCILFVVVVLGSIARATGFSIFKFIRYIREELLIVLGTSSSESALPRMLDKMEKLGCRKSVV
GLVIPTGYSFNLDGTSIYLTMAAVFIAQATNSHMDIFHQITLLVVLLLSSKGAAGVTGSGFIVLAATISAVG
LP------VAGLALILGIDRFMSEARALTNLVGNGVATVVVAK-
>EAA3_BOVIN/20-465
--LSTVVAVVLGIVIGVLVRYSKLSNLEKFYFSFPGEILMRMLKLVILPLIVSSMITGVATLDSNVSGKIGL
RAVVYYFCTTLIAVILGIVLVVSIKPGKVNEIDRTGNTPEVSTVDAMLDLIRNMFPENLVQACFQQNVLGLI
VFCLVLGIVIGRKWEKG--------QILVDFFNALSDATMKIVQIIMCYMPIGILFLIAGKIIEEDWEIFRK
LGLYMATVLSGLAIHSIVILPLIYFIVRKNPFQFAMGMAQALLTALMISSSSATLPVTFRCAEENRVDKRIT
RFVLPVGATINMDGTALYEAVAAVFIAQLNDLDLSVGQIITISVTATAASIGAAGVPQPGLVTMVIVLSAVG
LP------AEDVTLIIAVDWLLDRFRTMVNVLGDAFGTGIVEK-
>B7V716_PSEA8/8-410
--WQIVIGLALGIAVGAVLNSAEKAWWIANVLQPAGDIFIRLIKMIVVPIVISSLVVGIAGVGAKKLGRIGL
KTIIYFEIVTTVAIVVGLLLANLFQPGTVDISQYQKTTQEVQHDHAFIATILNLIPSNVFAAIARGEMLPII
FFSVMFGLGLSSLPNDL-------REPLVKVFQGVSETMFKVTHMIMKYAPIGVFALIAVTVANFGFASLLP
LAKLVILVYVAIVFFALVVLGLIARMFGFSIMRLIRIFKDDLVLAYSTASSETVLPRIIEKMEAYGAPKAIS
SFVVPTGYSFNLDGSTLYQSIAAIFIAQLYGIDLSIGQQIMLVLTLMVTSKGIAGVPGVSFVVLLATLGSVG
IP------LEGLAFIAGVDRIMDMARTALNVIGNALAVLVISK-
>E1X6X6_HAEI1/26-437
GQ-TVFIGLLLGLLFGAVLQEKPLLDKTLDWINVVSNGYVRLLQMIVMPLVFVSILSAIARINTRSLGKVSV
GVLSTLLITTAVSAAIGIAMVHLFDVSELAAQGKVLDKAGQVSNLTVPAMLVSFIPKNPFADLTPTSIISVV
IFSALLGVAALSLGKEDQA----LGERIAQGVETLNKLVMRLVRFVIRLTPYGVFALMIKMAATSKWADIVN
LGNFIVASYAAIAL--MFVVHGILLFVKVNPVDYYKKVLPTLSFAFTSRSSAATIPLNIETQTALGNSNVIA
NFAATFGATIGQNGCGIYPAMLAVMVAPMVGIDFSFSYILTLIFVVAISSFGIAGVGGGATFAAIVVLSTLG
LP------LELIGLLISIEPLIDMGRTALNVNGAMVAGTITDH-
>H5TPW0_9ACTO/37-433
-MTWLIVAIIAGIVIGA------VWPDFGSGLKPLADGFIKLIKMLIAPIIFCTVVLGIAHVGMKAVGRIGI
KALIYFEAVTTFALIFGLVIGNLVKPGLATGAEAVAEKTSNGELPHTVEFLMNIIPTSAISAFAENELLQVL
FFAVLFGLALAKIGSKA--------PIVLGFVDQSSHVFFTMIGWIMKLAPLGAFGAMAYIIGQYGISSLGS
YGKLIACCYLAAVLF-ILVLAGIVRFAGVNLWKFIVYIKDELFVALGTASTEVVLPRIMTKLTY-GCSRSTT
GLVVPTGYSFNLDGATLYLSICVLFLSQAMGVHLSLGEQLTAMLVLMLTSKGMAGVPGSSFLALSATVSAIG
IP------VAAVALLLGADRIMDSMRVSVNLIGNCVATFVVAA-
>DCTA_PSEPK/11-403
--VQVLVAITIGILLGH------YYPETGVALKPLGDGFVKLIKMVIAPIIFCTVVSGIAGMQMKSVGKTGG
YALLYFEIVSTIALIIGLVVVNVVKPGSTLNASSVAAYAAAGAQQTTVGFLLNVIPNTVVGAFANGDILQVL
MFSVLFGFALHRLGSYG--------KPVLDMIDRFAHVMFNIINMIMKLAPIGAFGAMAFTIGQYGVGSLVQ
LGYLMACFYITCLLFVLVVLGGICRAHGFSVIKLIRYIREELLIVLGTSSSESALPRMLAKMERLGAKKSVV
GLVIPTGYSFNLDGTSIYLTMAAVFIAQATDTTMDITHQITLLLVLLVASKGAAGVTGSGFIVLAATLSAVG
LP------VAGLALILGIDRFMSEARALTNLVGNAVATVVVAK-
>G2RPY2_BACME/7-402
-LGQILIGLIAGIIVGAI---FYGNPKAVEVLQPIGDVFIHLIKMIVVPIVISSIIVGVAGVGIKKLGKLGG
KTILYFEIITTVAIVVGLLAANLLHPGEKSDISSYTSTAEATEQKGFVETFVHIVPTNVFESIAAGDMLPII
FFSVLFGLGIASIGEKG--------KPVLRFFEGTAEAMFWVTNLVMKFAPFGVFALIGVTVSKFGLASLIP
LSKLVIVAYGTMIFFVLVVLGLVAKV-GVNIFHLLKVLKDELLLAFSTASSETVLPRIIAKMEKFGCPKAIT
SFVIPTGYSFNLDGSTLYQALAAIFIAQMYGIDMSITQQISLILILMVTSKGIAGVPGVSFVVLLATLGSVG
LP------VEGLAFIAGIDRLLDMGRTAVNVIGNSLGAIVISK-
>C9PE18_VIBFU/29-442
LSRLVLLGLVLGSAFGLALQGSYVIGETLSWVAIVGNGYVGLLKMVIMPLVLVSMISAVVKLDNGSLGKISG
LTIAILLLTTAIAALIGILVTQAFGLTETARIAVLQSRASTVADLTIPQMLLSFIPTNPFADLTSTSIIAVV
IFGVLVGIAARKVMIEKEQ----LEAPIRTFVDAIQSIVMRLVKMIMALTPYGIAALMAKVVATSSAADILN
LLGFIVASYVAIAL-MFVVHGVLVSFVGVNPKTYFQKVWPVLTFAFTSRSSAATIPLNVEAQITLNVSPAIA
NLSASFGATIGQNGCGIYPAMLAVMVAPTMGINLDIQFILSLIAIIAISSFGIAGVGGGATFAALIVLPAMG
LP------VTIAALLISIEPLIDMARTALNVSGSMTAGTITSRI
>G2IRN0_9SPHN/12-401
--KRVIAGLVLGVAFAV------FFPGLTPAVAVVGDIFIRLIRMLVVPVVFITIASGVTALGPKRLGSVGG
RTLGLFAVTTAIAVSVGMIVALIIGPG-IGANLGSALPHEIGTPKSTYDQLVGIIPINIIEALAAGDMLAII
FFSLLLGVGTILAGEGG--------RPLANLLQSGSNVLFHIIRLVMEVTPFGVFALTAGAIATNGFAVFAN
IGLLALCVVIGSLIQVVFVHSLLVRIARMRLSFFFRGIMDALAVAFSTASSSATLPVALRVARDLRIAPAVA
STVLPIGASIGKDGTAMYVGLLSIFSLQALGIQPDAGMLAVILFTGALAAFGTAPIPSASLFMLAAVLSAVG
VS------TEQVGFVLPFDRLLDMTRTVPSACANLAVTTAIAH-
>A4NS25_HAEIF/15-406
--KRIATGLVLGIVVALISAQETIGFNLAEKVGVLGTIFVKALRAVAPILIFFLVMAALANRK-IGTKSNMK
EIIVLYLLGTFLAAFVAVIAGFVFPTE-VVLAAKEDSSSAPQAVGQVLLTLILNVVDNPLNAIFKANFIGVL
AWSIGLGLALRHA---S--------DATKNVLSDFAEGVSKIVHVIISFAPFGVFGLVAETLSDKGLVALGG
YVQLLAVLIGTMLFTAFVVNPILVYKIRRNPYPLWTCVRESGVTAFFTRSSAANIPVNIELAKRLNLDEETY
SVSIPLGANINMAGAAITITILTLAAVHTLGLEVSFVSALLLSIVAALCACGASGVAGGSLLLIPLACSLFG
ISDD--VAAQMIGVGFIIGILQDSTETALNSSTDVLFTAAV--C
>B3MLQ8_DROAN/35-483
-MLVTLSGVLLGVVLGLSLRPLHLHGDSIMLISYPGELFMRVLKLMILPLVISSLIAGSASLNAKMNGKIAL
RTLVYFASTSFFNAALGIALVLLIHPGLHNAEDRSTDKRAVNLLDSLLDLGRNVFPDNLFQASIQQNTLGIV
FFCLVFGTFLGTIGQKG--------QVVVDFFAAIFEVIMKMVTCVMWLTPVGISSVIAGKILSDDLGLVMQ
LMWFIVTVALGVFIYQFVVMQAIYFVVRRNPFKFYAGLIQAMLTAFATASTAAALPITFRCMNELRVDPRIT
RFVLPIGCNINMDGTALYISVASIFIAQMSGMVLGFGELLTVLLTATAASMSSASVPSAALVLLLVVLTAID
AP------VQDVTLLFAVDWFVDRIRTTNNMLGDCYTAAIVEEL
>G2JAA4_9BURK/8-400
--IQVLFAIAAGIALGT------AAPEFAVQMKPLGDAFIKLIKMVIGPVVFCTVVSGIAGMQMKQVGRVSG
KALLYFETISTLALLIGLGAAHLLKPGSTLDANIVSSYAQKAQGQTISSFLLHIIPDTLVSAFTRGDMLQIL
LIAVLFGYALSLAGERG--------QPVFTLINALSRVFFGIMRIITKVAPIGAFGAIAFSIGHYGLASLLP
QLKLIGVFYLSLLLFITIVLGGVARIAGFSLLRFIAHIKDELLIVFSTSSSEAALPALMNKLERLGCSRSVV
GLVVPAGYSCNLDGTNLYMTMAVLFIAQATNTDLTLMQQLTLLAVAMLTSKGASGVAGAGFITLAATLSVVP
VP------LSGMVLLLGIDRFMADGRAISNFIGNGVATIVISA-
>E1UQS8_BACAS/8-403
--TQIFVGLILGVVVGVI---WYGNPAVPTFLQPIGDLFLRLIKMIVIPIVVSSLIIGVAGAGGKQVGKLGF
RTILYFEIITTFAIILGLALANLFQPGQKTDISQYVETEKEQSGKSVADTFLHIVPTNFFQSLAEGDLLAII
CFTVLFALGISAIGEKG--------KPVLAFFEGVSNAMFHVVNLVMKVAPFGVFALIGVTVSKFGLSSLLS
LGKLVGLVYVALAFFLIVVFGIVGKLAGVNIFKFLAYMKDEILLAFSTSSSETVLPRVMEKMEKIGCPKGIV
SFVVPIGYTFNLDGSVLYQSIAALFLAQVYHIDLSIWQQLTLVLVLMVTSKGMAAVPGTSFVVLLATLGTIG
VP------AEGLAFIAGVDRIMDMARTVVNLTGNALASVVMSK-
>E8PEP3_ACIB1/9-403
--LQVLCALFLGIAVGL------AFHDFSLALKPLGDGFISLIKMLIAPIVFCVVVLGIYGANIKKMGKVGA
KTILYFEVVTSIALILGIIVAYVFKPGHLDAKDLSTYTERAHDMHTGSEFLLNIIPKTFTAAFANGDILQVL
LIAILFGVSLLLIPKHL--------AELVQALEAFSEVFFKIMGLIIRLAPIGVFGSVAYTTAKFGLDSLLQ
LGYLVLLFYATCILFVVIILGSILKLTGLNIFKFVGYFKDELAIVLGTASSDSVLPQIMKKLKNLGIKDSTV
GLVIPTGYSFNLDGFSIYLTLGVIFIAQACNINLSMHDLLAILLVSLITSKGAHGIPGSALVILAATLSVIP
LP------AIGLVLLLSVDWFIGIIRACTNLIGNCVATVVIAH-
>E6XJB1_SHEP2/10-402
IGVQVVIAMMLGALVGF------IMGDSASVFAPLGTIFIHLVKMLVIPLVLVSIISGAASLGSPSAGKIGV
GTFGFFIVTSGFAVVLALVMGNLFKPGAHSSTGLMEVTKEQGALPGVMDTFIGMIPTNVFESLNGGNILQIL
VFSIFFGIALTKVKGDG-------AKPILAALNTVVDAFVWMINCVMIIAPIGVFGLMADSVGTFGFDALEV
VFKLFAVFVAAILIYGFIFFPLVVQFSRVSALQFISAMKKPQVMALSTASSMATLPVNMETCEVLKVSKATT
AFVLPLGATINMSGNAIYYGLVAMFFAQMYNVDLSITAYAAIIFTSTLGAIGQAGVPGPSFLVVAVLL-AAG
IP------IDGLPLLFALDRVFDMIRTALNITGDAACALVMDK-
>C6CPZ9_DICZE/9-401
--FQVLVAITIGILLGH------FYPALGEQMKPLGDGFVKLIKMIIAPVIFCTVVTGIAGMEMKSVGRTGA
VALLYFEIVSTLALIIGLVVVNILQPGALNAS-AISAYTSEAGKQGVIPFLMDVIPSSVIGAFASGNILQVL
LFAVMFGFALHRLGPKG--------VVIFDVIESFSRVIFGIINMIMRLAPLGAFGAMAFTIGKYGVGTLVQ
LGQLIICFYITCILFVVLVLGSIAKATGFSIFKFIRYIREELLIVLGTSSSESVLPRMLEKMEKLGCKKSVV
GLVIPTGYSFNLDGTSIYLTMAAVFIAQATNSHMDIWHQITLLVVLLLSSKGAAGVTGSGFIVLAATISAVG
LP------VAGLALILGIDRFMSEARALTNLVGNGVATVVVAK-
>G4CHQ4_9NEIS/15-406
--MQIVIGLILGVLVGWLSRDTGMGGAVGELGQILGGLFVGALKAVAPILIFVLVTAAISQSR-SGTATNMR
PILLLYLFGTFAAALVAVSASFAFPSTLTLSGVEAATREAPGGIGEVMRNLLMKLVSNPIQALADANYIGIL
AWALVLGAALRQAGER-----------TRELIADLAAAVSTVVRWVIRFAPLGIFGLVLTTIIVEGFSGIGR
YVHLLAVLLGAMLFVALVVNPLIVFQTRSNPYPLFTCLRESGMTAFFTRSSAANIPVNMALAKKLGLNEDTY
SVSIPLGATINMAGAAITITVLTLAAVHTLGIEVDFWTAVLLSVVASLGACGASGVAGGSLLLIPMACSLFN
IEND--IAMQVVAVGFIIGVVQDSAETALNSSTDVLFTAAVDQA
>E8WYI5_ACISM/18-409
--LRVLVGIIAGVIAGA------LFPNFGIAMKPFGDGFIKLIRMMIAPIIFLSVVVGIAGIGIRKLGRVGV
KALLYFEVVTTLALAIGLGVATLFQPGKTLDTKSIAQYTSANAAPHGVDFVLNIIPDTFTSAFTKGEILQVL
LLAILAGLALVAL-DKD--------KTLTNLADRLAHVSFKIIAYIMEFAPIGAFGAMAFTIGKYGLHTLVS
LGKLLACVYLTSILFVVIVLGLICVSASINIFKLIRYLREELLIVLGTSSSETALPRMIVKMERLGCSKSVV
GLVIPSGYSFNLDGTSIYLTIAALFIAQATNTHLTFGQQIFILFVLMLNSKGAAAVTGGGFITLAATLSALG
IP------VAGITLLLGIDRFMSQMRSLVNLIGNGVATIIVAK-
>F0KLL8_ACICP/6-409
--KYIVVAILLGILTGWICHEGEQLKQIASYLNIPTDIFLRLIKMIIAPLVFATIVSGIVSMGSTSIGSITL
KSMTWFITASFVSLAIGMGLANFFQPGLPTAQQLSSSSAPATTGFTLQSFLSHVFPRSIAEAMANNDILQVL
VFSIFFGSALAFVNQGKE-----KDSVIIRLTDELSKIMFRITDYVMMFAPVAVFAAIASAITVQGLGLIVD
YGILIAEFYFGLLLLWIILFSVGAILKK-DIFRLGKLIREPVTLAFATASSESAYPKVMDALNKFGVPKKVT
SFVLPLGYSFNLDGSMMYTTFAVLFIAQAYNIDLSFTQQILILLTLMVTSKGIAGVSRASIVVISATLTMFH
LP------EAGILLLLGIDQFLDMGRTATNVVGNSIATAVVAK-
>C2Y868_BACCE/4-399
-TKAILIALFLGLVVGLTLNPSIFEPLNQFVFNPIGQLFIRLIKMLVVPVVFISIVLGAAGLGPKQLGRIGL
KSISFFLVTTAVAISIAVTFALIIKPGGGNFKTEGLKYEGAKTETSFVDTLLNIVPDNPAKAMADGNMLQII
AFAVLIGLGIAILGKRV--------QGIHSLLEQGNELMMYLVNLVMKLAPIGTFGLLASSVGKMGLAGVAA
MFKYMIVVMLVLIIHGVFVYGGLLKLAKESIVRFFKHFGPVMAIGFSTSSSNASLPFAMKTAQDLGVPKAIS
SFVQPLGATINMDGTAIMQGVATVFIAQVYGVELTLPQLAMVVLTAVLASIGTAGVPGVGLVMLTMVLNQVN
LP------VEGIALIIGIDRILDMSRTAVNISGDAICAMIVAKS
>G2Z7A0_FLABF/14-413
--FQILIAMLLGAILGIIIHDAVAAKSFSDKIKMLATVFIRLVQMIISPLVFTTLVVGIAKLGLKAVGRIGG
RAMAWFFSASFVSLLIGMFWINVLQPGGNVDLNSASEVTEKTSHFSAQNFVEHIIPKSIVEAMATNEILQIV
IFSIFFGLAAASLGQHV--------KPVVNALDKISHIVLKMVNYVMKFAPIGVFGAIAGVFAIRDNELLVT
YAKFFGSFLVGIGT-LWVFLIAVGFFLRKRMVVLLNHIISPLMIAFGTTSSEAVFPKLTEELERFGVKDKVV
SFMLPLGYSFNLDGSMMYMTFASIFIAQVYNIQLDYPTQITMLFVLMLTSKGIAGVPRASLVVVAATCGMFK
IP------IEGIALILPIDHFCDMFRSATNVLGNALATSVVGK-
>B7I413_ACIB5/6-409
--KYIVVAILLGVLTGWICHEGEQLKQIASYFNIVTDIFLRLIKMIIAPLVFATIVCGIVSMGSTSIGSITL
KSMTWFITASFVSLAIGMGLANFFQPGLPTAQQLSSSSLPTTTGFTLQSFLSHVFPRSIAEAMANNDILQVL
VFSIFFGSALAFVNQGKE-----KDSVIIRLTDELSKIMFRITDYVMMFAPFAVFAAIASAITVQGLGLIVD
YGILIAEFYFGLLLLWIILFSVGAILKK-DIFRLGKLIREPVTLAFATASSESAYPKVMDALNKFGVPKKVT
SFVLPLGYSFNLDGSMMYTTFAVLFIAQAYNIDLSFTQQILILLTLMVTSKGIAGVSRASIVVISATLTMFH
LP------EAGILLLLGIDQFLDMGRTATNVVGNSIATAVVAK-
>Q3R426_XYLFA/12-416
--QRVVAGFVLGALVGW-----VMGPAAKTWFGPLGTLYVTLIKMIAIPLVFFAVINAIAALHQRSVAMLGG
RTFLWFIVTAVLAVCVGLGVGTLLKPGNGDFTVSVDAAWAPPDVPSPVHVLLDVVPSNPFYALTGISILPVI
FFAALLGLAIVKLGERV--------TEVRKLIGQMSEIMIQITRFVLEMTPLGTFGLIAALVGSYGFQKLLP
FGHFVLALYLACALHIVVVYSGLLLAHGLSPLKFFRGVAPGMQVAFVSSSSFAAMPVALRAITHLGVNKDYA
AFAVPLGSSIKMDGCAIFPALCAVFIAQYTGVPLTTNQYFVIFIASVLGSFGTAGVPGTAVVMATVVLSAAH
LP------LEVIGYLYAIDRVLDMMRTMTNVTGQMLVPVLVAKE
>H7YB09_CAMJU/23-433
--FWVIIGIIAGIVLGY------IDKELAIASKPGVDYFIGALKVLIGPIIFVTLVLGIISLELKKVGSIGA
KAVIYFEVVSTLALAIGIFMANVMQPGTKSVQKYISQTTEVSASSEIMHILKDAMPTDIITPFTEGKTIQVL
VIAIITALIISLMRIED-------KQAIQRVFEVAQNFVFKILQIIMYFSPIAAFSAMAVLIAQYGISSLIN
LAYLLLVMLISCLVFIFGILGLICYFAKVNIFKFMRFISREVLIVFATSSSESALAPLMRKLEK-GLSKATV
GLVLPTGYSFNLDCTNIYLAMSLIFLAQAFNVNLSLAHEISILIVLMIASKGAVGVTGSGFIVLGSTLAALG
NMEISVLPVTAIGILLGVDKFMSEMRAVGNLCGNSVAALIVAI-
>C0ZRJ5_RHOE4/28-419
--MSVIVAVIGGILVGW------LAPEFGKSVGVLGTLFVSLIKMMISPVIFCTIVLGIGSVRAAKVGKVGG
LALAYFIGMSTIALAIGLGVGNLLNPGTPNAASVAKLADQAHSAGGTWDFIASIIPTSMLSSLTAGSVLQTL
FVALLVGFAIQSLGKSG--------EPILKAVGYIQKLVFKILTMILWLAPIGAFGAIASVVGQTGLNAVVQ
LGTLMIGFYLTCLIFVFGVLGTLLRVTGFNIFKLVKYLAREYLLIFATSSSESALPRLIAKMEHVGVERTTV
GIVVPTGYSFNLDGTAIYLTMASIFIADAMGQPLAFGEQLSLLVFMIIASKGAAGVSGAGLATLAGGLQSHR
PE-----LLDGVGLIVGIDRFMSEARAITNFSGNAVATLLVGA-
>E1L4A8_9FIRM/28-420
LW---MGALIIGAILGW-----QHIPVLNDLFNFIAAVFTHLFQFIAIPTVSLAVITTLSMLGKKDTGRIFG
HAVTYTLLTTICAAAVGLGLFLWIAPG-DVIGAGAAQVPEKLGHVTYYDHFLSVIPNNILKPYLEGNVLSVM
FISASVGLAFAFMPRTEG------REAVLKVLFGLQELLFTLIRGLLYVLPIGILAFAGQLSAQIEAGVIVA
LGKYTAVVIGGNLIQFFIVIPLFLLFRGLNPVDVFRKMSPAVAVALFTKSSAATLPVTLASAEDLKAHPSVA
RFVLPICTTINMNGCAAFILVTSLFVMQNAGIELTMGTMIAWLFIAVLAAIGNAGVPMGCYFLTLSLMSSIG
AP------IGLLGIILPIYTIIDMIETAENVWSDASVCAMVD-N
>G7T0C9_SALPS/28-432
-LKSVFIAIFLGAVIGLSLHSANHTKTIIEWYSIIGNGYVHLLKLVAIPLIFISILSAINKLESADIGKMSL
TIVGCMLCLVMVAGFIGLLTAHVLGLDVHMPSMLTTEEVNKTAAVSIPQLVTSLIPTNIFLDLTSVSVIGIV
IFTLIAGIALLKVKKEAPE----EGQKLSAGINAIQIWVMKMVRIVIALTPYGVMALMTTVFSSYHFEQFAS
LLGFIGACYIAIFM--MFIVHAILLLSGNNPARYFSMVWPVLTFAFVSRSSAASIPLAISAQEKFGVQSTIA
NISASFGSSMGQNGCGIYPAIMVAMIAPTIGIDLSLHFLAAMLPAIALGSIGVAGVGGGGTFAALIVLSTLN
FP------VALVGIFIAIEPIVDMARTALNVNGSMMSGVLANRI
>Q3R969_XYLFA/14-424
-MWKMSIGFLGGLLIGLAAHDVLWVQHATHYLTPFSKLFLNLIFMLIVPLMFSALVVGVAEMGISALGRIGW
RTLGYTVVLSSVAVLIGLVLVNVLKPGSENAERSRQIVDSTDTQIHGMDMLLSIVPSNVVAAASNDAILSLM
FFTIMFGIGMVLVPQEK-------VETVKRAIEGVFEVSMVLIGLVIRLAPYAVACFMFNLTSLFGLELLIR
LAAYVGVVVLGLSLHMFVTYGLAVWAGR-SPLRFFRETQEATLMAFSTASSNATLPTALRVADDMKLPKKIS
RFVLTIGATANQNGTALFEGLTVIFLAQFFGVDLSFSQQAMVMAVCILGGIGTAGVPSGSLPVVALICAMVG
VD------PVGIGLILGVNHFLDMCRTALNVTGDLALTTLVC-R
>D7I6H5_PSESS/8-410
--WQILIGLVLGIAVGALLNSAEKAWWITNLLQPAGDIFIRLIKMIVIPIVVASLIVGIAGVGAKKLGRIGL
KTILYFEVVTTIAILVGLVLANVFHPGTVDISKYQQTTAEVQHDHAFIATILNLIPSNIFAAMARGEMLPII
FFSVLFGLGLSSLQAEV-------REPLVKLFQGVSETMFKVTHMIMNYAPIGVFALIAVTVANFGFASLLP
LAKLVILVYVAIAFFAFVVLGLIARAFGFSVIRLMRIFKDELILSYSTASSETVLPRVIQKMEAYGAPKAIC
SFVVPTGYSFNLDGSTLYQSIAAIFIAQLYGIDLSIGAQLMLVLTLMVTSKGIAGVPGVSFVVLLATLGSAG
IP------LEGLAFIAGVDRIMDMARTALNVIGNALAVLVISR-
>H7D4G3_9CLOT/41-433
FSNRMFIGTGLGIILGFAIQEITWINESTKWFSLFGNGFIDLIRMIVIPLIIISIIHIIISMKDAKIKQLTI
YTLVTLLSTVAISAVVGFIISYVFKIG--LNSTIASGSSNIKEVQSLIDIFRNLIPKNPIESMASSNVIAVV
IFSIFIGTAAKKMGKIYAK----TMETFNKLIEASHKIIVSITMSIINLMPYAIIPLLANTIAQRGIKSILD
VILFIVALYIAVIIM--FLVHMILLVFGFNPITYIKKAIPVLILAFTSRSSLGCLPVTIETLESMGCNSSTS
TFVSSLGSTTGMNGCGIFPAMLIIMISNITGYPINLGFMIMALLVVTISSIGIAGVPGTATTSASINLSAVG
LG------QDLTSPILAVDPILDMARTMLNI------------N
>A9MFE3_SALAR/29-443
--KKVLIGLVMGVIFGLALHDSQVLKDSIQWFNIVGNGYVQLLQMIVMPLVFASILSAVARLHASQLGKISF
LTIGTLLFTTLIAALVGVLVTNLFGLTTARLNAIETNYVGKVADLSVPQLVLSFVPKNPFADLTPTSIISVV
IFAAFLGVAALKLLKDDAP----KGERVLIAIDTLQSWVMKLVRLVMQLTPYGVLALMTKVVAGSNLQDIIK
LGSFVVASYLGLAI-MFVVHGILLGANGISPLKYFRKVWPVLTFAFTSRSSAASIPLNVEAQTRLGVPESIA
SFAASFGATIGQNGCGLYPAMLAVMVAPTVGINLDPVWIATLAGIVTVSSAGVAGVGGGATFAALIVLPAMG
LP------VTLVALLISVEPLIDMGRTALNVSGSMTAGTLTSQ-
>B5HMI7_9ACTO/20-410
--IAVIVAVALGITVGL------VAPDFAVELKPIGTGFVNLIKMMISPIIFCTIVLGIGSVRAAKVGAVGG
IALLYFTIMSLVALGIGLVVGNILDPGVTDAVKDVGHAQVSAEAKDTTEFLLGIIPTTFVSAFTEGEVLQTL
LVALLVGFALQAMGPVG--------APVLRGVEHIQRLVFRVLAMVMWAAPVGAFGAMAAVVGSAGVDALKD
LALLMVGFYITCFLFVFIVLGTLLRVAGLNILTLFKYLGREFLLILSTSSSESALPRVIAKMEHLGVSKPVV
GITIPTGYSFNLDGTMIYMTMSSLFIADAMGTPMSIGEQIPLLLFLFVASKGAAGVTGAGLATLAGGLQSHK
AL------VDGIGLIVGIDRFMSEARALTNFAGNAVATVLIGTW
>D2TZ59_9ENTR/6-402
--TWIIIGLITGIIVGFALNSTEVTTSYAKNISIITDIFLRLIKMIIAPLIISTLIVGIAKMGAKTLGRVFS
KTLLLFMVASFISITVGLVIVNILAPG-FVANTSSAVTNIEPTTFSFHNFIAHAIPTSIIDAMSRNEILQIV
IFSIFMGCSLSAIGKKG--------EPIIKILDSLVYVMLKLTSYVMLFAPITVFAAISAMIAERGLSVLIS
TSIFMGEFYFTLALLWLILIGVSVLVGR-CILRLVKNIMQPALLAFTTSSSEAAFPGTLEKLEEFGISNKIA
SFVLPIGYSFNLVGSMAYCSFAVIFIGQACNIHLSMGEQIAMLLILMLTSKGMAGIPRASLVVIAATLTQFN
IP------EAGLILLMGIDPFLDMGRSATNVMSNAMGAALVGR-
>B3CQE1_ORITI/3-388
--QKVILGLVLGVITGI------AFPEYVDYIKPIGDIFLRLIKMIIAPLIFFSLVSGIVSVNSDSLGRLGI
KATIAFTLTTLFAVLFGIGIAIILKPGGITIDLPVNHTNLEREKFDVVNFLINIVPDNALGAIVYSNILQVV
FLAIFTGITLNKMSN-S--------STLRQLFSIISKMIMKMISLIILLAPYGAFALTAWVVGNHGIGILFG
LSKLMFAIVLAMIMQ-YLIFGVLIMFCRISPLPFYRKSIEYQILALSTSSSKASLVTTMDVCKNLGVSSATT
NFILPLGASINMDGFAINLALTTIFFAQLFGVTLQLHDYFVIILMVTIGTIGGAGIPGASLIMLPMVLSAVN
LP------IEGVAILVGIDRILDMLRTVINITGDATITLIIDQS
>Q70C88_STRTR/12-398
IGLQMISAVIIGTIFGS------LLPQFSSIYQFLGKAFISLVSMVILPLVFPVIVLSVAEILKESLGKLIL
KSILYFFIITTIITGIFVTGSYLLKFGGIDIGQQKTSLNGLTNNTNLNDFLLGIIPANIFKSLSQGSLLPVV
VFAIFLGFGIGSLENRK--------NSIFNALYVWVDAIYKIVELIIKWAPFGVFGFIASDVATTGFEKLIS
LGEFVIGTYVAYSILALFFYPLLAYF-ELNYFQLIKSIWNLLLLAFISGSSSVVLPELLKRLKN-GSDENIT
DLVVPLGYTFNLQGAAVYFSIATIYIVNVYNINLSTSQIIYTIFILSLIGKTAATVPSGAIVVLLASATMLG
LP------KEGVALIFAVDFFVNAGRTALNVLGQGMTVLIIEKL
>F2ERD9_PANAA/8-411
--WQILIALVLGIIVGAVLHQPEDREWVNNILSPAGDIFIHLIKMIVVPIVISSLIVGIAGVGAKKLGRIGL
KTILYFEVITTVAIVVGITLANVFKPGVDISKYEATTAQVQEGTHSLVATILSLIPQNIFASMAKGEMLPII
FFSVLFGLGLSALPSEQ-------RDPLVNLFRGVSETMFKVTHMIMRYAPVGVFALIAVTIANFGFASLWP
LAKLVLLVYVAILFFAFVVLGAVARFCKLRITTLMRILKDELILSYSTSSSETVLPRIMEKMEAYGAPKAIT
SFVVPTGYSFNLDGSTLYQSIAAIFIAQLYGIDLSLTDEIILVLTLMVTSKGIAGVPGVSFVVLLATLGSVG
IP------LEGLAFIAGVDRIMDMARTALNVVGNALAVLVIAR-
>B0TLM1_SHEHH/9-414
AT---------------SLTAEVERQAWYQFLMLGKTVYIGLLKMVVGIMVMLSLIEGISNIGIAKLKTLGG
RTLAFYTFTTMIAVSLGLGASLLLPAWVPLAEGATLIGEQAASGGAIATKLLNMALVNPVAAIASGNLLAVV
VFSFMFGISLLTALPEK--------HPLFEVISGLNKGINTMVGGIIRLSPLAIFAIVLEFSLKGSTALFSQ
LALFALLVFALTMFHGLVVLPSLAKLTGIKISTLFKGISAPLAMAFATSSSAATLPLSMRSAQELGVSPTTS
SMVLPLGSVMNMDGTALFEGVAAVFLAQLFGVDLTTSGIVMIFIMAMVSSIGAPGMPSGSMSGMQLVLLAAG
IP------LEAIAILLIIEKPLDTFRTAVNVEGDIIAALVIDK-
>B1BKY1_CLOPF/6-401
--FQIILGLILGIIIGAI---FYGNPVVTSYLQPFGDIFIRLIKMIVIPIVFSSLVVGVAGVGVKKLGKIGG
KTILYFEIVTTFAIIIGLVIANLFHPGATTNIDKYMSTAQAASSHGFMDTFINIVPTNIFESLAKGDLLPII
FFSVMFGLGVAAIGEKG--------KPVLSLCQGIADSMFWITNQIMKLAPLGVFGLIGVTVSKFGLASLIP
LGKLIITVYGAMFFFVFFVLGFIAKMAGTSIISLMKLLKDELILAYTTASSEAVLPKLMEKMERFGCPKAIT
SFVIPTGYSFNLDGSTLYQSIAALFIAQIYGIHLPLSAQINLVLVLMLTSKGMAGVPGASFVVLLATVGSLG
IP------VAGVAFIAGIDRIVDMARTLVNVLGNSLAVVVISK-
>C7CB60_METED/24-416
--FQVLVAVAIGIALGH------FYPKLGADMKPLGDAFIKLVKMIIAPVIFLTVVSGIAGMTLEKVGRVGG
KALIYFITFSTLALIVGLVVANVLQPGNSLDPKAVATYAGKAKEQNIADFLMNIIPTTAVGAFAGGEILQVL
FFSVLFGFGLAFLGERG--------KPVLDIIKVMSEAIFGVVNIIMKVAPIGAFGAMAFTIGKYGISSLAN
LAYLVGAFYLTSAIFVLGVLGAVARYNGFSILKLIRYIKEELMLVLGTSSSESALPSLIDKMEK-GCSRPVV
GLVVPTGYSFNLDGTNIYMTMAALFIAQATDTPITYGEQILLLLVAMLSSKGAAGVTGSGFITLAATLAVVP
VP------VVGMALILGIDRFMSECRALTNFIGNAVACIVVAR-
>F0PW49_BACT0/30-443
FNKRVFTALGVGIIFGLILQTSKVIIESNTWFGLIGNGYVKLLQMIVMPLILVSIISAFTKLQTKNLGKISG
LIIGILILTTGIAAAVGIAASAGFDVSESARLKLVEERFTSIEKTTIPDKLLELLPTNPFLDLTPTSTISVV
IFAAFIGIAFIGVKRKYPE----QAELFKKMLDAVYAIVMRMVTLILRLTPYGVLALMAKTVAGSDINAILK
LGNFVLASYVALIV--MFVIHLLLILSGLNPIQYLKKVFPVLTFAFTSRSSAGAMPLNIEAQKELGISEGIA
NFAASFGVSIGQNGCGIYPAMLAMMVAPTVGIDLQPQFILTLIAVVAISSFGVAGVGGGATFAALIVLSTMN
LP------IGIVALVISVEPLIDMGRTALNVSGSMTAGLISSK-
>B0W510_CULQU/37-484
--LVTLSGVILGVVLGFALRPLELSADTVMLIAYPGELFMRVLKLMILPLVIASLISGSSSLNAKLNGKIAL
RTFVYFALTSLLNAVLGTFLVLLIHPGESMAEYSTVGGRTVTLMDSILDLGRNIFPDNIFQAALQQNTLGIV
FFCLVFGTLLGTIGSKG--------YVVIQFFSAIFDVIMKMVTGVMWLTPIGIGSVIAGKILAADISLVMQ
LAWFIFTVLFGVLLYQWIIVQVIYFFLRKNPLKFYLALIQPMLTAFATASTAAALPVTFRTMNEVKVDTRIT
RFVLPIGANINMDGTALFISIASIFIAQMSGMQLNFGQILTVVLTSTAASMSSASIPSAALVLLLVVLTAID
AP------MHNVTLLFAVDWFVDRIRTTNNFLGDCYCAAIVEH-
>F8L655_SIMNZ/7-393
FNLATLIALLLGILAGS------FSNTYIHELSSISEIFLKMLKFISLPMIFLAIVSTMTQMKLSEARFMLR
KILKYTIATTLVAATIGLLLFLLVRPN---PLASEAATTSLQPQGSYLSFLSKIIPSSLIEPFIENNVLGMA
FIAMVFSISILKLPEKT-------TQTVKDFFQGLFHALLKATSWLITIMPIGIFAFTVQFTENIRQEDLKK
LLLYGLVVVAANLVQGFIVLPLLLRWKKISPIRIARGMMPALTTAFFTKSSNASLPLALECAKNLKLSDKTA
QFSFPLCSIINMNGCAAFILITILFVCTGHGITFSPFELIGWVFLATLAAIGNAGVPMGCYFLTTAFLIGMG
VP------IEMMGIILPLYSLFDMVETALNVWSDSCVTVVVDQE
>G2S0L4_ENTAL/50-453
--WQILLALVLGILLGSYLHSDSREWLIANLLSPAGDIFIHLIKMIVVPIVISTLVVGIAGVGAKQLGRIGA
KTIIYFEVITTIAIILGITMANVFQPGVDISKYQSTTADVQSHAHGLMGTILSLVPTNIVASMAKGEMLPII
FFSVLFGLGLSSLPATH-------REPLVTVFRSISETMFKVTHMVMRYAPVGVFALIAVTVANFGFASLWP
LAKLVILVHFAILFFALVVLGIVARICGLSIWILIRILKDELILAYSTASSESVLPRIIEKMEAYGAPASIT
SFVVPTGYSFNLDGSTLYQSIAAIFIAQLYGIDLSLWQEIVLVLTLMVTSKGIAGVPGVSFVVLLATLGSVG
IP------LEGLAFIAGVDRILDMARTALNVVGNALAVLVIAK-
>Q8P7L5_XANCP/12-416
--QRVVAGFVLGAIAGA-----AMGPAAEVWFGPLGDLYVTLIKMIAVPLVFFAVINAISSLHQKSVAALGG
RTFLWFVITAALAVGVGLAVGTIMQPGAGHFSLSVDSAWKPRDVPSPIKVLLDVVPSNPFYALTGISILPVI
FFAALLGFAMVKLGDRV--------AEARKLTGQMSDIMIQVTRFVLEMTPLGTFGLIAGLVGSYGFAKLLP
FGNFVLALYVACALHIVVVYSSLLLLHGLNPWKFFRGAAPGMQVAFVSSSSFAAMPVAMRSITHLGVNKDYA
AFAVPLGASIKMDGCAIFPALCAVFIAQYTGVPLTANQYFVVLIASVLGSFGTAGVPGTAVVMATVVLSAAN
LP------LEVIGYLYAIDRILDMMRTMTNVTGQMLVPVLVAKE
>H0H604_RHIRD/20-428
-FFQVLIAMVIGLLLGLVARAAGSPNWLSVTLQTIGSIFVQLLRALVPPLIFTAIVASIANLKLSNAAKLVW
QTLLWFAITALIAVVIGIVLGLVIQPG-VNTAIANTAAAAPSSTGSWLDFLKGLVPANVFGLEASTNVLQLL
VVSIAFGVAALKAGKAA--------EPFLAFNQSLLAIVRKILWWVIRLTPIGTIGLLGRAVDQYGWTTLSQ
LGWYAAAVYIGLALVLFVVYPALLLAHGLKPSRFFAGAWPAIQLAFVSRSSIGTLPVTETVTEKLGVPREYA
AFAVPLGATTKMDGCAIYPAISAIFIAQFFQVPLGIQDYVLIVFVSVLGSAATAGLT-GAVVMLTLTLSTLG
LP------LEGVGLLLAIDPILDMGRTAVNVAGQALVPTIVAKR
>E4LEX9_9FIRM/41-446
NL--VIIGTIVGAVLGVAIQKVVYIKESTKWFSLVGGGFIDLIRMLVIPIVFISIVHVILHMEGANLKKLVV
AMVSTNLGMVAVAAVVGLILGNAFGLG--QGFDIVESGKKIREIKPMVDTFRALIPSNPIQAAAETNVIGIV
VFAIILGSVARLLKQTGTN----SMEMFTKLFDELHQLISWVADFIIGLMPYGVVALLASTLATRGLQAILD
MGLFVVLLYVGILI--MFVVQAILISFGYNPITYFKKAKAPLLLAFTSRSSMGVLPLTVETLTKLGVNATTA
NTVASFGTTAGMQGCGVFPALVVVYISNVANIPFDMTMYIMSVIVIAIGSVGIAGVPGTATMAASVSLSGTG
LG------ATSISPILAIDPLIDMGRTCLNVSGSLTNALVVDKI
>DCTA_PSEE4/11-403
--VQVLVAITIGILLGH------YYPETGVALKPLGDGFVKLIKMVIAPIIFCTVVSGIAGMQMKSVGKTGG
YALLYFEIVSTIALIIGLVVVNVVQPGSTLNASSVAAYAAAGAQQTTVGFLLNVIPNTVVGAFANGDILQVL
MFSVLFGFALHRLGSYG--------KPVLDLIDRFAHVMFNIINMIMKLAPIGAFGAMAFTIGQYGVGSLVQ
LGYLMACFYITCILFVLVVLGGICRAHGFSVIKLIRYIREELLIVLGTSSSESALPRMLAKMERLGAKKSVV
GLVIPTGYSFNLDGTSIYLTMAAVFIAQATDTTMDITHQITLLLVLLVASKGAAGVTGSGFIVLAATLSAVG
LP------VAGLALILGIDRFMSEARALTNLIGNAVATVVVAK-
>D0Z7J0_EDWTE/29-443
--KKVLVGLVIGVLFGLALQDSPVLKHSIAWFNIVGNGYVQLLQMIVMPLVFVSILSAVVKLHAASLGKISL
LAIGTLLLTTLIAALVGVGVTDLFGLTSARLQVIQGSYAGKVADLTVPQLILSFIPKNPFAELTPTSIISVV
IFAAILGCAALQLLKDDAE----RGPRVVQGIDTLQALVMKLVRQVMKLTPYGVLALMTKVVASSNLQDIIK
LGGFVVASYLGLAI--MFAVHALILLVGINPLRFFRKVWPVLTFAFTSRSSAASIPLNVEAQTRIGIPDAIA
SFSASFGATIGQNGCGLYPAMLAVMVAPTVGINFDPIWIATLVGVVTISSAGVAGVGGGATFAALIVLPAMG
LP------VTLVALLISVEPLIDMGRTALNVNGAMTAGAVTSQL
>E1C1P8_CHICK/20-470
--LSTVVAVLLGIGVGMLVRYGKLSNLDKFYFSFPGEVLMRMLKLIILPLIISSMITGVAALDSSVSGKIGL
RAVIYYFCTTVIAVILGIVLVVTIKPGTADEIDRVGSTPEVSTVDAMLDLIRNMFPENLVQACFQQNVLGLI
VFCLVFGMVIGKMGDKG--------QVLVDFFNALNEATMRIVQIIMWYMPIGIVFLIAGKIIEEDWEIFRK
LGLYMATVLSGLAIHSTIILPLIYLIVRKNPFRFAMGMAQALLTALMISSSSATLPVTFRCAEENFIDKRIT
RFVLPVGATINMDGTALYEAVAAVFIAQLNDLELDVGQIVTISVTATAASIGAAGVPQAGLVTMVIVLSAVG
LP------AEDVTLIIAVDWLLDRFRTMVNVLGDAFGTGIVEK-
>I0WAC7_9NOCA/9-402
--FWVLIAIVLGILVGW------LWPDTGEAMEPIGTTFITAMKMLICPIVFLTIVGGIASVALKKVGLTGI
KALTYFHVGTILALLTGLVAINLFRLGSLETTDSANKLIQTGEEKQWWEFITHLVPDSVFGPFVEGDILQVI
FLAVIFGVAINAVGQIA--------APIREAVERLTAVVFKVLSFIMKLAPLGAFGAMAFAIGKYGVSTLTS
LGSLILLFYVTSAFFVFVVLGSVMAYLRLNIFRMLGFFKEELLLILGTSTAEPALPGLMRKLEY-GVKKTTV
GLVVPTGYSFNLDGAAIYLSLAALYIAQATNTDLTIPQQLGLLGVMLLTSKGAAGVAGGGFIALTATLSTLG
IP------AAGIMLIFGIDKFMSECRVLVNFIGNAVATLFVAT-
>G3YPM6_9RALS/6-404
-LSHIGLAMLLGIAVGWGCHDAAAAKDIASYFSIITDIFLRMIKMIIAPLVFSTLVTGLASMSGRSVGRVGL
RAMIWFVCASATSLALGMLLVNFFQPGNLALPDVSATSGLKTGDFTLKAFITHVFPRSIVEAMATNEILQIL
VFSLFFGAALSTMKNPM--------DSVIRGLEELTKLMFRITDYVMRFAPLGVFAAMAAAITVEGVGVLWT
YGKLIGEFYLGLALLWAILFLVGYVLGR-SLGRLLGLIREPTLLAFATASSESAYPKTIEALDRFGVPKRIS
SFVLPLGYSFNLDGSMMYQAFAVLFIAQAYNIEMSFTQQVTLLLVLMLTSKGMAGVARASLVVVAATLPMFH
LP------EAGLLLIIGIDQFFDMGRTATNVIGNSLATAVVAK-
>Q4QLE2_HAEI8/26-437
GQ-TVFIGLLLGLLFGAVLQEKPLLDETLDWINVVGNGYVRLLQMIVMPLVFVSILSAIARINTRSLGKVSV
GVLSTLLITTAISAAIGIAMVHLFDVSELAAQGKVLDKAGQVSNLTVPAMLVSFIPKNPFADLTPTSIISVV
IFSALLGVAALSLGKEDQA----LGERIAQGVETLNKLVMRLVRFVIRLTPYGVFALMIKMAATSKWADIVN
LGNFIVASYAAIAL--MFVVHGILLFVKVNPVDYYKKVLPTLSFAFTSRSSAATIPLNIETQTALGNNNVIA
NFAASFGATIGQNGCGIYPAMLAVMVAPMVGIDFSFSYILTLIFVVAISSFGIAGVGGGATFAAIVVLSTLG
LP------LELVGLLISIEPIIDMGRTALNVNGAMVAGTITDRL
>F2MXQ1_PSEU6/19-404
--QQILIGLALGVAAGM------AFGADAQLLAPVGTLFLNAIKMLIVPLVFVSLVAGITSMQSAKLGRISL
KTIAIYLVTTAFAVSIGLLFGALFSPG--GMNMVASGTQEAKQAPSLVSILAGLVPSNPVTAFAEGNILQII
VFAIALGVSINLIGERG--------APAVRLFDALAETFYKLTDLVMRVAPIGVFALTAGVVGSHGAEVLLP
LAGVIGVIYLASIAHVLLVYGGLLGLGRLNPLRFFQGIAPALAVAFSTSSSSGTLPVSIECARKLGVSEGVA
GFVLPVGATINMDGTAIYQGVLALFIAQAFGIDLSAGQYAMIILTATLASIGTAGIPGAGLIMLGLVLTAAG
LP------LEGVALIAGIDRILDMARTTVNVAGDLMTTTLVGRS
>B7HEL8_BACC4/6-393
PL-ILLSSILIGGFIGY------FMGADAVALKPLGDIFLNLMFTIVVPLVFFSIASSIANMDLKRFGKIMS
SMAGTFLFTSILAAIFMIIVVKIFPPA-GVVL-ELTQPDKAGKAVSVADIVGILTVSDFSKLLSRENMLALI
FFSILMGIATSAVGEKG--------KPFATFLQAGAEISMKVVSFIMYYAPIGLAAYFAALVGEFGPQLLGT
YFRAAMVYYPASLIYFFVFFTFYAYAGRKQGVQVWKNMVSPTVTSLATCSSAASIPANLEATKKMGISSDVR
ETVVLLGSTLHKDGSVLGGVLKIAFLFGIFNMEFEPKTLAIALVVSLLVGTVMGAIPGGGMIGEMLIVSLYG
FP------PEALPIIAAISTIIDPPATMLNVTADNACAVMTARL
>B9B3D1_9BURK/10-402
--VQVIFAIVVGVILGH------YYPSLATEMKPLGDGFIKLIKMVIGPIIFCTVVTGIAGMEMKKVGRVGG
KALLYFEIVSTFALVLGLAATHILRPGATLDGKAVASYAAKAHGQSTVDFLMHIIPNTMVDAFAQGEILQIL
LIALLFGSVLAHLGERG--------KVVTDFIDGLTRVLFGIVHIVTKLAPIGAFGAMAFTIGKYGVGSLVP
LLKLIGTFYLTSVVFVLVVLGAIARFTGFSIIRFVSYIKEELLIVLGTSSSEAALPQLMEKLEK-GCSRSVV
GLVVPTGYSFNLDGTNIYMTMAVLFIAQATNIELTWMQQLTLLAVAMLTSKGASGVTGAGFITLAATLAVVP
IP------LSGMVLILGIDRFMSECRALTNIVGNGVATVVVSA-
>B7GZU4_ACIB3/10-416
--FQVIIAIIAGVLVGHFSPVEQHIPGLGEQLKPLGDAFIRLIKMIIAPVIFCTVVSGIAGMEMKSVGKTGG
VALLYFEIVSTIALLIGLVVINIAKPGATLDTSGIQKYVTSGESQSTIDFLMHIIPDTVVGAFANGEILQVL
LFAILFGFALHKLGDAG--------RPVLKLIDQIAHVFFNIVNMIMKLAPIGAFGAMAFTIGKYGVGSLVQ
LGQLIICFYITCLLFIFLILGTISRISGFSILKMIRLIREELLIVLGTSSSESVLPRMLRKLEI-GCEKSVV
GLVIPTGYSFNLDGTSIYLTMAAIFIAQATNTQLDIQHQITLLLVLLISSKGAAGVTGSGFIVMAATLSAVG
IP------VAGLALILGIDRFMSEARALTNLVGNSLATIVVAK-
>D9WFL2_9ACTO/20-413
--TQVACALVLGIAVGK------LWPDVGTAVQPLGDGFVRLIKAVIAPLVFCVVVAGIAKAGLKAFGRIGL
KALIWFEVATTAALIIGLLAANLVGPGASLDGSAVDDQTAGGHLPSASQFVLDALPDSAVGAFAENSLLQVL
VLACLVGAAVLHLGKTK--------VPAISGIDQAQQVVFAVVGFLMRLAPLAVFGAMAHLVGEYGLGALST
YGKLIALCYGVALL-FLVLLAVALKVTGLSLWKFVRYTREEMLLALGTASSESVLPRMMQKLRA-GCREDAV
GLVLPTGYSFNLDGASIYLSIGTLFIAQAVGVDLSLGQQITVVLVLMLTSKGMAGVPGSAFLALSATASALG
IP------AAAVALLLGVDRIMDSMRVATNLLGNCVAVFAVAR-
>D2UHK9_STAAU/10-409
-LMQVVIALVLGVVVGLL---LYGQENVANYIKPFGDVFLNLIKMIVIPVVFCSLALSISNVGSKTVGRYGW
KTILYFEIITTIAIGLGIIFGNLFKPGISKYQSTAHAAEQSTYGNHFIDTIVHIIPTNFFEALNKGELLPII
FFAVFFGLGLAAVGKKA--------EPVKEFLGGSLEAVFWMINKILKLAPLGVFAFICTTIITFGASALLP
LLKLVLVVVFAMLFFVFVVLGIVAWMCGINIMNIIRILKSELLLAFSTSSSEAVLPVMMKKMENFGSPKDIT
SFVIPIGYTFNLDGSALYQSIAALFVAQMYGMHLTLSEQIVLMLTLMITSKGMAAVPGTSIVVLLTTLGAMG
LP------AQGLALIIGVDRILDMVRTCVNVIGNALSTIVIAK-
>F1SK41_PIG/20-465
--LSTVASVVLGIVIGVLVRYSKLSNLEKFYFSFPGEILMRMLKLVILPLIISSMITGVAALDSNVSGKIGL
RAVVYYFCTTIIAVILGIILVVSIKPGKMDEIDRTGSSPEISTVDAMLDLIRNMFPENLVQACFQQNVLGLI
VFCLVFGLVIGKMGERG--------QILVDFFNALSDATMKIVQIIMCYMPIGILFLIAGKIIEEDWEIFRK
LGLYMATVLSGLAIHSIVILPLIYFIVRKNPFRFAMGMAQALLTALMISSSSATLPVTFRCAEENQVDKRIT
RFVLPVGATINMDGTALYEAVAAVFIAQLNDLDLGIGQIITISITATAASIGAAGVPQAGLVTMVIVLSAVG
LP------AEDVTLIIAVDWLLDRFRTMVNVLGDAFGTGIVEK-
>H0DIJ2_9STAP/30-442
FPKRVFSALAIGIIFGIILHDSHVTKQTSDWFSIIGDGYVALLQMIVMPLIFVSIVSAFTKIKGEKFAKIGT
FIFIFLIGTVAIAAIIGILSALIFHLDENSRGSEIAKQAKDMTANTLPQQILELLPSNPFLDFTTTSTIAVV
IFAAFIGFAFLRVMRKQPE----HGNLLKRGIDAVYSIVMSIVTFVLRLTPYGILAIIANTIMTSDFGAIWT
LGKFVIASYAALIVM--YLIHLLIVLLGLNPATFVKKTAEVLLFAFTSRSSAGALPLNIQTQKALGVPDGIA
NFSASFGLSIGQNGCGIYPAMLAVMVAPAAHVDITPQFILSVIGIVIISSFGVAGVGGGATFASIIVLSALN
LP------VALAGVLISVEPLIDMGRTALNVNDSMLAGAGT--A
>D0YYJ5_LISDA/9-411
QV---------------LPISEFVQSSWFQLIMMFKTTYIGLLKMVVGAVVLLSLLQGITSIGTVKLKSLGA
KTIAFYSLTSILAISLGLGVSLSLPPWVALGSNVTLIDSSSSSGGAIVEKLFKMALVNPFQALATTNLLGIV
VFALLFGIALLATLPEK--------HPVFEVINGLNHSLNRLVSAIIKLAPLAVFAIVFEFTLKSGNALFGE
LARFALLVFTLTLIHGVIVLPSIAKATGISFKKLFRALSAPMAMAFATSSSSATLPLSMQTAENLDISQSTS
SMVLPLGSIMNMDGTALFEGVAAIFLAQLYGIDLGTTGLIMIFIMAMVSSIGAPGMPSGSMSGMQLVMLAAG
IP------LEAIAILLLIERPLDTFRTAVNVEGDLIAALVVDK-
>DCTA_ACIAD/10-416
--FQVIVAIIAGILVGHFYPVKEHIPGLGEQLKPLGDAFIRLIKMIIAPVIFCTVVSGIAGMEMKSVGKTGG
VALLYFEVVSTIALLIGLLVINIAKPGASLDTSGIAKYVASGQSQSTIEFLMHIIPETVVGAFANGEILQVL
LFAIMFGFALHKLGDAG--------RPVLKFIDQISHVFFNIVNMIMKLAPIGAFGAMAFTIGKYGVGSLVQ
LGQLIICFYVTCLLFIFIVLGTISRICGFSILKMIRLIREELLIVLGTSSSESVLPRMLRKLEI-GCEKSVV
GLVIPTGYSFNLDGTSIYLTMAAIFIAQATNTQLDVQHQITLLLVLLISSKGAAGVTGSGFIVMAATLSAVG
IP------VAGLALILGIDRFMSEARALTNLTGNTLATIAVAK-
>B2SLN7_XANOP/1-399
----MVVAIILGALLGR------FEPAFAESLKPLGDAFIKLVKMIIAPVIFLTIVTGIAGMTLKTVGRVFG
KAMVYFLFFSTLALVVGLVVAHVVQPG-ADLDQAVKSYVEKSHDLTLVGFLMDIIPNSLIGAFTGDNILQVL
FVAVLFGVSLALVGERG--------KPVLNLLEALIAPVFKLVHILMRAAPIGAFGAIAFTIGKYGVESLVN
LAWLVGSFYLTSLLFVLVILGVVCRLCGFSVLKLIRYLKAELLLVLGTSSSESALPSLMEKMEK-GCEKSVV
GLVVPTGYSFNLDGTNIYMTLAALFIAQATNTELTLGHQIALLAVAMLSSKGAAGVTGAGFITLAATLAVVP
VP------VAGMALILGVDRFMSECRSLTNFIGNAVATVVVSR-
>B6BXI0_9GAMM/9-399
-LGLIIVGVIAGVLAGW------YAGPRMEAVAWLGALFLNALKMTIIPLILSAVITGVASLGVRKLGRVGT
ITIGYYACTTAIAVAIGLLMVNLIQPGISLGEGPIPEGVAAKGEMGIDDILLSLVSPNLVNAAAEGQLLPLI
VFAILFSATLTTLGDKG--------QPVLAFFEGVNEAMMKLVVWIMYLAPVGIFALIAARLGQTGLGEVSA
VGWHVVTVLSGLALHFGVLLLIL-FITG-RGWDYLFTMLRALLTAFGTASSSATLPLTMECVRE-GIDPRAV
RFVLPLGSTINMDGTALYESAAAMFIAQAYGISLGLEQQALIFVTATLAAIGAAGIPEAGLVTLVIVLNAVG
LP------LEGVGLLLAVDWFLDRFRTSINVWGDSVGAAVLARF
>G3Q3L6_GASAC/36-479
-FLFTVGAVIVGIVLGFLLRPYKMTYREVKYFSFPGELLMRMLQMLVLPLLVSSLITGMAALDSKASGKMGM
RAVIYYMTTTIIAVFIGIIVVLIIHPGSKDEFGKQQKIEQISPADAFLDLIRNMFPPNLVQACTQQNALGLV
VFSMCFGLIIGSMKEQG--------QILRDFFDSLNEAIMRLVAIIMWYAPIGILFLIAGKIVEMDLTQMGQ
LGMYTITVIIGLLIHGVLVLPTLYFITRQNPFIFIAGLLQALVTALGTSSSSATLPVTFKCLEENKIDKRIT
RFVLPVGATINMDGTALYEALAALFIAQVNNMEMNFGQIITISITATAASIGAAGIPQAGLVTMVIVLTSVG
LP------TDDITLIIAVDWFLDRLRTTTNVLGDSIGAGIVE-F
>G9ATC6_PANAN/29-443
--KKVLTGLVLGVVFGLALQNSDIVKASIGWFNIVGNGYVQLLQMIVMPLVFVSILSAVARLHASSLGKISF
LTIGVLLFTTAISALIGVFVTGLFHLNTARLSAIQSNYVGKVADLTVPQLILSFIPKNPFADLTPTSIISVV
IFAAFLGVAALQLHKDDEV----KGQRVLTAIDTLQSWVMKLVRLIMKLTPYGVLALMTKVVAGSNVQDIIK
LGSFVVASYLGLTL--MFVVHALLLVNGINPMRFFRKVWPVLTFAFTSRSSAASIPLNVEAQTRLGVPESIA
SFSASFGATIGQNGCGLYPTMLAVMVAPTVGINFDPLWIATLVGIVTLSSAGVAGVGGGATFAALIVLPAMG
LP------VTLVALLISIEPLIDMGRTALNVNGSMTAGSLTSR-
>H5YQT6_9BRAD/22-414
--VQVLIGLMLGILMGH------FWPEFGAALKPLGDGFVKLVKMMIAPIVFCTIVSGINSISSREVARTLV
KSMALFYLLTALALLAGLIAVSWIQPGTLDPSVAAKFTK-QAGVSGFADFVLHIIPHSFFGAFADGEVLPVL
LVSVLVAFGLSRAGDGG--------AVVTKAIDSFSQVLFVCFGFVMKLAPLGAFGAMAFTVGRYGVRSIGS
LGLLILTFYVACSVFVIVVLGTLARLNGFSLWKTIRYFKEELLIVLGTSSSEPALPGALRKLEQLGCQKGVS
GLVLPMGYSFNLDGSAIYLTLASIFIAQACDIHLSWGQIAAMLGLMLLTSKGAAGVTGSGFVALVATLSVMP
LP------VAGVALLVGIDRFMSEARALTSMISNCVAAITVS-L
>C9RAL0_AMMDK/16-401
--AQLLVGMVVGIAIGA------IWPKFGATLQPVGTAFIKAIKMIVIPLVFSAVTLGVYKMGIKQLGRLGI
LAFAWFYLATSICVALGIGLNAIFHPAGAALQPTGKLPENLATSIDWVKFLLDIIPDNVIAAMANQKMLPTL
FFAICFGLSLAAIGEKS--------RYITNLLEGILNAMFKLTGGIITTAPIAVAAIMAWIFATQRGSVILG
LFKLVGVMYLGVLI-VMVLFWIIVSLGQ-NPFATTKRILEPLLLAFTTASSEITLPRRMEILEK-GIPDRIV
SFVLPLGYSFNLDGAALYQSLAVCFLVEAYGLHLDTPTILTILLTTLIANKGGAGIPAAALVVIATVLTTLG
LP------IEGIAILAGVDRLMDMGRTAINVFGNTVAALVLHKF
>G1LSI6_AILME/21-478
-LILSVLSVTVGCLLGFFLRTRRLSPQEISYFQFPGELLMRMLKMLILPLVVSSLMSGLASL-AKTSSRLGI
LTVAYYLWTTFVAVIVGIIMVSIIHPGAQKEMTEQSGKAIMSSADALLDLIRNMFPANLVEATFKQNVLGIV
IFSATMGIMLGRMGDSG--------TPLVSFCQCLNESVMKIVAVAVWYFPFGIVFLIAGKILEMDTAVRKK
LGFYAVTVVCGLVVHGLFILPLLYFITKKNPIVFIRGVLQALLIALATSSSSATLPITFKCLLENHIDRRIA
RFVLPVGATINMDGTALYEAVAAIFIAQVNNYELDFGQIITISITATAASIGAAGIPQAGLVTMVIVLTSVG
LP------TDDITLIIAVDWALDRFRTMINVLGDALAAGIMAHI
>H0UXR1_CAVPO/58-522
-FLLTVSAVVIGVSLAFALRPYQLTYRQIKYFSFPGELLMRMLQMLVLPLIVSSLVTGMASLDNKATGRMGM
RAAVYYMVTTVIAVFIGILMVTIIHPGSKEGLHREGRIETIPTADAFMDLVRNMFPPNLVEACFKQNALGLV
VFSVAFGLVIGGMKHKG--------RVLRDFFDSLNEAIMRLVGIIIWYAPVGILFLIAGKILEEDMAVLGQ
LGMYTLTVIVGLFLHAGGVLPLIYFVTHRNPFPFIGGLLQALITAMGTSSSSATLPITFRCLEELGVDRRIT
RFVLPVGATVNMDGTALYEALAAIFIAQVNNYELNLGQITTISITATAASVGAAGIPQAGLVTMVIVLTSVG
LP------TEDITLIIAVDWFLDRLRTMTNVLGDSIGAAVIEHL
>G4D3E2_9FIRM/11-400
SLLLLIGGIVLGAIIGL------VFGEKATVLKPLGDIFLNLMFTIVAPMVLVSISTAVGNMIMKRLGKILT
WTMLIFVVTGLFAGIVSFGTLNIFNIVPGSMNFEMAAEQGVEIKSAGDMVVETLTVSDFPEILSRKNMLAII
VFSIMLGLAVSKNGGKD--------SLVGKLLNNLNNVIMTIISFIMKLAPIGLGAYFANLVGEFGPELIGN
YGRLLAVYYPLIIIYVVIFFPLYAYAGGKGVRRMSKNIIKPMVTSFATQSSVATLPVNKNACNNIGVSEDIS
DIILPLGCTMHMDGSVISSIFKIAFLFGIYGIPYTIDVYAKSMMVAILSAFVLSGAPGGGLVGEMLIVSLFN
FP------PESFPIIATIGFLVDPAATMANASGDTIASMMVTRI
>A3YTE1_CAMJU/41-450
-FLRMLFALLMGLGFGFALQNILWYSETKHWFAFVSSVFVAFIKMLVVPLVSICIIKVIIEIDNIKISSLLG
ISLFWILFSTAIAATLGIFLGYSFDLG--SNFAIHEGNKQIREIQTFSNIILGLIPSNIIAAINKENIIAIV
IFSFFIGISAKKISKKEEHE--QAFKSFHNFILTFYNIMMNMTATVIRFMPYAVVCMMANVLLSNGFEAIKT
AGLFIMLIYIAMLIMFGVHFLLL--SQGLNPIKYAKKAFPVWLFAFSSRSSLGTLPMTTSTLQNFGVNSAIA
NFVASIGTTTGLNGCGYFPALAAVFVAFATHTHIDFTFALMIVLVAVIGSLGIAGVPGSATMAASIMLAGIG
FG------NNFLSLILAIDPIIDMARTASNVSGAMTSALCTAKN
>H2HI35_CORDP/6-407
FGAQVIYGLIAGVVLGLIANKMPEGNWLTATLTTIGSDYVTLLKVLIPPLVVTAVITSIANLRVTNAARLAV
KTLIWFAITAFFSVLAGIAVGLIFKPG--QTTGLQDTAKAPSSVGSWWAFIEGIVPSNILGLQSTTNVLQIL
VIAIALGIAAVKVGEKA--------EPFINFNRSFLEIIQKVLWWIIRLAPIGTAALIGKAVATYGFEAMGA
LGKFVLTIYVGLAIVVVVIYPLVLKFHGLSVIQFYKRVWPVFFLGFVTRSSMGVMPVTEQTTEAIGVPKHYA
SFAVPLGATTKMDGCAVYPAVAAIFVSQFYAMPLTFTDYILIVIVSVLGSAATAGTT-GATVMLTLTLSTLG
LP------LEGVGLLLAIEPIIDMGRTAVNVTGQALVPAIVARQ
>D6KJU0_9FIRM/28-420
LW---MGALIIGAILGW-----QHIPALNELFNFIAAVFTRLFQFIAIPTVSLAVITTLSMLGKKDTGRIFG
HAVVYTLLTTICAGAVGLGLFLWIAPG-DVIGAGAAQVPEKLGNVTYYDHFLSVIPNNILQPYLQANVLSVM
FISASVGLAFAFMPRTEN------REAVLKVLFGLQELLFTLIKALLYVLPIGILAFAGQLSAQIEAGVIVA
LGKYTAVVIGGNLIQFFIVIPLFLLFRGLNPVDVFRKMSPAVAVALFTKSSAATLPVTLASAEDLKAHPAVA
RFVLPICTTINMNGCAAFILVTSLFVMQNAGMELTMGTMVAWLFIAVLAAIGNAGVPMGCYFLTLSLMSSIG
AP------IGLLGIILPIYTIIDMIETAENVWSDASVCAMVDHD
>A4IIF3_XENTR/52-482
-IILTVSGVLVGVGLGTAVRKMNLTKAQMSYFAFPGEMLLRMLKMIILPLVVCSLISGAASL-TRSLGKLGG
IAVAYFLVTTLMASGLAIALGFIIKPGSNELGIEEALSTNKETVDSFLDLARNLMPSNLVAAAFRSNILGLV
LFALVLGVALKKLGPEG--------EELIRFFNAFNEATMVLVSWIMWYVPIGIMFLVGSKIVEMGVLLVTS
LGKYIMASILGHVIHGGIVLPLIYFFTRKNPYTFLLGLITPFATAFATSSSSATLPTMIKCIEENGVDKRIS
RFILPIGATVNMDGAAIFQCMAAVFIAQMNSAELNAGQIFTILVTATASSVGAAGIPAGGVLTIAIILEAIG
LP------TNDLSLILAVDWIVDRTTTVVNVEGDALGAGILHHL
>H5WU87_9BURK/8-401
--VQVLIGVFAGVALGF------FAPGLGSDLKPLGDIFIKLIKMVFAPIIFATVVLGIARMEMKELGRVGV
RALIYFEVLSTFALVLGLVMVNVVRPGQLDTKAIAGYTATAAKPTGFVDFMLNLVPTSIVDALAKNDILQIL
VFATLFGVALSHIGPKG--------KPVVDFLDAFTHGVFSIVGMIMRLAPLAAFGAMAFTVGKYGLGSIVS
LGKLMGTMYITCFLFVAIVLGGIARLSGFSLWKFLKYIKDELFTVLGTSSSESVVPQLMRKLEN-GVSKPVV
GLVVPSGLTFNPDGQCIYYTMAAIFIAQATNTPLTLTDQLVVLGVLLLTSKGSAGVTGSGFITLAATLASMG
IP------VAGMVLLLGVDRFMSEARAITNTIGNAVGTVAIAR-
>F2NWP5_TRES6/3-397
--LKYLIGIAIGLISALVF--SPSTAQGQAVLDFIVEIAVRFGRYALLPVLFFSVSISFFKLREKLLTKASL
WTFSVIFSSSFALMLLGLVSALAIKLP---RIPITTEKASEVSSFAWQTLITKLFPFSGFESLMDGALLPCF
IFAGLAGAGAASDKNAS--------KAAVGLFDSLSKVFYIVLSFFTEIFAVGMIAVMCRWTLDISAVSSGV
YNGLIIMLTADLFIVAFIIYPLILRLCEMHPYRVLYASICPFLVAFFSGDTNLALVLNLRHGKELGIKRRIN
AFSFPLFSIFGRGGAALIQAAGFVLILRSYSSLIPVLDVLWIAGVSFLLSFALAEIPLGGPFAITS------
-------------------------------------------M
>C0B5C0_9FIRM/28-418
ITGAIFTGLILGILTGLFL--AGRFEIILTTTSVLGSIYMNALNMMIFPMVFCSIVMGITGIGAKTTGKITG
AAMLFFLATTVIASFVGLVIPRLIHLGKGVSFEMATSDIQATKMNSILDTVKELIPSNPVAAFAEGNMLQVL
MFALIVGFTLIAIGEKG--------EPLLKVIDSCNEVCLKVISTVMYFTPIGVFCTIVPVVEANGTSTIVS
LATQLIILYVAFYGFAFIVYGGAVKLGKTSPFKFFRAIMPAALNAFGTCSSSATIPISKSCVENLGVSNQIS
SIAIPLGATVNMDAVSIVMSFMIMFFANACGVNVSVSMMIIILLANVLLSVGTPGIPGGAIASFAALATMAG
LP------AGVMGVYISINTLCDMGATCVNVIGDMAGCVVLQ-E
>F2AWW6_RHOBT/11-413
--YWIAGAIVAAIAVAL------TAPEFAVHFEIGGELFLRALKMIVVPLVFTSVMCGVLGLGVRQLGRPGA
TAVGYYLCTTVLAVVIGLVVVNVIRPGQGAEL-PNGQTEAPGMGVVLENLALMLITDNLFAAAADTQLLPII
VFTIAIGALMTTMMDRV--------RSIATLVTEANDLLLRFVLALMKLAPIGIFCLVTARFGKAHFEEISQ
IGWYFAAVIIGLAIHGFIVLPLIYYVTKKNPYHYMGAMSQALLTAFSTASSSATLPVTLECAES-GVSKRST
EFVIPLGATINMDGTALYEAAAAIFIAQAIGFDLTLSDQLIVAVTATLAAIGAAGIPEAGLVTMLIVLGAVG
LP------LEYLGLILAVDWLLDRFRTAVNVLGDSIGAAVVG-T
>C0D8A4_9CLOT/12-398
PI-ILVIGIVVGALLGV------TLGEKATVLKPLGDIFLNLMFTIVVPMVFVSITTAVGNMVMKRLGKILG
NLVLTFIVTGLFAAALVLTVVNIWPPA--ANTSIQFANAEMAEAASVGDMIVNLTVNDFSGLMSRSNMLPII
VFAIISGICVSACGGEE--------SPVGKLLNNLNDIIFKIVGLIMKLAPIGLGAYFANLVGEFGPELIGD
YGRSMLVYYPMCLVYVAVAFPAYAYAGGTEGVKRLKNIFSPAITAFATQSSVATIPVNMEACKKMGVPEDIS
NIVLPMGATMHMDGSVLSSIVKIAFLFGVFGQPFTVGTYAMAIVVAILSAFVLSGAPGGGLVGEMLIVSLFG
FP------AEAFPLIATLGFLFDPAATCLNASGDAIASMMIAR-
>Q54104_SACER/20-420
-FVAVVASLVLGALLGWIA-KTTGASWLVTVLDTIGSVFTSLLTFTVLPLIFTAIVVGINSLRGRTAARLGG
KTALWFAATSLVAVLIGIALAALFQPGVIEPDPAKLSAIGEKTHGSWLDLVNGLVPQNLVSAFAEGETLQVV
FVALLIGAASYSLGDKA--------EPFVNFNRSAFEVIQRVLGWIIRLAPIGTLGLIGNAVATYGNEFFTP
LLKLIAAVYVACALVLFVVYPLLLRVAGVSPVRFFAKTWTVLQFAFVSRSSSATLPLSRQAAENLGVDRSYA
NFAVPLATTTKMDGCAIYPAIGSMFIANLFGIHLGPAQYLTIIAVAVFGAIATAGVT-GWFTMLTLTVGALG
FPPE--VVATGIAIAYAVDPILDMMRTATNVAGQIVVPTVVART
>B8HFH3_ARTCA/25-432
-FFQIIAALIVGLALGLLAKTKTNPNGLGATLQTIGSSYVSLLQTAVVPLIFTAVVSSISNLRVSNAARLAW
NTLLWFAITSLIAVLIGIGLGVLLQPG--ANTGITEEAKYSGKSGDWWSFLIGLFPKNFLGLGASSNVLQIL
VIAIAVGVAALKVGKAA--------EPFLNLNASALAVIQKVLWWIIRIAPLGTVGLIGNAVAVYGWDTIGS
LGKFTVAIYVGLALVLFVVYPILVRTHGLSVKQYFSGVWPAVQLAFVSRSSVGTLPLTQRVTERLGVPRGYA
SFAVPLGATTKMDGCAIYPAISAIFVAQFFGIQLDFSQYLLIALVSVLGSAATAGTT-GAVVMLTLTLSTLG
LP------LAGVGLLLAIDPILDMGRTAVNVAGQALVPTIVAKR
>D5YHS3_MYCTU/26-418
--LAVIFAVIAGVIVGL------TAPLTGKSLTVLGTVFVNLIKMMIAPVIFCTIVLGIGSVRAAAVGKVGG
LALAYFLTMSSVALGIGLIVGNLLSPGPGAVGSGAALAGQAAESHGIAGFIQQIIPRSLPSALTEGNVLQVL
LVALLVGFAVQGLGPAG--------ESILRAVENLQKLVFKVLVMVLWLAPIGAFGAIANIVATTGFNAVTN
LLLLMAGFYLTCVVFVFGVLGVLLRVSGLSIFRLLRYLAREYLLIFATSSSEVVLPRLITKMKHLGVQSSTV
GVVVPTGYSFNLDGTAIYLTMASLFIADAMGHRLTWGEQIALLAFMIIASKGAAGVSGAGLATLAGGLQAHR
PE-----LLDGVGLIVGIDRFMSEARSLTNFSGNAVATILVAS-
>F5RZ30_9ENTR/7-404
--LFIVIFMLAGILSGAAIHSSDAIQAWSENITLLTDIFLRLIKMVIAPLVFSTLTVGIMKLGTSTIGRVGG
KAMVWFISSSVLSILVGLFIVTLEQPGGLNLSIEAVDTGLAVSGMSLKAFLSHTIPTSIAGAMANNEILQIV
VFSMFFGIGGASLGQKF-------NAPLVAALDVVSHIMLKVTGYVMYVAPLAIFAAISSVIATQGLGILLN
YASFIGGYYVAILLTCLVLLAVGYMLKK-EIFRLVAMLKDPVLVAFTTSSSEAAYPKTLEQLARFGCSRNIA
SFVLPIGYSFNLVGSMVYCSFASMFIAQAYNIHLSFTEVTVLMLTLMLASKGIAGVPRSSLVVLAATIPSFN
IP------VAGILLLMGIDHFLDMGRSAINVLGNGIATAMLS-Q
>C6PRD6_9CLOT/8-403
--TQILIGLILGVIVGAV---FYGNPAVSTYLQPIGDIFLRLIKMIVVPIVFSALVVGIAGGGIKQVGKLGV
KTLIYFEVVTTVAIVLGLIIANVFHPGVKSNISNYMNTAQTVSHHSFADTFVNIVPTNIVESLAKGDMLSII
FFSVMFGLGVAAIGEKG--------KPVLAICQGVADTMFWVTNQIMKTAPFGVFALIGVTVSKFGVKSLIP
LGKLAITTYGAMFFFVLVVLGLIAKVAGTSIITLIKVLKDELILAYSTASSETVLPRIMEKMEKFGCPKSIA
TFVVPTGYSFNLDGSTLYQAIAALFIAQLYGMHLPILTQINLVLVLMLTSKGIAGVPGVSFVVLLATLGSVG
IP------LEGLAFIAGIDRILDMARTAVNVCGNSLAVVVVSK-
>F2IE36_FLUTR/109-504
--IWIFSSMIIGVAIGL------DFPELSLEFKRFGDIFLRLIKTLVAPLIFSTLVVGIAGHSLKQVGRIGL
KSIIYFEIVTTFALFLGLAAINISQAGEVSEQMKEKSSELLLQLEKPKDHFVDIFPENFAKAIVENQVLQIV
IFSLIFAIALSMVQNIKH------KETMLNWMESMSEVMFKFTDIVMYVAPFAVFGSIAYTVANSGTEVLGN
LMKLVGTLYVTLIIFVLVVLLPIALIAKVPIRAFLKAVTEPVSIAFATASSEAALPKALENMERFGISKKIV
GFVIPTGYSFNLDGTTLYLSMATVFVAQMSGVDLSIGQQIMICLTLMLTSKGVAGVRGASFVILTTTLMHLG
IS------VEKAGIILGIDALMDMARTSVNVLGNCLASAVIAKS
>B3XGA0_ECOLX/29-443
--KKVLVGLVMGVVFGLALHDSQVLKDSVQWFNIVGNGYVQLLQMIVMPLVFASILSAVARLHASQLGKISF
LTIGTLLFTTLIAALVGVLVTNLFGLTTARLNAIESNYVGKVSDLSVPQLVLSFIPKNPFADLTPTSIISVV
IFAAFLGVAALKLLKDDAP----KGERVLTAIDTLQSWVMKLVRLVMQLTPYGVLALMTKVVAGSNLQDIIK
LGSFVVASYLGLLI-MFAVHGILLGINGVSPLKYFRKVWPVLTFAFTSRSSAASIPLNVEAQTRLGVPESIA
SFAASFGATIGQNGCGLYPAMLAVMVAPTVGINLDPMWIETLVGIVTVSSAGVAGVGGGATFAALIVLPAMG
LP------VTLVALLISVEPLIDMGRTALNVSGSMTAGTLTSQ-
>C2YP55_BACCE/6-401
--WQILIGLALGIAVGAI---FFGNPAVVSYLQPIGDIFIRLIKMIVVPIVVASIVVGVAGVGVKKLGRLGG
KTIIYFEIITTIAIIVGLLIANIFQPGTKTDISKYTHTTEQVQSHSFADTFVNIVPTNIMKSLADGDMLAII
FFSVLFGLGVAAIGERG--------RPVLQFFQGVADAMFYVTNQVMKFAPFGVFALIGVTVSTFGLSSLIP
LGKLLIVVYGAMIFFVVVVLGITAKIFGINIFQFFKILKDELILAYSTASSETVLPKIMEKMEKFGCPKAIT
SFVIPTGYSFNLDGSTLYQAIAAIFLAQMYGIDLSITQQITLLLVLMLTSKGIAGVPGVSFVVLLATLGTVG
IP------AEGLAFIAGIDRILDMARTAVNVVGNSLAAVVMSK-
>G7CWM1_AERSA/9-401
--FQVLLAITLGVFLGH------VYPDLGADMKPLGDGFVKLIKMIIAPVIFCTVVTGIAGMEMKAVGKTGA
IALLYFEVVSTIALVIGLCVVNLLQPGATLDASAISAYAEQAKSQGIIAFLLDVIPGSVIGAFASGNILQVL
LFAVLFGFSLHHIGEKG--------KLIFNVIDSFSQVIFGIINMIMRLAPVGAFGAMAFTIGKYGIGSLVQ
LGQLIACFYVTCLLFIFMVLGSIARANGFSILRFISYIKEELLIVLGTSSSESVLPRMLVKMEALGCKKSVV
GLVIPTGYSFNLDGTSIYLTMAAIFIAQATNTPLDLFQQITLLVVLLISSKGAAGVTGSGFIVLAATISAVG
LP------LAGLALILGIDRFMSEARALTNLIGNGVATVVVARY
>A7GMX0_BACCN/6-401
--WQILIGLALGIAVGAI---FYGNPEVAKFLQPIGDIFIRLIKMIVVPIVVASIVVGVAGVGVKKLGRLGG
KTIIYFEIITTIAIVVGLLVANIFQPGTKTDISKYTATTEQVQSHSFADTFVNIVPTNIIESLAKGDMLAII
FFSVLFGLGIAAIGERG--------KPVLQFFQGVADAMFYVTNQVMKFAPFGVFALIGVTVSKFGLASLIP
LGKLVIVVYGSMIFFVVVVLGLTAKIFGINIFQFFKILKDELILAYSTASSETVLPKIMEKMEKFGCPKAIS
SFVIPTGYSFNLDGSTLYQAIAAIFLAQMYGIDLSITQQITLLLVLMLTSKGIAGVPGVSFVVLLATLGTVG
IP------AEGLAFIAGIDRILDMARTAVNVVGNSLAAVVMSK-
>B2V3A6_CLOBA/13-412
--TKVFIALILGAICGIILYTIRDVILIDGVFKILGKGFLRAMQMLVVPLVFCSLVCGSLAIGTKKLGKVGI
KTMAFYVFTTAIAITIAIGVGKVINPGGLDMSSVQIAEPTIAESKAFSDVILDIIPINPINSLAQGNMLQII
FFAMMVGIILATLGKKT--------EIVADFFKACNEIMMKMTMIVMEVAPIGVFCLIATTFATIGWGAFTP
MLKYMSAVFLALAIQCLGTYMIMLKFSNLSPLTFLKKFAPVMSFAFSTATSNATIPLSIDTLSKMGVSKKIS
SFTVPLGATINMDGTAIMQGVAVVFVAQAFGINLGVSDYITVILTATLASIGTAGVPGVGLITLSMVFNSVN
LP------VEGIALIMGIDRILDMTRTAVNITGDAVCTTIVAKQ
>A3NGQ3_BURP6/10-395
-LLQMILGLALGVVFGL------LAPAASRDLAFISTLFGHAIKMVVLPLILLSVTLGAFRAGRGRLGKTAA
FSLVFFVLMTVIAAALGLALNWLFRPGGASHAQTASMPANLASGIDWMKFLTDMIPSNIVGALAAGNSLPVL
VFGVLLGCALAAVEDRA--------APFVAVCESMLAAFFKMTEWVVSLSPIAIFAAIAVLLSSKGLAAMAP
LAKLLGIAYLGMAL-LAAWLTLIVKLAGHSPRAVVRKVSEPLILGFTTRSSEITFPVHLKKLTEMGVPSSVA
STVLPLSYIFNREGAVLYTVLAVCYLADAYQLAWSWPLMITIAVLTIITIDGAANVPSGAVVAITVILAAIG
LP------ADAVLLILGVDAFFDMGRTALNVYASTVATTLASRV
>H7YE45_CAMJU/23-433
--FWVIIGIIAGIVLGY------IDKELAIASKPGVDYFIGALKVLIGPIIFVTLVLGIISLELKKVGSIGA
KAVIYFEVVSTLALAIGIFMANVMQPGTKSVQKYISQTTEVSASSEIMHILKDAMPTDIITPFTEGKTIQVL
VIAIITALIISLMRTED-------KQAIQRVFEVVQNFVFKILQIIMYFSPIAAFSAMAVLIAQYGIGSLIN
LAYLLLVMLISCLVFIFGILGLICYFAKVNIFKFMRFISREVLIVFATSSSESALAPLMRKLEK-GLSKATV
GLVLPTGYSFNLDCTNIYLAMSLIFLAQAFNVNLSLAHEISILIVLMIASKGAVGVTGSGFIVLGSTLAALG
NMEISVLPVAAIGVLLGVDKFMSEMRAVGNLCGNSVAALIVAI-
>C2PTC4_BACCE/4-399
-TKAILIALFLGLVVGLTLNPSIFEPLNQYVFNPLGQLFIRLIKMLVVPVVFISIVLGAAGLGPKQLGRIGL
KSISFFLVTTAVAISIAVTFALIIKPGGGNFKTEGLKYEGAKTETSFVDTLLNIVPDNPAKAMADGNMLQII
AFAALIGLGLAVLGKRV--------QGVHSLLEQGNELMMYLVNLVMKLAPIGTFGLLASSVGKMGLAGVAA
MFKYMIVVMLVLIIHGVFVYGGLLKLAKESIIRFFKHFGPVMAIGFSTSSSNASLPFAMKTAQELGVPKAIS
SFVQPLGATINMDGTAIMQGVATVFIAQVYGVELTLPQLAMVVLTAVLASIGTAGVPGVGLVMLTMVLNQVN
LP------VEGIALIIGIDRILDMSRTAVNISGDAICAMIVAKS
>C3WE56_FUSMR/8-432
--VKMSIALVLGIIAGFLCISAKGGERAIGIFYIIGQLFINSLQLVIIPMVYTSITLAICHISTRKLGRISY
KTLGFFLVSSIFALALAGFVGMALNMSFSIHIESGVNVVAGKTGSNPLLMIMQIVPNNIFAAFSNGGVLAAV
FLAVSTGLCINSLGEKT--------HYVKGFLQEVNDIVIKFLSFAINFGPIAIFVLLTRTFAAYGVEHLKP
ALIYVVSTTITLLLFLVFGYAILIVSTRLNPMPFVRKASKVALFGFSTSSSAATLPLNKKTTVELGVNEDIA
SFVLPLGMTTNMNGTAIMQVIAAVFVASTAGYELGLANIFIIGVLALIASVGTPAAPGAGAIVLFTILSGLG
YV------NDTYSLILAINRPIEMLVTSLNVIGDSAASIYVAKS
>H0Q003_9RHOO/9-402
-LGQVVIALILGILVGF------MWPDFATQLKPLGDGFIKLIKVIVAPLVFCVVVHGISSTGLKKVGRVGV
KALVYFEVVTTFALALGVLLAFVLQPGTLDASQISGMSERVHQVHGTVDFLMKLIPSTFIDAFAKGDILQVL
LVAILFGCAVAALGERG--------RPVTQGIDALAHVFFKVIGFIVKLAPLGVLGAVAFTVGKYGIGSLKQ
LGMLVALFYLTCTIFVVAILGTILRLAGFNIFKLLNYLREELLVVLGTASSDAVLPQVMRKLELMGIKDSTV
GLVIPTGYSFNLDGFSIYLTLAAVFIAQATNTPLSMTDLLTILAISLVTSKGAHGVPGSAIVILAATLSAIP
IP------AIGLVLVLSVDWFMGMARALTNMIGNCVATVVVG-V
>B1JA70_PSEPW/7-399
--FQILCAVVLGVVVGH------FWAQEAVALKPLGDAFIKLIKMMIAPVVFCTIVTGIAGMTKRSLGRLMS
KTLLLFLGLTVVSLIIGLAAVYLFRPGATLSTEGLSQYAASAAKLSVVDFFMHIIPDTFIGAFNKGEVLPVL
FIAVLSGFALSSMGEKG--------KPVLDVLESASAMVFRIFGYLMRFAPIGAFGALAFTVGQYGISSLGA
LAKLVGTLYIACAFFVIVVLGGICRAHGFSLWKLLRYFREEFLVVLGTSSTEPVLPRMLEKLEKLGCKKGVV
GLVLPTGYSFNLDGTAIYLSLAAIFIAQACNIDLTLGQTITMLAIMLLSSKGAAGVTGSGFVALASTLTVIH
IP------LAGLALLIGVDRFMSEARALTSLASNAVATVVVS-L
>F8FXE6_PSEPU/9-402
-ILQVVLGLALGIACGL------SFPDLSLQLKPLGDGFIKLIKMLIGLIVFCVVVSGISGAGLKKVGRIGL
KSVIYFEILTTLALVIGLVFAFTSGIGQLSSADASSLAERGQHIHGATAFFMDLIPTSVIGAFADNNILQVL
LFSVLFGSALNLVGDSA--------AGISRLINELSHVIFRIMGMIVRLAPIGVFGAIAFTTSKYGLESLQH
LGGLVALFYLTCAGFVLIVLGTVMRLSGLKLLPLIKYLREELTIVLGTASSDAVLPQIMRKLEHLGIGSSTV
GLVIPTGYSFNLDGFSIYLTLAIVFIANATGTPLAMTDLLTILLVSLVTSKGAHGIPGSALVILAATLTAVP
IP------VVGLVLVLAVDWFMGIGRALTNLIGNCVATVAIAR-
>B4Q6I9_DROSI/35-483
-MLVTLSGVLLGVVLGLSLRPLNLHGDSIMLISYPGELFMRVLKLMILPLVISSLIAGSASLNAKMNGKIAL
RTLVYFASTSFFNAALGIALVLLIHPGLHNADDRSTDRRAVNLLDSLLDLGRNVFPDNLFQASIQQNTLGIV
FFCLVFGTFLGTIGQKG--------QVVVDFFAAIFEVIMKMVTCVMWLTPVGISSVIAGKILSVGLGLVMQ
LMWFIVTVAIGVFIYQFVVMQAVYFVVRRNPFKFYAGLIQAMLTAFATASTAAALPITFRCMNELKVDPRIT
RFVLPIGCNINMDGTALYIAVASIFIAQMSGMVLGFGELLTVLLTSTAASMSSASVPSAALVLLLVVLTAID
AP------VQDVTLLFAVDWFVDRIRTTNNMLGDCYTAAVVEEL
>C5NJ46_BURML/9-401
--VQVIFAIVVGVILGH------YYPSLAVDMKPLGDGFIKLIKMVIGPIIFCTVVTGIAGMQMKKVGRVGG
KALLYFEIVSTCALVLGLAATHILRPGATLNGKEVASYAAKAHGQSSVDFLMHIIPNTMIDAFAQGEILQIL
LIALLFGSVLAHLGERG--------RVVTDFIDGITRVLFGIVHIVTKLAPIGAFGAMAFTIGKYGVGSLVP
LLKLIGTFYLTSVVFVLVVLGAIARFTGFSIIRFVGYIKEELLIVLGTSSSEAALPQLMEKLEK-GCSRSVV
GLVVPTGYLFNLDGTNIYMTMAVLFIAQATNIELTWMQQLTLLAVAMLTSKGASGVTGAGFITLAATLAVVP
IP------LSGMVLILGIDRFMSECRALTNIVGNGVATVVVSA-
>B1KBI8_BURCC/7-404
AALWILVAMAAGIAIGYMVYDKKAAAEVAGYISLVSDVFLRLIKMVIGPLVFSTLVVGIAHMGAASVGRVFA
KSITWFITASLVSLLLGLLMANLLRPGGLPLPDIGASANLATSKFTLKDFVGHMVPRSFAEAMSNNEILQIV
VFSMFFGVALAALGERG--------KILIAAIDQLSHVMLKITGYVMKLAPLAVMAAMAATVAVNGLSVLLK
FAVFMGDFYLSLFLLWALLVCAGLVLGP-RVFKLLVLIKEAFMLSFATASSEAAYPKILDALDRFGVKRKIS
SFVMPMGYSFNLDGSMMYCTFASLFIAQAYNMHLSLGTQITMLLVLMLTSKGMAGVPRASLVVIAATLHQFG
LP------EAGLLLILGVDTFLDMGRSATNAVGNSIASAVVAK-
>F2G096_SALGL/29-443
--KKVLVGLVMGVVFGLALHDSQVLKDSIQWFNIVGNGYVQLLQMIVMPLVFASILSAVARLHASQLGKISF
LTIGTLLFTTLIAALVGVLVTNLFGLTTARLNAIETSYVGEVADLSVPQLVLSFVPKNPFADLTPTSIISVV
IFAALLGVAALKLLKDDAP----KGERVLVAIDTLQSWVMKLVRLVMQLTPYGVLALMTKVVAGSNLQDIIK
LGSFVVASYLGLAI-MFVVHGILLGVNGISPLKYFRKVWPVLTFAFTSRSSAASIPLNVEAQTRLGVPESIA
SFAASFGATIGQNGCGLYPAMLAVMVAPTVGINLDPVWIATLVGIVTVSSAGVAGVGGGATFAALIVLPAMG
LP------VTLVALLISVEPLIDMGRTALNVSGSMTAGTLTSQ-
>F5JMI8_ACIBA/6-409
--KYIVVAILLGVLTGWICHEGEQLKQIASYFNIVTDIFLRLIKMIIAPLVFATIVCGIVSMGSTSIGSITL
KSMTWFITASFVSLAIGMGLANFFQPGLPTAQQLSSSSLPTTTGFTLQSFLSHVFPRSIAEAMANNDILQVL
VFSIFFGSALAFVNQGKE-----KDSVIIRLTDELSKIMFRITDYVMMFAPFAVFAAIASAITVQGLGLIVD
YGILIAEFYFGLLLLWVILFSVGAILKK-DIFRLGKLIREPVTLAFATASSESAYPKVMDALNKFGVPKKVT
SFVLPLGYSFNLDGSMMYTTFAVLFIAQAYNIDLSFTQQILILLTLMVTSKGIAGVSRASIVVISATLTMFH
LP------EAGILLLLGIDQFLDMGRTATNVVGNSIATAVVAK-
>D2RJX9_ACIFV/12-401
-LGQIFIALILGIIAGLAL--QGNVKFAVTYIKPFGTIFLNLVKFIVGPIVLFSIMAGVVSLSIRKLGSIGG
ITLVYYFFTTAIATTIGLIIANSFKPLFPVLSTADLAFKVKNASPGPMKMLVDLFPSNFLAPLTSANMLQVI
VMALLIGIAIIALGEKG--------EKAAAFINTWNDVFMKVMEMILALSPIGVFCLLCPVIAQNGTAVIGS
LAKVILCAYIAYALHAILVYSMAVRIGGMSPLKFFKGMMPAMLFAFSSASSVGTLPINMECANKLGASREVT
SFALPLGATINMDGTAIYQGVCAVFIASCYGIDLTLPQMLTIVITATLASVGTAGVPGAGMIMLAMVLASVN
LP------VDGIALVAGVDRIFDMGRTTLNITGDASCAIIVTHL
>C0N884_9GAMM/9-399
--AFIILGAVGGVFFGW------YAGDTATQISWLGTLFLNALKMTIIPLIIASIISGIGSLGIRQLGRMGG
FTVIYYTITTALAVLTGLLVVNWIQPGGIQLTQTTPDHILAKQDTGISDIFLSLISPNLISAASETQLLPLI
VFAILFAMALTTLGTKS--------KPVFDVFDGINEAMMRLVVWVMHLAPIGIFALIAARLGNAGLAEIKA
VGLHVVTVLTGLFIHGITLVLIMLFIAR-RGFDYLLGMGRALVTAFGTASSSATLPLTMECARD-QVDAKAV
KFVLPLGATINMDGTALYEAAAVLFIAQAYGIDLSMTQQAIVFITATLAAIGAAGIPEAGLVTMVIVLTAVG
LP------LDGIALLLAVDWFLDRFRTTINVWGDSVGAVVIDRL
>Q8TTE6_METAC/8-393
--AWIFLGFFFGVFSGL------FFGDLLSVLMPLSQAFIKIWQVTILPSVMISLILGIGSLNHSNSRDLMF
RAGQVLLMFWGLGIALFFSFQLAFP----VLKTASFFSTQDLSTPEELDLIEMFIPYNLFHSLSEGFLPAVV
IFCICLGLALMGN-EEN--------RPLMNLLQILQTALDRVTGIIARTFPIVVFVTTAQIMGTITFEGLLE
LQVFLVSLAFLAALVVLGILPLLVSFTTFSYRDIISTSSKAVILAFSSGTEFITLTLIIDGVKKFNEIESYT
RVLVPLGYTFPLMGA-FVPFLFILFIAWLYKNPLSLFEQLQLAAVGILSFFGPAKIA------VGWLLNLMR
LP------ADAFNLYISTSILRQSFTASMACMSIFSFATISAAL
>F8LE21_9CHLA/10-397
QS--LAAAILLGLFAGY-----ANHPTMDAAASVVSEIFINLLKLVSLPIIFLSIVSTASGMDIDEIKSIGK
KVIKYTLLTTVIAATFALIIFVTIDPVRSVVSKAPPVDLESGSLPGYMHYLINIIPSNIIQPFSDNSVIGVL
FLAMLLSFAILSLPQEK--------RKLLSFFSGLYAAIMKITTWIVQLMPFAIWAFITLFVKDRSGMEMKS
IALYLACVLIANLVQAFVVLPILLKIKKMSPVKIAWGMMPALSLAFFSKSSSAALPMAMKCAEEVSVSRKVA
SFSLPLCTTINMNACAAFILTTVLFVSMSNGITYTPAELVFWIFIATIAAVGNAGVPMGCYFISSAFLAAMN
VP------LNILGVILPFYAMIDMLETAINVWSDSCVTAIVQKE
>A1QZI9_BORT9/5-390
IP--------IGILLGL------FFP--SGAYNILSHIFIRLGYLSLIPFLIFSIPLGIENIINKKFRKLFG
KTIYYGILVNIMGIIISIVIATIYLPQ---RIPILDKNIQNTYTFDQKVFLETFFPKNIFIIFTNNNLLSIY
IVSIIIGASLYYAKQKG--------RIARELILSFSNLFYHANGIVVKILHFGIIFITAAYTTNKNFKNYQY
YIDSIIFLSLWTITIILIIIPMISYLTK-NFKLSYKNIIQNIIFAGLTMDAYAPYSILIEDIKNINIKKSII
-TNIPIINFISKSGTFIATISFFIILKSYSSLPISIYEISYMSILAFLFIFAFPHIPNSLIYIITMLCSTYT
KG------IELHSNIIPILPILTSLALMIDFTSNIAIIQIID-F
>D0S5A2_ACICA/8-411
--WQILIALVLGIVVGAVLHQPEIDSIVNNVLTPMGKIFISLIKMIVIPIVFSTLILGIAGVGTKSLGRLGF
KTILYFEIITTIAILVGLVAANIFHPGTDISQYKSTAQEVGSQSHGLVQTVLSMIPTNIINSMAHGEMLPVI
FFAVLFGIGLSSLPEKT-------KDPLLSVFHAVSETMFRVTHIIMKYAPFGVFGLIAVTVANFGFASLIP
LAKLVVLVYVAILFFAFVVLGITAKMFGINILILMKILKDELILAYSTASSETVLPRIMQKMEDYGAPKAIS
SFVIPTGYSFNLDGSTLYQSIAAIFIAQLYGIDMSIGQQVLLVVTLMITSKGIAGVPGVSFVVLLATLHTVG
IP------LEGLAFIAGVDRIMDMARTALNVVGNALAVLVISK-
>Q6SGN9_9BACT/3-407
--NRILIAMVAGIAVGSIINSLVDVYFVNGLFDVVGRIFVASLKLLVVPLVMVSLICGASSLGSARMGPIAV
KTLGFYMATTAIAISLALFFAVLISPG-AGVAIEGAADFQAKAAPPLTDVLVDIFPSNPIKAMADGKMLQII
VFALLFGYAISHAGEPG--------RRLASFFRDVDSVIMKMVEVLMKLAPYGVFALLSKLFSSMGIGAIFD
LAAYFFTVLGVLLLHALGVYSFMLRLAGLSPAILLKKMRPIWAFAFSTASSGATLPITLRTVEKMGVHNSVA
GFTVPLGATINMDGTAIMQGVATVFIAQVYGVDLSTGDFLTVILTATLASIGTAAVPGVGLITLALVLEQAG
LP------VEGIALIIGVDRLLDMVRTAVNVTGDATVSLIVAKS
>H0IBB5_9MYCO/39-436
--VQLLVAIVAGVIIGW------LWPGLGADLRPLADGFIKLIKMLIAPIIFCTVVLGIAHVGLKSVGRIGV
KALIYFEAVTTFALLFGLLVGNLAKPGLATGADAIAKKTNNGELPHTVEFLLGIIPSSIVSAFAENALLQVL
FFAVLFGLALAKFGESG--------PPVVEFIDHLSHIFFTIIGWIMRLAPLGALGAMAYIVGQYGIGSLSS
YGKLIAACYAAALL-FIGVLAVVARFAGVNLWRFVVYIKDELFLALGTASTEVVLPRIMTKLNH-GCSKTTT
GLVIPTGYSFNLDGATLYLSICVLFLAQALGVNLTLGEQITAVLVLMLTSKGMAGVPGSSFLALSATVAAIG
IP------VAAVALLLGADRIMDSMRVSVNLLGNCVATMVVAQ-
>D0BY68_9GAMM/30-431
--TQILIAAILGLAFGFMLTDTAFAKHSLYGLGILSSVFIGLLKMLLVPLIFSSIVVGVSNLQGGQLGPVWK
ITFLCFITTTTLALILGIGCAHLFEVGDISIFQASMQNYQAPDSLNPATFFTNFIQNNPFKAFSDGNVLAVV
VFALFVGFALVQGGERF--------KSIRLLSHQFFEMMMMLVGWVMKLAPLGIFALLAKLMATEDISVLSR
LAEFAVVVTGTTIFHGAVVLPLLLWVGRMSPWTFFKGTRTALITAFATSSSSATMPLSMKCTQELGVRPQTA
GFVIPLGSQLNMDGTALYEAAAALFVANLVGLDLNLTQQIVVCLTAMIASLGAPGIPSAGMVTMIMVLQSVG
LP------AEAIAILLPIDRLLDTVRTVVNVQGDMMISVVVDRY
>F3UD69_STRSA/12-398
-LLQLLIALILGVLVAL------IWPQFSAFYQFLGQAFISLINMVIIPLVFPVVVVAVAGVIKKSFGKLLS
KSLLYFFGVTTAITFIFVFAAYYLGFGGVNIGQAGASIDGIAKSIQLDEFLLSFIPSNIIKSLSEGALLPII
VFALFLGFGLGSLKEEK-------TQKAVELLQIWIEAIYKIVGVIVKLSPIGIFGFIAKDVATTGVDKLVG
LGQFVAGTYLAYAVLALVIFPLIAFAFRIPYLTSLQRIWSLLTLAFVSGSSSVVLPPLLKDLKK-GHDEHVI
DLVVPLGYTFNLEGAAVYFSVATVFIAHAYGIAFSVSGLFFTVLLLTLIGKTAATVPSGAIVVLLAAAPQLG
LP------VEGVALIFAVDFFVNAGRTALNVLGQVLAVSVIEKT
>Q66II7_XENTR/46-476
--LLTVLGVIMGAGLGMAVRPLNMSKAHIASFSFPGELLLRLLKMIILPLVVCSLVSGAASLQPSALGKLGG
WAMLFFLITTLLASGLGVCLALLIRPGQVALGQGGGIPEGKEVVDSFLDLIRNIFPSNLVSAAFQSNILGLV
VFAIVFGIALRKLGPEG--------EILIRFFNSFNEATMVLVTWIMWYAPLGIMFLVAGKIVEMEVQLFTS
LGKYISCCIVGHIIHGLLVLPLIYFFTRKNPYRFLWGIVSALATAFGTSSSSATLPLMMKCVEENGVSKQIS
RFILPIGATVNMDGAALFQCVAAVFIAQLNNVSLDFIQIITILVTATASSVGAAGIPAGGVLTLAIILEAVS
LP------TNDISLILAVDWLVDRTCTVLNVEGDAFGAGLL--Q
>D1Y1P6_9BACT/9-395
SR-KIVVMMCVGIAAGV------YWGPAVTAVKPVGDLFLRLLKMLIVPLVFFTLVAGVTSMEPDSLKKIGG
FIVAFYLLSSLVFAAVGTAVALALRPGGAEGVLGSVVKEVTVGTYSAIDTILNWIPENPVASMANMNMIQVI
FFALITGVALLHLKDRV--------PVAIAFFRNMADVMIKITEFVMGFAPYGIGALVACVAGTIGGKMMTA
IAKFFVADYAAVLVGMFVVYPLALKWN-VPALRFFKHVAPAMLVAATTTSSAATLPMEMNIAEELGLDESVY
GFSLPLGNTMNMNGMAAAFGVIAVFAFDIFGVEITPLRLVQTVLLGLMLAVGAAGVKGAGIVMSAVFFESLG
LP------LGLVPILAAIWPVIDIPHTTGNVTGDMVGTMA---A
>H0B216_STAAU/1-398
-M-QVVIALVLGVVVGLL---LYGQENVANYIKPFGDVFLNLIKMIVIPVVFCSLALSISNVGSKTVGRYGW
KTILYFEIITTIAIGLGIIFGNLFKPGISKYQSTAHAAEQSTYGNHFIDTIVHIIPTNFFEALNKGELLPII
FFAVFFGLGLAAVGKKA--------EPVKEFLSGSLEAVFWMINKILKLAPLGVFAFICTTIITFGASALLP
LLKLVLVVVFAMVFFVFAILGLVAWMCGINIMNIIRILKSELLLAFSTSSSEAVLPVMMKKMENFGSPKEIT
SFVIPIGYTFNLDGSALYQSIAALFVAQMYGMHLTLSEQIVLMLTLMITSKGMAAVPGTSIVVLLTTLGAMG
LP------AQGLALIIGVDRILDMVRTCVNVIGNALSTIVIAK-
>DCTA_BORA1/21-413
--VQVLVAIVIGVLLGY------FKPDLGEAMKPLGDGFIKLVKMIIAPVIFLTVTTGIAAMSLKKVGRVAG
KAMVYFLVFSTLALIIGMVVSHIVQPGPASLDQKSVAGVTKAHDSTITGFLLNIIPATMLSPFVGGDILQVL
FVAVLFGLSLAMVGPRA--------QPITDFFNALSAPVFKLVAILMKAAPIGAFGAMAFTIGKYGIKSIVN
LAMLVGTFYATSVLFVVVVLGMVARYNGFSIIKLVRYIREELLLVLGTSSSEAALPTLMEKMER-GCSKSVV
GLVVPTGYSFNLDGTNIYMTMAALFIAQACDIPLSLGDQILLLLVAMLSSKGAAGVTGAGFITLAATLSVVP
VP------VAGMALILGVDRFMSECRALTNLVGNATASIVVAR-
>I0KR74_STEMA/12-416
--QRVVGGFVLGALAGW-----ALGPAAETWFGPLGELYVTLIKMIAVPLVFFAVINAISSLHQKSVAALSG
RTFLWFVITAALAVCVGLGVGTVLQPGAGGLQLTMASNYVPREVPSVVQVLLDVVPANVFYALSGISILPVI
FFAGLVGFAIVKLGEKV--------TEARKLVGQMSDIMIQVTRFVLEVTPIGTFGLIAGLVGSYGFEKLLP
LGHFVLALYVACALHIVVVYSALLLAHGLNPLKFFRGAAPGMQVAFVSSSSFAAMPVALRSITHLGVNKDYG
SFAVPLGASIKMDGCAIYPALCAVFIAQYSGVPLTPEQYVVVLIASVLGSFGTAGVPGTAVIMATVVLSAAN
LP------LETIGYLYAIDRILDMMRTMTNVTGQMLVPVIVAKE
>DCTA_SHIDS/9-401
--FQVLTAIAIGILLGH------FYPEIGEQMKPLGDGFVKLIKMIIAPVIFCTVVTGIAGMEMKAVGRTGA
VALLYFEIVSTIALIIGLIIVNVVQPG-TLDAKAVEVYADQAKDQGIVAFIMDVIPASVIGAFASGNILQVL
LFAVLFGFALHRLGSKG--------QLIFNVIESFSQVIFGIINMIMRLAPIGAFGAMAFTIGKYGVGTLVQ
LGQLIICFYITCILFVVLVLGSIAKATGFSIFKFIRYIREELLIVLGTSSSESALPRMLDKMEKLGCRKSVV
GLVIPTGYSFNLDGTSIYLTMAAVFIAQATNSQMDIVHQITLLIVLLLSSKGAAGVTGSGFIVLAATLSAVG
LP------VAGLALILGIDRFMSEARALTNLVGNGVATIVVAK-
>D5N3J8_BACPN/30-442
-FKRVFTALGLGIVFGFALQTSNIVIQTADWFNIAGGGYVKLLQMVVMPLVFISILGAFTKLKTKNLGKISG
LIIGILVATTAVAAAVGIASALSFDLQELSRGQELQQKSEDMTAKSLPQQIVELLPGNPFLDFTPTSTIAVV
IFAAFLGMAFLGVKHKQPE----QAETFKKMVDAVYAIVMRVVTLILRLTPYGVLAIMTKTIATSDIDSILK
LGMFVVASYAALIT--MFIIHLLLLLSGLNPIVYLKKALPVLVFAFTSRSSAGALPLNIKTQKSMGVPEGIA
NFAGSFGLSIGQNGCGIYPAMLAMMIAPTIGQNFDPVFIITVIAVVAISSFGVAGVGGGATFAALLVLSSLN
MP------VALAGLLISIEPLIDMGRTALNVSGSMTSGLITSKV
>F8F196_SPICH/20-427
--VRILIGLILGAIVGIILGFPASVKPFVDNSKFFGDLFIRLLKMIVVPVIFFSLVSGAASIAPGRLGRVGV
KIVLYYLITSFFAVIIGLLFANLLQPGGFGIVGDAAVKGKSAEAPTLVQILLNIIPTNPVESLAKGDVLPII
FFAVVFGIALSYVKDSTNAKVAQGAGLLFDVSNAAAETMYKVVGGIMQYAPIGVFVLIASVFAQQGPKALGP
LFMVTLTAYLGLIIHFIITYGGFLSVYKLGFFKFIKGANEAMITAFVTRSSSGTLPVTLRVSEELGVPRSIS
SFTLPLGATINMDGTAIYLGVCAMFIGYATGNPLTFAQQATVVITATLASIGTAGVPGAGAIMLLMVLESIG
LKVSESAVAAAYAMILGIDALLDMGRTWLNVTGDMVGSVVVSKS
>D5DHC6_BACMD/11-397
-LLKVIIGLILGLIVGY------VSKEVGLKLEIVGKAFIQLIQMVIVPLVFPLIVLGITGMHTKKLGRVAF
KTLLYFEIVTTVLIILGIFIAKVTNVGMHVGAVDTSSLGNLAKGIDFGEFFLSIIPSNIVEAMAQGKLLPII
FFGIFVGLALTSLENKA--------KPVITFFEAWLQAMFKVVEYAVSFAPVGVFGFISFSVAKYGIGSLLS
LGQFVGITYLSFAITAFVVFPIIALIFRIPYKELLKRTGDLILLTFTTRSSEASMPLLIHRLEKFGVSRSIT
SFVLPTGYSFNLDGASIYISVAIVFLANVYNLPLSLEQIIVIIGLLMLMTKGLAGVPSAVIVVLLAAAKEIG
LP------AEGVALLLAVDFFVDMGRSALNVVGNSLATVVIAKS
>EAA1_MOUSE/50-497
--LLTVTAVIVGTILGFALRPYKMSYREVKYFSFPGELLMRMLQMLVLPLIISSLVTGMAALDSKASGKMGM
RAVVYYMTTTIIAVVIGIIIVIIIHPGTKENMYREGKIVQVTAADAFLDLIRNMFPPNLVEACFKQNALGLV
VFSMCFGFVIGNMKEQG--------QALREFFDSLNEAIMRLVAVIMWYAPLGILFLIAGKIVEEDMGVIGQ
LAMYTVTVIVGLLIHAVIVLPLLYFVTRKNPWVFIGGLLQALITALGTSSSSATLPITFKCLEENGVDKRIT
RFVLPVGATINMDGTALYEALAAIFIAQVNNFDLNFGQIITISITATAASIGAAGIPQAGLVTMVIVLTSVG
LP------TDDITLIIAVDWFLDRLRTTTNVLGDSLGAGIVEH-
>H7XHL1_CAMJU/41-450
-FLRMLFALLMGLGFGFALQNILWYSETKHWFAFVSSVFVAFIKMLVVPLVSICIIKVIIEIDNIKISSLLG
ISLFWILFSTAIAATLGIFLGYSFDLG--SNFAIHEGDKQIREIQTFSNIILGLIPSNIIAAINKENIIAIV
IFSFFIGISAKKISKKEEYE--QAFKSFHNFILTFYNIMMNMTATVIRFMPYAVVCMMANVLLSNGFEAIKT
AGLFIMLIYIAMLIMFGVHFLLL--SQGLNPIKYAKKAFPVWLFAFSSRSSLGTLPMTTSTLQNFGVNSAIA
NFVASIGTTTGLNGCGYFPALAAVFVAFATHTHIDFTFALMIVLVAVIGSLGIAGVPGSATMAASIMLTGIG
FG------NNFLSLILAIDPIIDMARTASNVSGAMTSALCTAKN
>H1M4T9_9BACT/30-442
FPKRVFTALAIGIILGIAMHDSKVIKTTSDWFSIVGDGYVALLQMIVMPLIFISIVSAFSKIQGDKFAKIGS
YIFMFLIGTVAIAALVGIGYALLFGLDEHSRGSEITKEAKNLTAHTLPQQILELLPSNPFLDFTTTSTIAVV
IFASFVGFAYLRVARKEPE----HGDTLKRGIEAIYSIVMAIVTFVLRLTPYGILAIMASTIATSDFAAIWT
LGKFMIASYAALIT--MYIIHLVILILGINPVKYMKKTFEVLAFAFTSRSSAGSLPLNIQTQTTLGVPEGIA
NFSATFGLSIGQNGCGIYPAMLAIMVAPVAHVNIDLQFIVTLVAVVIISSFGVAGVGGGATFASILVLSTLN
LP------VALAGVLISIEPLIDMGRTALNVNDSMLAGTGTAKL
>A1S9B4_SHEAM/18-404
--LQILTGMLLGIGVGL------VLGPDASALKPIGTLFVNTIKMLIVPLVFCSLIVGVTSMQTARMGRIGF
KSFAFYLATTAIAISVGLMVGWLLEPGAGLSLEGHDLSAEVKTAPSVMDTLINIVPTNPVAALASGQILQVI
VFAVALGVALVLIGDHG--------KPAIKVFESLAEAMYKLTDMVMKLAPYGVFGLMAWVAGEYGIDMLLP
LIKVIIAVYLGCALHILGFYSLVLKVAGLSPIQFFKGISNAMAVAFTTSSSAGTLPASMKCASELGVNKKIS
SFVLPLGTTINMDGTALYQGVTALFVAQAFGVDLTWVDYLTIVLTATLASIGTAGVPGAGLVMLTLVLTTVG
LP------LEGVAIIAGIDRILDMARTVVNVSGDLVATTVIARS
>H3TUR5_STAAU/30-442
-FKRVFTALGIGIVFGVLLHHSNVITSTSDWFNIVGQGYVALLQMIVMPLIFISIVAAFTKIQGEKFAKIGS
LIFIFLIGTVTIAAIVGVVYALMFGLDEQARGSEIAKQAKDLTAHTLPQQILELLPKNPFLDFTATSTIAVV
IFASFIGFAYLRVARKQPD----HGELLKRAIDAIYSLVMAIVTFVLRLTPYGVLAIMANTLSTSDFGAIWT
LGKFLIASYAALIT--MYIIHLIILLLGISPIRYIKKTLEVLIFAFTSRSSAGTLPLNVQTQTRLGVPEGIA
NFAATFGLSIGQNGCGIYPAMLAIMVAPVANVEIDLQFIVTLIAVVIISSFGVAGVGGGATFASILVLSTLN
LP------VALAGVLISVEPLIDMGRTALNVNDSMLAGTGTAKL
>D7DL31_METS0/6-407
--VQILLGAMFGVGLGLYFHENHIVQTGLYMSGLVGTLFIDLLKMILIPLVFCSITVGIANLRHQQIHHVWV
TTLLFFVSSMAIAIVVALAASNYFKPGAMFQDAMQNFEAKQLPLPEFFAQFLHGLFLNPFTALSQGNVLAVV
TFALILGITLVMGGERF--------KNILALLQEGLEVTMHIVSWVMRLAPLGIMALLIKLIAVQDAAMLST
LAKFVAVIIGSTLFHGVVILPLILYFTGRSPLWFWRGARESLITAFATSSSSATLPVTLRCTTQLHVKPEIA
GFVVPLGATINMDGTALYEAAAAIFIANLAGIELSMAQQLIVFFTAMIAAMGAPGIPSAGMVTMVMVLQSVG
LP------AEAIAILLPIDRLLDTLRTAVNVEGDMVGSLVVQK-
>D3P0B7_AZOS1/9-401
--FQVLTAISLGILLGH------FYPSLAVEMKPLGDLFIKMVKMVIGPIVFLTVVTGISSIGLKKVGKVGG
KALLYFEVVTTFALGIGLLVVNLVRPGGQLKADAVQKYATTAHEHGFIDFVVGIVPDNVVGAFVQGDMLQIL
FFAVVFGVALSAMGQKG--------KVVEDIFDKIGHALFGVIGILMRVAPVGAFGAMSFTIGKYGVSSLTA
LGQLMASVYLTMAIFIFVVLGAIARIHGFSIWNFVRYIRQELLIVLGTSSSESVLPRMMEKMQKFGCSKHVV
GLVIPTGYSFNLDGTSIYLSMAAIFIAQAFNVDLTIWQQLYILIILMLTSKGAAAVTGGGFVTLAATLSATG
LP------IEGLALLLGVDRFMSEARALTNLIGNGVATVVVAK-
>Q57PR7_SALCH/28-432
-LKSVFIAIFLGAVIGLSLHSANHTKTIIEWYSIVGNGYVHLLKLVAIPLIIISILSAINKLESAGIGKMSL
TIVGCMLCLVMVAGFIGLLTAHILGLDVHMPSMLTTEEVNKTAAVSIPQLVTSLIPTNIFLDLTSVSVIGIV
IFTLIAGIALLKVKKEAPE----EGQKLSAGINAIQIWVMKMVRIVIALTPYGVMALMTTVFSSYRLEQFAS
LLGFIGACYIAIFM--MFIVHAILLLSGNNPARYFRMVWPVLTFAFVSRSSAASIPLAISAQEKFGVQSTIA
NISASFGSSMGQNGCGIYPAIMVAMIAPTIGIDLSLHFLAAMLPAIALGSIGVAGVGGGGTFAALIVLSTLN
FP------VALVGIFIAIEPIVDMARTALNVNGSMMSGVLANRI
>H2MRH6_ORYLA/61-518
-FLFTVAAVALGAILGFSLRPHDLSLKEIKYFAFPGELLMRMLQMLVLPLIVSSLVTGISSLDSKASGKMGA
RAVAYYMVTTLVAVFIGIVIVVIIRPGRDSPVTKSGHIEPVQAADAFLDLIRNMFPPNLVEACFKQNALGLV
VFSMCFGLVIGNMKQQG--------QALRNFFDCLNEAIMRLVAIIIWYAPVGIMFLIAGKIVEMKLAEVGQ
LGMYTVSVIVGLFIHGLFVLPLLFFVTRKNPYSFIGGLLQALITALGTSSSSATLPITFRCLEENHVDKRVT
RFVLPVGATINMDGTALYEAVAAIFIAQVNDMDLNFGQILTISITATAASIGAAGIPQAGLVTMVIVLTSVG
LP------TEDITLIIAVDWFLDRLRTTTNVLGDSLGAGIVEH-
>G0B079_9GAMM/21-408
--LQIVIGMVLGIIVGV------IFGEQATCLKPLGTLFVNAIKMLIVPLVFCSLIVGVTSMQTGKMGRIGF
KSFGFYLFTTAIAISIGLLVGYVLQPGGLGLTLAEGAIQTAKAVPSLVDTLVDIVPTNPIAAMASGQILQVI
VFAIALGIALVLIGEHG--------KPAIKVFESLAEAMYKLADMVMKLAPYGVFGLMAWVAGEYGIDMLWP
LIKVIIAVYLGCIIHVLGFYSFLLRFAKLSPLQFFKGISNAMLVAFTTSSSAGTLPASMKCASELGVHKKIS
SFVLPLGTTINMDGTALYQGVTVLFVAQAFGIDLTIVDYLTIILTATLASIGTAGVPGAGLVMLTLVLTTVG
LP------LEGVALIAGIDRILDMVRTVVNVSGDLVATTVIAKS
>E4LNR2_9CLOT/41-447
FSSKVLIATVLGLALGLAMQKIPFVNETTLWYSLIGNGFIDFIRMLVIPLVMVSIIHVILHMDRENVRKLVK
RSILTTMGMVAVAAVVGLTLGIVFQLG-GSGSAASITNGEMKEVVPVVTTLRNLIPANPVEAMVNSNVVGLV
IFSAFFGLAARRMQKKYPD----TIQVFYELIDALHKIIISIAMTIIKGMPYAVLALLANTIAQRGLNSILE
VGKFIVILYIACIIQLMIQLLAIS-FFKVNPITYLKKSYSLLLLAFTSRSSLGVLPATIDTLTQLGVSQGTA
SFVSSFGTTAGMQGCGVFPALLIVYVANTSGTPIDISLIIMSIIVITIGSIGIAGIPGTSTMAASVGLSGVG
LG------ASFITPILAIDPIIDMMRTMLNVSGSLTNAIMVDRQ
>F5TGZ1_9FIRM/6-395
--TQILIGLILGALVGY------LFPDVGDKLKPFGDGFLRLIKMIVVPLIFSTLVMGIAGTGFKKLGRLGG
KSIIWFEFATTIALAVGLIIMNITEPGAASAGDAGQVAAAGKHSINLVDYVVHIIPTNIIDAAARQDMLQII
LFACFFGVGVAHIGKDG--------ETIVRGCRCIAEAMFKVTGYVMHLAPIGVFAMIAYTVGSYGIEMLIP
LGKLIASVALATFLF-IVIVAVIAGFTRINFFHVLKSLKDILLLAFSTASSEAALPGAMKRLETLGVPKNIV
TFVMPTGYSFNLDGSTLYSSACILFIAQLYGIQMPIEQQILVMLTLMLSTKGIAGVPGAGIIVVAATAAAFH
LP------TEGVAILLGIDRILDMIRTICNVCGNCMATMVVACW
>E1MAR1_9STRE/12-398
-LIQLLVALVLGVIAAV------IWPQFAGFYQFLGQAFIKLINMVIIPLIFPTIVVAVAGVIKKSFGKILT
KSLVYFFAVTTTITLLFVFSSYYLGFGGVNIGQTGGNLDGIANNVKFSEFLLGFIPSNIVKSLSDGALLPII
VFAIFLGYGIGNLKSEK-------SQKIIQGFQIWIEAIYKIVAVIIKLSPIGIFGFIAKDVATTGLDKLIG
LGQFVIGTYLAYAILVLLIFPLIALFFKVPYLSAFRENWSLLTLAFVTGSSSVVLPSLLKDLKK-GHDEHTI
DLVVPLGYTFNLEGAAVYFSVATIFIAHAYGIQFSLSSLLFTVLLLTLIGKTAATVPSGAIVVLLAAAPQLG
LP------VEGVALIFAVDFFVNAGRTMINVLGQILTVGVIEKQ
>D4M7R4_9BACT/12-408
--VKISIGFVLGVLFGFGIGSPFLSGWVMPFLDLVGKIFLTLLKMIIVPLVFASLVTGAASVGTRKLGRIGV
KTLALYLVTTAVAIVIGLMLGNVIDPGTGMNIPTGLKAEAR-EAVPILDVILGIFPSNPLESMVKANMLQII
VFALFFGVSCILAGERG--------RKIADFFEGVAEVMYAMTHTIMQTAPFGVFALIAVTAAKYGLAILAP
FAKVIAAVYLGCVLHAVIVYSGMIALCRRSPLWFFRGIQEAAITAFATRSSSGTLPITYSNVRSLGVSEGVS
SFVLPLGATINMDGTALYQGVCALFVAQAFNVPLTLQMQIGIVVTATLGSIGTAGVPGSGLIMLTMVLTSVG
LP------IEGLALVAGIDAILDAARTCLNVIGDTAVCAVVA-V
>F3ILE8_PSESL/8-410
--WQILIGLVLGVAVGALLNGDEKAWWISNILQPAGDIFIRLIKMIVIPIVVASLIVGIAGMGAKKLGRIGL
KTILYFEVVTTIAILVGLVLANVFHPGTVDISKYQQTTAEVQHDHAFVATILNLIPSNIFAAMTRGEMLPII
FFSVLFGLGLSSLQAEV-------REPLVKLFQGVSETMFKVTHMIMNYAPIGVFALIAVTVANFGFASLLP
LAKLVILVYVAIAFFAFVVLGLIARAFGFSVIKLMRIFKDELILSYSTASSETVLPRVIQKMEAYGAPKAIC
SFVVPTGYSFNLDGSTLYQSIAAIFIAQLYGIDLSISAQLMLVVTLMVTSKGIAGVPGVSFVVLLATLGSAG
IP------LEGLAFIAGVDRIMDMARTALNVIGNALAVLVISR-
>A7MRY2_VIBHB/13-404
IGVQVVIAMIVGTAVGA------FMGQSATVFAPLGAIFINLIKMLVIPLVAVALISGAAGLGSQSAGKVGL
VTLGYFGLTSALAVALALFMGEVFKPGSGIEGMFSAEYASKGELPTFWATITGMIPTNVFQSLNEANILQIL
VFCMFFGIAISKQEKAR-------REPIINGVNCIVDAMVWMINKVMIIAPIGVFGLMAEAVGTFGFGALMV
VFKLFVVYVAAILVFGFVVYPAMVHFTKTSAKKFVSAMKKPQAVALSTASSMATLPVTMDTCEKLGVKNSTA
SFVLPLGATINMSGNAIYYGLVAIFFAQLFNIDLGMGAYIAIIVTSTLGAVGQAGVPGPSFLVVAVLL-AAG
IP------IEGLPLLFALDRIFDMIRTALNITGDAACAVIVDAL
>E1X813_HAEI1/15-406
--KRIAAGLVLGIVVALISAQETIGFNLAEKVGVLGTIFVKALRAVAPILIFFLVMAALANRK-IGTKSNMK
EIIVLYLLGTFLAAFVAVIAGFAFPTE-VVLAAKEDSSSAPQAVGQVLLTLILNVVDNPLNAIFKANFIGVL
AWSIGLGLALRHA---S--------DATKNVLSDFAEGVSKIVHVIISFAPFGVFGLVAETLSDKGLVALGG
YVQLLAVLIGTMLFTAFVVNPILVYKIRRNPYPLWTCVRESGVTAFFTRSSAANIPVNIELAKRLNLDEETY
SVSIPLGANINMAGAAITITILTLAAVHTLGLEVSFVSALLLSIVAALCACGASGVAGGSLLLIPLACSLFG
ISDD--VAAQMIGVGFIIGILQDSTETALNSSTDVLFTAAV--C
>Q0FK20_9RHOB/14-411
--TRIMIAMGAGLVLGVILNEAINTHLVGGFFGMVGRMFVNALQMLVVPLVFFSLICGVAGIGIRILGRVGG
KSFGLYMATTGTAIAVAILIALLVSPGGFVMEGIDTSGVTGREAPSVWETFAAIVPRNPVAAFSGGEMLQII
FYTIVLGIAVLMLGERS--------KTFVEACEYMNELMMKVVQIVMAFAPYGVFCLIAKTFTEQGIGLFMP
VIAYVLVLVGALLLHLFVTLMLFLKFAGLNPITFLQKIRPAQIFAFSTASSNATIPVTLRCVTEMGVNNSVA
SFSVPFGATINMDGTAIMQGVATVFLANVYGIDLGLGGYLTVIAMAVLASIGTAGVPGVGLVMLTMVLGQVG
LP------IEGIALILGVDRLMDMIRTAVNITGDAVVSTIVAKT
>C0DU66_EIKCO/14-404
FA--FFGAVALGLLVRFA----GGSSVVASAGNLLGSLFVGALKAIAPLLVFTLVVSAVAQH-REGMNSNIR
PVIVLYVVGMAVAALLAVAVSFAFPSFPLNGVDVADKPIPNGFGEVLQNLLLKIV-TNPVQALADANYIGIL
AWALVLGLALRAA---D--------EPTRNFLQNISDAVNKVMYWIIRLAPIGIFGLTLHAFVSTGLDNLAA
YLHVLLAIVGAMAFMALVLNPLIVFAIRKNPYPLWTCLKESGLIAFVIRSSVANIPVNLNLCKKLGLDEETY
AVTIPLGATMNMEGASITITILTLAAVHTLGIHVDFITAFLLVIIAAIGACGASGIPGGALPLVPMACSLFN
ISND--VAMQMVTIGLIISVVQDPCGTLLNSSTDVVFTAA---A
>A7JMC1_FRANO/22-420
-FFRTILALIIGVVIGIIYNTDYYSNSFIQISNILGDGYISLLKMLIIPIVLTSIIHSVINLKGSYVIRFAY
KTIAILLILTGISAAIGASVAIIMHLGGIDIASITGNVTKNIKTSSISETILGFLPDNIFHQMDNNNVMAVV
IFAILLGFAMLIAHREDSK----LAAPFISFIDSAFFVIKKLARMIIAITPYGVLGLMVQMSIELDKNSIST
VLYFILTCYIALIIV--LIMHIALLLFRTNIVRFYKSIWKAMLVAATSRSSMGTLPLSIDGLNKYGTTSSIA
TFAPTMGTTLGMNGCGVFPAVLAIMAMNATGVDITFSTVVLISLICMLASLGVSGIPGTAFVAAGVVFSYFG
LP------WQLIALIIGVDAIIDSFRTPLNIHGTMTTAIIVDKT
>DCTA_XANOR/20-422
--FQVVVAIILGALLGR------FEPAFAESLKPLGDAFIKLVKMIIAPVIFLTIVTGIAGMTLKTVGRVFG
KAMVYFLFFSTLALVVGLVVAHVVQPG-ADLDQAVKSYVEKSHDLTLVGFLMDIIPNSLIGAFTGDNILQVL
FVAVLFGVSLALVGERG--------KPVLNLLEALIAPVFKLVHILMRAAPIGAFGAIAFTIGKYGVESLVN
LAWLVGSFYLTSLLFVLVILGVVCRLCGFSVLKLIRYLKAELLLVLGTSSSESALPSLMEKMEK-GCEKSVV
GLVVPTGYSFNLDGTNIYMTLAALFIAQATNTELTLGHQIALLAVAMLSSKGAAGVTGAGFITLAATLAVVP
VP------VAGMALILGVDRFMSECRSLTNFIGNAVATVVVSR-
>Q72XP8_BACC1/6-393
PL-ILLSSILIGGFIGY------FMGADAVALKPLGDIFLNLMFTIVVPLVFFSIASSIANMDLKRFGKIMS
SMAGTFLFTSILAAIFMIIVVKVFPPAQGVVLELTQPDKAEKAVSVADQIVGILTVSDFSKLLSRENMLALI
FFSILMGVATSAVGEKG--------KPFATFLQAGAEISMKVVSFIMYYAPIGLAAYFAALVGEFGPQLLGT
YFRAAMVYYPASLIYFFVFFTFYAYAGRKQGVQVWKNMVSPTVTSLATCSSAASIPANLEATKKMGISSDVR
ETVVLLGSTLHKDGSVLGGVLKIAFLFGIFNMEFEPKTLAIALVVSLLVGTVMGAIPGGGMIGEMLIVSLYG
FP------PEALPIIAAISTIIDPPATMLNVTADNACAVMTARL
>B8IF79_METNO/30-422
--FQIVVAMALGAAVGF------LFPSFASQLKILGDIFLRLIKTAVAPLVFLCVVVGVTSAGFKRVGKVGL
IAMLYFEIVSSIALAVGLLAGNLLGVGTKATLAQGKAPSGAAAPHSTLDFILNVFPDNFIGAFARGELLQVL
VIALIFGAALLHLSPEK-------RQPIERGLNTISDAFFEFIHLIMWCAPIGTFGAVAFAVGSSGTSVLLS
LIYLVLSFYAVVIAFIVVVLGAISALFKINLFRFLAFIREEIYIVLGTASSESVLPRLLEKLPQFGCSRQSV
GLVLPTGYAFNLDGTSIYMSMGVIFLANAYHVPLDLGQQLGILAIMLLTSKGAATVSGGSFVVFAATVAATG
LP------LEGLPILFGVYRFMSIAIATTNVIGNSVATVVTAK-
>E0U3P2_BACPZ/3-398
--TKIIIALVLGAITGIILNSPELFENLNKVFGPLGTIFLNLIKMLVVPIVFFSLTLGVAGLGPKKLGRIGV
KAISYFLVTTAVAITIAIILALVIKPGEFGTYDTSSAEFTAEKAPSIADTLLNIIPTNPVQAMTEGNMLQII
AFAIFVGLGITMLGKKA--------DMLLKVVEQGNELMMYLVNLVMKFAPYGTFGLIATAIGSQGFSAMKA
MGLYMIVVTLALLIHAVVTYGSTVAIARRNPITFFKNFSEVMVVAFSTSSSNATLPISMDVAQRLKVPEPIS
SFVQPLGATINMDGTAIMQGVATVFIAQVFGHDLTFTQLLMVILTAVLASVGTAGVPGVGLIMLAMVLQSVG
LP------VEGIGLILGIDRLLDMLRTVVNTTGDAACAVIIT-E
>Q82ZM9_ENTFA/13-440
--KKMVISLVGGLIVGLGFLDPEKGQSAIGLFYIIGQLFINGLQLVIVPMVFTSITLAICHITTQKLGRISY
KTIFGFLSMSLIALLTAGIVGYSVYLTFNVSLSETLAPVEVSTSGNPLMVIVNAVTKNIGSAFSNGAILAVV
VLAVITGLCINALGDKI--------RVFKKLIEEVNAMVTLFLTFVITFAPIAVFMLLVRTFASYGIDYLKP
ALVYVVTTTATLLAFLMIGYPLFILATKLNPVPFIKKIMKVVVFGFSTSSSAATLPLNTKTTVELGVDSDVA
AFVLPLGMTINMNGTAIMQVIAAIFVAGVAGYEVTPANIALIAILALMSSIGTPAAPGAGGIILFTILTGLN
YNNE--IAIATYSLILAINRPIEMLVTSLNVVGDSATAIYVAHS
>Q1GUJ5_SPHAL/4-404
-AWFILSALVAGMLLGIGVDAPGAATASLAFVEPVGLLWLNALKMTIVPLVVALLITGITATAAARAGRLAS
RAVMTFLAAIVLSGLMSLALTLLLRLFAAALRDGLGGGGETPPSPTFSDFILGLVPTNPIAAAAETAILPLI
VFTTVFAFAITRLAPEQ--------RATLGLFKALGDAMLIVIGWVLALAPLGVFALGYALAVKAGLAAFGG
LVHYVLIVSGIGVACIMLALLLAVLVVRIPVTRFVPAMVPTLAVAISTQSSLASLPAMLKASEELGVAPKKA
DVVLPLAVALFRFTSTAMNLAVVIYVATLFGLELTPWEMAAGLAVAVGAALSAVSLPGSISFVIAPIATAMG
VP------VAPLGLLVAVETFPDIFRTVGNVVADVAATR----F
>F6IIP4_9SPHN/10-397
--QRVVAALVLGVITGL------LWGPEAESIKWIGDFFIKSIKMLVVPLIFVSIVGGVASIGLRKLGAVGW
RAMVLFVVTGQIAVWLGLALGTIFAPGGVDTSAIAAGATPEPVAASAVDMILSMVPESPVKVMADAQVLPLI
VFALLIGIGIVMAKEEG--------QPLVRVFDSGSIVMQKVTMIVMELTPFGVFSLMAWVAGTLGQDALVA
LAKLVALNYLGCLLIIGVMYTAIIKLARLPVRHFFRGIIDAMAVAYSTASSNATLPVTLRCAERLGVSRPTA
SFVVSLGATINMDGTAMYLGLATLFGAQIFGIHLGFSDYIVISVLATLGSVGAAGIPGAGLIMMALVFGAVG
VP------LETIAFVAGVDRIMDMMRTATNVTGDSAVTTAVA-V
>H7YTJ9_CAMJU/41-450
-FLRMLFALLMGLGFGFALQNILWYSETKHWFAFVSSVFVAFIKMLVVPLVSICIIKVIIEIDNIKISSLLG
ISLFWILFSTAIAATLGIFLGYSFDLG--SNFAIHEGDKQIREIQTFSNIILGLIPSNIITAIDKENIIAIV
IFSFFIGISAKKISKKEEYE--QAFKSFHNFILTFYNIMMNMTATVIRFMPYAVVCMMANVLLSNGFEAIKT
AGLFIMLIYMAMFIMFGVHFLLL--SQGLNPIKYAKKAFPVWLFAFSSRSSLGTLPMTTSTLQNFGVNSAIA
NFVASIGTTTGLNGCGYFPALAAVFVAFATHTHIDFTFTLMIVLVAVIGSLGIAGVPGSATMAASIMLAGIG
FG------NNFLSLILAIDPVIDMARTASNVSGAMTSALCTAKN
>A1R4M7_ARTAT/25-436
-FVQIIAALIIGLVLGLIAKTKTAPNGLGATLQTIGSSYVSLLQTAVVPLIFTAVVSSIANLRVSNAARLAW
NTLLWFAITSLVSVLIGIGLGVLLQPG--AATGITEEAKYTGKTGDWWAFLIGLFPKNFLGLGASSNVLQIL
VIAIAIGVAALKVGKQA--------EAFLTFNASALAVIQKVLWWIIRIAPLGTIGLIGNAVAIYGWDTIGS
LGKFTAAIYIGLALVLFVLYPILVRVHGLSVKQYFSGVWPAVQLAFVSRSSIGTLPLTQRVTERLGVPSGYA
SFAVPLGATTKMDGCAIYPAIAAIFVAQFFGINLDFSQYLLIVLVSVLGSAATAGTT-GAVVMLTLTLSTLG
LP------LAGVGLLLAIDPILDMGRTAVNVAGQALVPAIVAKR
>A4NY88_HAEIF/1-403
-M--------LGLLFGAVLQEKPLLDKTLDWINVVSNGYVRLLQMIVMPLVFVSILSAIARINTRSLGKVSV
GVLSTLLITTAISAAIGIAMVHLFDVSELAAQGKVLDKAGQVSNLTVPAMLVSFIPKNPFADLTPTSIISVV
IFSALLGVAALSLGKEDQA----LGERIAQGVETLNKLVMRLVRFVIHLTPYGVFALMIKMAATSKWADIVN
LGNFIVASYAAIAL--MFVVHGILLFVKVNPVDYYKKVLPTLSFAFTSRSSAATIPLNIETQTALGNSNVIA
NFAATFGATIGQNGCGIYPAMLAVMVAPMVGIDFSFSYILTLIFVVAISSFGIAGVGGGATFAAIVVLSTLG
LP------LELIGLLISIEPLIDMGRTALNVNGAMVAGTITDRL
>H0QMI1_ARTGO/25-432
-FFQIIAALIVGLGLGLLAKTKANPNGLGATLQTIGSSYVSLLQTAVVPLIFTAVVSSISNLRVSNAARLAW
NTLLWFAITSLVAVLIGIGLGVLLQPG--ANTGISGDAEYDGKQGDWWAFLIGLFPKNFLGLGASSNVLQIL
VIAIAVGVAALKVGKQA--------EPFLALNASALAVIQKVLWWIIRIAPLGTVGLIGNAVAVYGWDTIGS
LGKFTVAIYIGLALVLFGVYPALVRSHGLSVKQYFSGAWPAIQLAFVSRSSIGTLPLTQRVTERLGVPRGYA
SFAVPLGATTKMDGCAIYPAVAAIFVAQFFGIQLDFSQYLLIALVSVLGSAATAGTT-GAVVMLTLTLSTLG
LP------LAGVGLLLAIDPILDMGRTAVNVAGQALVPTIVAKR
>B1F327_BACAN/7-397
--FQVIVAIICGIAVGA------IWPSVGQEMKPIGETFINMIKMVIAPIIFLTIVLGIASMGMKKVGRVGG
KALLYFEIVTTAALIIGIIVANVVRPGSKLKGGDVSQYVQSGQEMKWMDFFLHIVPSNMFEAFAKGDILQVL
FFSILFGAGLTMLGKNG--------QPVIDFFERLSKVFFNILSIVMKLAPVGAFGGMAFTIGKYGLSTLIP
LGKLMICVYATMALFVFIVLNFICKFYKFSLWKYLAHIKEELLIVLGTSSSESVLPRMMTKMEDFGCSKPVV
GLVIPTGYSFNLDGTTIYLSMATIFLAQVFHVDLSLGQQLTIIAILLVTSKGAAAVTGGGFIVLASTLSAMN
IP------LEGLALLLGVDRFMSEARAIVNLIGNGIATVVVAKS
>G6IMY0_PEDAC/11-407
--WQILIGLILGVVLGAS----FYNQVAITVMQNLGTMFIHMIQMIVLPIVVSCLTVGIAGMGVSELGRVGL
KTLIYFEVLTTIALIVGMIFANVFHPGSTDISSYVETAKAAKSNSGIWATLMNIIPTNIFSSLAEGNMMPVI
FFSVLFGLGLTAIGKQG--------QILIDALTAVQEVMFKVTNWIMHFSPIGVCALIGVTIAQMGIDALKP
LGLFVLITYVAMLFFVLVVLGLVAKFHNINFFELLKVIKNELILAFSTASSEAALPKMIDKMQKYGVSQGIV
SFVIPTGYTFNLDGSAIYQAIGALFLAQAYGIHLTLGHQITLLVVLMITSKGMAGVPGASFVVLLATVATIG
VP------MSGLTFIAGVDRIIDMGRTAVNVVGNSLAAIIMGKS
>A7H2I4_CAMJD/1-407
----MIIGIIAGIVLGY------TDKELAIASKPGVDYFIGALKVLIGPIIFVTLVLGIISLELKKVGSIGA
KAVIYFEVVSTLALAIGIFMANVMQPGTKSVQKYISQTTEVSASSEIMHILKDAMPTDIITPFAEGKTIQVL
VIAIITALIISLMRIED-------KQAIQRVFEVVQNFVFKILQIIMYFSPIAAFSAMAVLIAQYGIGSLIN
LAYLLLVMLISCLVFIFGILGLICYFAKVNIFKFMRFISREVLIVFATSSSESALAPLMRKLEK-GLSKATV
GLVLPTGYSFNLDCTNIYLAMSLIFLAQAFNVNLSLAHEISILIVLMIASKGAVGVTGSGFIVLGSTLAALG
NMKISVLPVAAIGVLLGVDKFMSEMRAVGNLCGNSVAALIVAI-
>G2LS45_9XANT/14-424
--WKMGIGFAVGLLLGLAVYDAEWVRLATKYVTPFSQVFLNLIFMLIVPLLFSALVMGISEMGIRALGRVGW
RTLGYTVVLSGVAVLLGLVLVNVLKPGQENAERTREIISSSGTQPQGMDMLLSIVPSNVIAAASNGAILSLM
FFAVMFGVGMVLTEDEK-------VATLRRGIEGVFEISMTLIGLVIRLAPYAVACFMFNLAALFGFDLLIR
LGAYVGVVVLALGLHMVVSYGIAVKAGR-SPLGFFRQTQEATVMAFSTASSNATLPTALRVADEMGLPARVS
RFVLTVGATANQNGTALFEGVTVIFLAQFFNVDLSLGQQFMVMLVCILGGIGTAGVPSGSLPVVALICAMVG
VN------PVGIGMILGVNHFLDMCRTALNVTGDLALTTLVAKG
>Q4KKI6_PSEF5/8-410
--WQILIGLVLGIAIGALLNSAEKAWWISNVLQPAGDIFIRLIKMIVIPIVISSLIVGIAGVGAKKLGRIGL
KTIIYFEIVTTIAIVVGLLLANLFHPGTVDISKYQATAAEVQHEHAFIETILNLIPSNIFAAMARGEMLPII
FFSVLFGLGLSSLQSDL-------REPLVKMFQGVSESMFKVTHMIMNYAPIGVFALIAVTVANFGFASLLP
LAKLVILVYVAIAFFAFVILGLIARLFGFSVIKLMRIFKDELVLAYSTASSETVLPRVIEKMEAYGAPKAIC
SFVVPTGYSFNLDGSTLYQSIAAIFIAQLYGIDLSISQQLLLVLTLMVTSKGIAGVPGVSFVVLLATLGSVG
IP------LEGLAFIAGVDRVMDMARTALNVIGNALAVLVISR-
>H3RS10_9LACO/15-411
--WQIMIGLILGIIVGAM----TYNTGAIKVMQSLGTIFLRLIQMIVMPIVISCLTVGIANIGIKKLGRIGV
KTLIYFEVLTTIALLLGMIVGNILHPGASDISQYLTTAKSASKHSGIWDLLIAIVPTNIFKSIADGDMLPVI
FFSVFFGLGVASLGESG--------KIIIDFMNAVSETMFKVTNWVMKFSPIGVFGLIGMTIAEMGLKALLP
LGLFVVIAYATMIIFVVVVLGIVAKFH-LRYWKTMHVVMEEIAIAFSTASSEATLPRLMAKTQKMGVDKGIA
SFVIPTGYTFNLDGSAIYQALAALFLAQAYGIHLTIAHQITLLVVLMITSKGMAGVPGASFVVLLASVSTIG
VP------VAGLTFIAGIDRFVDMGRTAVNVVGNTIATLVIG-Q
>A4C0E7_9FLAO/6-421
--WKILIGMVLGIVFGFIMNVDGGKGFVSDWIKPFGTIFINLLKLIAVPLILASLIKGISDLKISKIKKMGL
RTITIYIGTTIIAIIIGLVIVNVVKPGTDLGVTDKLVKASAQKDAGPLQALIDIFPSNIFQSFVDASMLQII
FFAMFVGISLLLIPEKK-------AKPLMDFFDSLNEMVMKMVDLIMLFAPYAVFALLANVIIADDIEILLK
LLAYSLCVIGGLLL-MIGFYLILVSYTKKSPLWFLKQISPAQLLAFSTSSSAATLPVTMERVEELGVDKEVS
GFVLPVGATINMDGTSLYQAIAAVFIMQVIWPELTFSNQIVIVLTALLASIGSAAVPSAGMVMLVIVLESIG
FP------EELLALIFAVDRPLDMMRTTVNVTGDATVSMMVAKS
>EAA1_BOVIN/50-497
--LLTVTAVIVGTILGFTLRPYRMSYREVKYFSFPGELLMRMLQMLVLPLIISSLVTGMAALDSKASGKMGM
RAVVYYMTTTIIAVVIGIIIVIIIHPGTKENMHREGKIVQVTAADAFLDLIRNMFPPNLVEACFKQNALGLV
VFSMCFGFVIGNMKEQG--------QALREFFDSLNEAIMRLVAVIMWYAPLGILFLIAGKIVEEDMGVIGQ
LAMYTVTVIVGLLIHAVIVLPLLYFVTRKNPWVFIGGLLQALITALGTSSSSATLPITFKCLEENGVDKRVT
RFVLPVGATINMDGTALYEALAAIFIAQVNNFELNFGQIITISITATAASIGAAGIPQAGLVTMVIVLTSVG
LP------TDDITLIIAVDWFLDRLRTTTNVLGDSLGAGIVEH-
>Q4ED24_9RICK/3-389
KF-AILFSILLAIVAYY-----LNNEIIFEIAKLFSDIFISLLKLISLPLVFLSIVSTISGLKSIEIKVLVK
KTLFYTLLTTIIAAFVALSFYLLIDPA-RKNFISNTIGSINSNNHSYFSYLKSLIPSNFVQVFLENNMIGSI
LIAFLMGGAIVSLSKEK--------QDILQVFSALFDTLLKIAQGLLKFIPLAVWSFITCFLHEKGGSEFYS
LFWYFVCIMSANFVQAFLILPLLMWYKGISPIQTLRGVMPALTLAFFSKSSSATLPTTIDCVQNLKVPKKLS
SFILPICTTINMNACAAFILITVMFVAEMNGYAFSLSEMLIWIFLATGAAIGNAGVPMGCYFMATSYLVSMN
VP------LHIMGLILPIYTIIDMFETAINVWSDICITQIINKE
>D0WEJ8_9ACTN/38-427
--TWIFIALVLGVMCGLLL--QGNPGFADTYIKPIGTIFLNLIKMIVVPLVIVSMMAGVISLKIKRIGAIGG
KTIVFYLFTTGFAVCIGLLFANVMHVGGGYTLASTQLEYEAKEAPSFIDTLVNIFPSNFVQPMADATMLQII
VIALIFGFGIIAAGKKG--------AIVADFVNGMNAVCIKVMHGIIMFAPFGVFGLITPVIANNGPDVLLP
LLWLIIVGYVAMIVHLVVVYSGLLRIAKMGPLKFFKGIAPALLFAFSSASSVGTLPVNMECTKKMGASDEMV
SFVLPLGATINMDGTAIYQGVCAMFIAQVFGIDLTIQQQIVIVLTTVLASIGTAGVPGSGMIMLAMVLQSVG
LP------VEGIALVAGVDRILDMMRTALNISGDSVCCLCMN-Y
>B9JIP4_AGRRK/9-402
--IQVLIGIGVGIILGL------FTPDIATKLQPLADGFIKLIKMLLAPVIFGTVVLGIAKMGIKEVGKIGA
RSLIYFEVVSTIALVIGLIVVNIMQPGKIDASTISTYQQTAQQQGGVIEFFMNVIPTTMVDAFAKGAMLQVI
LIAVLMGCALVQLGEKA--------KSVIDVFDSLLQALFRIVGMIMRLAPIGAGAGVAYTIGKYGVGSLWA
LGHLMLGVYLTSALFVIVVLGSIARWSGFPLLHFFRYFKDEILIVLATCSSEAVLPRMMAKLEKLGCKKSVV
GLVLPTGYTFNADGTCIYLTMAAVFVAQATNTPLGIEGQLVILGVLLLTSKGSAGVAGAGFVTLAATLSSFH
IP------VAGLVLLLGVDRFMNEARAVVNLIGNGIATIAIAK-
>A9KPA9_CLOPH/31-420
FGLRTIIALIFGLGLGI------VFAGHTSYVQLIGVVYANIISALVVPLLFFSVISSVSQLEIHQLKKIGV
KSIGLLTSTTFIASTITIIVALALGVG-KNALITLPTDYQAKEVPAITQVITDLFPKNFFAQASTNTVVPVI
VFSLFIGIAVVSLSTKDPE----GVKPFKNFVDSASKVINTVISFVIEFTPYAVLALVAHAVSNNGADKLLP
LLPVLAIAYLLCVIQTFGVNSILIAIAKLNPFKFFKHIWPAQVIAFTTQSSVGTIPVTEKCLKN-GVSDSIS
SFVVPLGANVGMPGCGIWPTLLAVFAIHGLNIEYSIGQYVILILIATLVSIGTVGVPGTATITATAVFAAAG
LP------IEIIVLLTPISSIVDMARTATNISAAATSALIVAKS
>A0RN45_CAMFF/20-415
--FWVVIGIVLGIATGV------ISPELGEASKPGIDWFIKILKLMIGPIIFLTIVSGVIGLDLKEVGSIGF
KGFVYFEVVSTLALAVGIGSALFFQPGALDPSSVAKYVKDPKEVGSALAILKSAIPPDPITPFIKANTLQVL
FMALMTAIILSILPNHY-------KKNCMKPLEFAQHYVLKILAWFMWLSPIAAYSAMAYLIGKFGLSSLFG
MIQLLAVMATACLIFIFVILGAICYMAKVNIFKFMRFIAKEVLIVFATSSSEIALGPLMKKLEA-GISRGCV
GLIVPTGYSFNLDCTNIYLSMSVIFLAQAFNIDLSFTHLLSILIILMITSKGAVGVTGSGFIVLAGTFGALH
IP------VVTVAVLLGVDKFMSEMRAVGNLCGNSVACLIVAI-
>Q080I9_SHEFN/9-406
--SKILIGMAAGIILGLLLRDSLFIKEYITFLHVIGTIFISSLKMLVVPLVFISLVCDTSSLSPSKLGRLGG
KTIAFYLFTTAIALTIAILAAVLIHPG-NASLAGNALEYTVKDAPSLSEVLINIVPTNPMQAMSEGNMLQII
IFAVIFGFAISHIGERG--------TRVASFFNDLNDVIMRVVTLIMQLAPYGVFALMAKLSLTLGLETFGS
VVKYFFLVVAVLFIQGLVVYPTLLKFSGLSPLMFLRKIRDVQLFAFSTASSNATLPVTIETAEHMGVDNKIA
SFTLPLGATLNMDGTAIMQGVATVFIAQVFGIELSIMDYATVVVTATLASIGTAGVPGVGLIMLAMVLNQVG
LP------VEGIALIIGVDRMLDMIRTAVNVTGDAVATVIIAKS
>E3DW64_BACA1/10-401
--VQVITAVIIGVIVGL------VWPDVGKEMKPLGDTFINAVKMVIAPIIFFTIVLGIAKMGMKKVGKVGG
KAFIYFEVVTTLALIIGLFVVNIMKPGKLEKGDVSQYTANGGQGIDWIEFITHIVPSNMVDAFAKGDILQVL
FFSILFGVGLAALGEKG--------KSVIDFFDKISHVFFKIIGYIMRAAPLGAFGAMAYTIGHFGLDSIKP
LASLMLSVYITMFLFVFVVLNIICKIFGFSLWNYLRFIKDELLIVLGTSSSESVLPRMMDKMERYGCSKSVV
GLVIPTGYSFNLDGTSIYLSMATVFLAQVFGVDLSIGQQITIILVLMLTSKGAAGVTGSGFIVLASTLAALQ
IP------LEGLALLLGVDRFMSEGRAIVNLIGNGIATIIVAKS
>A1R0F3_BORT9/32-445
--KRLLVALGLGIAFGITMKESIILKETIEWINILGIGYIRLIKMMVIPLILVSIISAIVKLTSQDIWKMSL
SVILMLIFTAGIAAIIGIGTSLFFNLTEITQGKKLNQGLERLQKTPITQKLSELIPENIFADMASNSTIGIV
IFAALVGIVALKVAKKKPE----SIEFFKQIISTAQDLTSGMIILILKSTPYAILAMITKISATSDISSIMK
LGKFALASYIAIGIT--ILMHMTLILNRLNPIIFIKKAWPVLTFAFISRSSAATIPVNVEVQTKLGVSEGTA
NLASAFGVSIGQNGCALHPAMLAIMIAPTQGINTDPLFLLQLIGIIIITSFGAAGAGGGATIASLMVLSSMN
LP------VELVGLVISIEPLIDMGRTSVNVSGSMVAGIITAKN
>F0S3G0_DESTD/6-395
-FLFLLTGVFLGFIIGG------YFPHFALNVSFIGELFLNALKMVVLPLIIVSIANSILNMKLESFKNVGI
KTFFYYTVTTSIAVGIGILTVILIKPGGFPLHSENVFQREI--HFSVRDLIVNLLPSNIFEALVQFNILPVI
IATILFSLAVLSIEEKR-------ELQLYKLISELDIALLKFTEWIIKFAPLGIFSLIASKIASMGIPVLYS
LGKYVMTVLIALSIHAFLLLPLIYYFIRKNPYSYLGKVKEALVTAFATASSSATLPVTLKSVTS-GVKRSVA
EFTLPLGATVNMDGTALYEAVATVFLAEAYGIDLSMTHYLTIFFTATLAAIGAAGIPEAGLVTMVLVLQSVG
IP------QEGIGLILAIDWFLDRCRTAVNVFGDTIGAAIISR-
>G3NIN5_GASAC/45-473
--IMTVSGVLVGVGLGMLVRGMDLTKAQMAHFAFPGEMLLRMLKMIILPLVVCSLVSGAASL-TRSLGKLGG
IAVAYFLVTTLIASSIGVALAFIIKPGGSLSLGLETVSSNKETADSFLDLARNLFPANLVAAAFRSNILGLV
LFAMVFGVALRKLGEEG--------EELIRFFNAFNEATMVLVSWIMWYIPFGIMFLVGSKIVEMEVLLVTS
LGKYIFASILGHVIHGGVVLPLIYFFTRKNPFTFLSGLITPFTTAFATCSSSATLPSMIKCVEENGVDKRIS
RFILPIGATVNMDGAAIFQCIAAVFIAQLNNFELNAGQIFTILVTATASSVGAAGIPAGGIITIAIILEAIG
LP------TKDLSLMLAVDWIVDRTTTVVNVEGDALGAGILHHI
>G4YSN6_PHYSP/128-584
RY--MIIGAVAGLGLGILFAHIGVSDIAAQWISLPGDLFLRAVNSLVVPYVFCSVAVAVGDIVVGKVSIVGL
QTLKIFATGWVVSTTLGIAVSFVFRPLSVFETNNDAVITDLTLSKQLISTLESVVPDNIFSSLADGDLLSII
TFAMVLGSIAGRSYFSKTR----RVNYLYLVLLQLRNTFFLAMEWVIWVTPVAVVSTIAGAFASNQVSQLPK
VYMFLVACMTAAALQILVVYPFVIFLARCNPYKHMHHMIRSYLFAFGSSSSLATAPVTLGCVQKRVCSQSIA
TFVVSIGVVTNMSGSGWYYPIGVIFLAESSGNGLTFLRLVAIFFLSIVACAGTPPVPNGGVVVMSTMYKVFG
VS------ASTWALYLAMDFFADRLSTICNVNDDIMALKVIA-E
>A3YPE4_CAMJU/23-433
--FWVIIGIIAGIVLGY------IDKELAIASKPGVDYFIGALKVLIGPIIFVTLVLGIISLELKKVGSIGA
KAVIYFEVVSTLALAIGIFMANVMQPGTKSVQKYISQTTEVSASSEIMHILKDAMPTDIITPFTEGKTIQVL
VIAIITALIISLMRIED-------KQAIQRVFEVVQNFVFKILQIIMYFSPIAAFSAMAVLIAQYGIGSLIN
LAYLLLVMLISCLVFIFGILGLICYFAKVNIFKFMRFISREVLIVFATSSSESALAPLMRKLEK-GLSKATV
GLVLPTGYSFNLDCTNIYLAMSLIFLAQAFNVNLSLAHEISILIVLMIASKGAVGVTGSGFIVLGSTLAALG
NMEISVLPVAAIGVLLGVDKFMSEMRAVGNLCGNSVAALIVAI-
>D6GS88_FILAD/11-397
--FRIAIGFFVGIFTGI------FFPVLSKNLKFLGDIYLNLIKMMIVPIIFFSVTTGILNLGRREFKRIGF
KTIFLFVFMFLASSAVSLLVAYAIQPGHNLILENTPTYTGELTTPSAVDFFSNIVPSNIIDAMAKGNILSVI
LFSALFAIASVSIEKES--------QKVRELLQSFSSVFFKILDYVMETSPLGVAALMAYSIAEYGEGIFTA
LSKYILTAYLACIAVFIVVMLVPTLYTKISFKRFIVGLSKIWLVTLSTTSSAAALPTSLKISKEYLVPEEIS
NFVLPLGCTINMCGGAASFCCLAVFVSGFYNITFSFEQIVYFVIIATLINMGAPGIPGGGIILGASFLSIIG
LP------FDLMGPIAAFYRLLDMAFTTMNVTGDIAANLLIAKS
>A5CCR7_ORITB/7-392
--QKVILGLILGVITGI------AFPEYVDYIKPIGDIFLRLIKMIIAPLIFFSLVSGIVSVNSDSLGRLGI
KATIAFTLTTLFAVLFGIGIAIILKPGGITIDLPVNHTNVERTKFDVVSFLINIVPDNALGAIVYSNILQVV
FLAIFTGITLNKMSN-S--------STLRQLFSIISKMIMKMISLIILLAPYGAFALTAWVVGNHGIGILFG
LSKLMFAIVLAMIMQ-YLIFGVLIMFCRISPLPFYRKSIEYQILALSTSSSKASLVTTMDVCKNLGVSSATT
NFILPLGASINMDGFAINLALTTIFFAQVFGVTLQLHDYFVIILMVTIGTIGGAGIPGASLIMLPMVLSAIN
LP------IEGVAILVGIDRILDMLRTVINITGDATITLIIDQS
>DCTA_GEOSM/10-403
--FQVLTAISFGVALGY------YLPDTGTAMKPLGDGFIKMIKMIITPIIFCTVVTGIAGMDMKKVGRVGG
KALLYFEAVSTLALGIGLVVINIIQPGKLDTKGLDTYTATAAKGHSFVDFVLGVIPNSVVDAFAKGEILQVL
FFAILFGLALSAMGEKG--------KPVYRLIDEVAHAFFGVVNIIMKFAPIGAFGAMAFTIGKFGLGSLTK
LGMLMGSFYLTCLLFVFVVLGTIGKLCGFNIFKFISYIKEELLIVLGTSSSESALPRMMAKLENLGCSKSVV
GLVIPTGYSFNLDGTSIYLTMAAVFVAQATNTPLDLTQTLTILGVLMLTSKGAAGVTGSGFVTLAATFAAIP
IP------VAGLALILGIDRFMSEARALTNLVGNGVATVVVSR-
>E8W0D0_STRFA/28-417
--IQIVAGLVLGVLLGWIT-RSYEIGWLYTTLDQVGHIFVQLLKLAVAPLVFFAILVSITNLRVNNAARLAT
RTLLWFMITSLIAVAIGLAIGLVTNPG--GTGLTPKDGAKPENAGSWLDFLTGIIPTDVITPFTELNVLQIV
FMAAVAGIAALKLGEKA--------KPILTLSESVLELLQKALWWVIRLAPIGTVGLIGYAIADYGWDLIGK
YATFTADVYIGCALVLFGVYPLLLAVAKVSPIQFFKGAWPAIQLAFVSRSSVGTMPVTQKVTERLGVPKEYA
SFAVPFGATTKMDGCAIYPALAAIFIAQIFDVQLGIGDYILIAFVSVIGSAATAGLT-GATVMLTLTLSTLG
LP------LEGVGLLLAIDPILDMMRTATNVAGQALVPVIVAAR
>H3SGJ7_9BACL/31-444
--KRVFAGLGLGIVYGAVLQNSAIVEQAADWFEIVGVGYVRLLQMVIMPLIIVSIISAIIHVKKAGVGKMSA
SIIGILIGTTAVAAVVGIVTALVFQLSEIERGNYLDSKLGEVSEMTLPQQIIEFIPANPFLDMTRTSTIAVV
IFAAFVGVAALGVMRKKPD----TGAAFMTIIDALHAVVMRMVTLVLRLTPYGVLTLMAVVVATTAPSEIWK
LGKFVIASYVAIVI--MFCLHLLLMLSGISPIRYVTGALPALVFAFTSRTSAGSIPINVEMQVNLGVPESFA
NFSASFGASMGQNGCGIYPAMLAVMIAPSAGIDYNLGFLLQLVAVVAISSFGVAGVGGGATFAALIVLSSMN
LP------VALAGLLISVEPLIDMGRTALNVNGSMTAGVLSSR-
>D0SE43_ACIJO/29-443
--KKVLAGLCLGIVFGLALHNSPELQESVQWFNLVGKGYVKLLQMVVMPLVFVSILGAVIKLHAGSLGKISF
ISIGTLLFTTAIAAFVGVVVTNLFGLTTERLNTIQTDYVGQVADLQVPDLFLSFIPSNPFAELTPTSIISVV
IFAVFLGIAGLNLMKADAE----KGQKLLSAIDILQAWVMKLVRLIMMLTPYGVFALMTNIVANSKMADILN
LGGFLVASYIGLAI--MFIVHAVILLTGVNPIQFFKKVWPVLTFAFTSRSSAASIPLNIEAQTRLGVPESIA
SFSASFGTTIGQNGCGLYPAMLAVMVAPTVGINLDPLWILTLVCVVTLSSIGVAGVGGGATFAALIVLPMLG
LP------VTLVALLISIEPLIDMGRTALNVNGSMTAGVVTSQV
>G2DA28_9GAMM/9-407
--RRIMIAMASGALLGILLNGLLKDYLTDGLLYVVGAIFVASLKMLVVPLVFVSLVGGVTSLGLSALGRMSV
KAILLYLFTTAVAISIALILATVVGPGQGFEAGVADVSFQGKEAPPISQVFISMVPTNPVAALSEGNMLQII
VFSLLFGIAITLAGERG--------RHVLNLFNDLDAVIMHMVEIIMRLAPYGVFALIARTFATQGLDLIVP
LLAYFLTLTVALGLHAFVTYPLLLKLAGLNPLRFLRKMRDPATFAFSTASSGATIPITMRTVEAMGVDTSVA
SFTVPLGATLNMDGTAMMQGVATVFIANVYGVDLGVTEYLMVVLTATLASIGTAAVPGVGLVMLTMVLNQVG
LP------VEGIALIIGVDRLLDMMRTACNVTGDCAVSCIIAKG
>F2H0X1_BACTU/4-399
-TKAILIALFLGLVVGLTLNPSIFEPLNQYVFNPIGQLFIRLIKMLVVPVVFISIVLGAAGLGLKQLGRIGL
KSISFFLVTTAVAISIAVTFALIIKPGGGNFKTEGLKYEGAKTETSFVDTLLNIVPDNPAKAMADGNMLQII
AFAVLIGLGIAILGKRV--------QGIHSLLEQGNELMMYLVNLVMKLAPIGTFGLLASSVGKMGLAGVAA
MFKYMIVVMLVLIIHGVFVYGGLLKLAKESIVRFFKHFGPVMAIGFSTSSSNASLPFAMKTAQDLGVPKAIS
SFVQPLGATINMDGTAIMQGVATVFIAQVYGVELTLPQLAMVVLTAVLASLGTAGVPGVGLVMLTMVLNQVN
LP------VEGIALIIGIDRILDMSRTAVNISGDAICAMIVAKS
>F9TIA0_9VIBR/13-404
IGVQVVIAMILGTLAGA------LMGNSASMFAPLGSIFIALIKMLVIPLVAVALISGAAGLGSHSAGKVGI
FTLGFFAVTSALAVTLALAMGEIFEPGSGVEGMFSNQYASKGELPTFWATVIGMIPTNVFQSLNEANILQIL
VFCLFFGIAVSKLEKER-------RAPLINGVNAIVDAMVWMINCVMKIAPIGVFGLMADAVGTFGFSALTV
VIKLFFVYVAAILIFGFVVYPALVHFTKTSAKKFISAMKKPQAVALSTASSMATLPVTLDTVEHLKVRNSTA
SFALPLGATINMSGNAIYYGLVAIFFAQLFNVDLSLGAYAAIIVTATLGAVGQAGVPGPSFLVVAVLL-AAG
IP------IEGLPLLFALDRVFDMIRTALNITGDAACAVIVDSL
>Q5E754_VIBF1/9-409
-LLQLLLAALLAWFITLFISTDVTQAAWYQVIMLGKITYIGLLKMVVGLVVMLSLLQGITSIGITRLKQVGR
NTLLFYSFTTLLAISLGLGASLLMPAWAPVGDNVQLISEEAAGGAAIASKLLNMALVNPVAALTNGNLLAIV
MFSFMLGLALLSSLPEK--------HPVFDVLSGLNKSINTLVGWIIRLAPLAVFAIVFDFTVRGGESLFQQ
LALFALLVFVLTLIHGAIVLPTIAKATGIKYTTLFKAISAPMAMAFATSSSSATLPLAMQSAQELGVSQSTS
SMVLPLGAVMNMDGTALFEGVAAIFLAQLFGVDLTTSGLVMIFIMAMVSSVGAPGMPSGSMSGMQLVLLAAG
IP------LEAIAILLIIERPLDTFRTAVNVEGDMIAALVIDK-
>C4IHR8_CLOBU/7-406
--TKVFIGLILGALCGIFLYTIRDEFLINGVFKVLGKGFLRAMQMLVVPLVFCSLVCGSMAIGTKKLGRVGI
KTMGFYIVTTALAISIAIGIGKIINPGGLDMSSIQIAETKVAESKPLADVLLDIIPTNPVEALSSGNMLQII
VFAILIGIILATLGKKT--------ELVGKFFEQCNEIMMKMTMIVMKAAPIGVFCLIATTFSTIGWNAFTP
MLKYIFAVMLALAVQCLVTYMSMLKFANLSPRKFLKKFAPVMSFAFSTATSNATIPLSIETLKEIGVSEKIS
SFTIPLGATINMDGTAIMQGVAVVFVSQAFGIELGLNAYLTVILTATLASIGTAGVPGVGLITLSMVFNSVG
LP------VEGIGLIMGIDRILDMTRTAVNITGDAVCTTIVAKQ
>Q5HB79_EHRRW/1-394
MTYKYILKILLPIILSVIA-FYINQQWILELAKTCENIFINLLKLISLPVVFFSITSTISKLTFMEIRILIK
KTTFYTIITTIIAATIALITYILINPSSKNIILNTSIIKEHIDTQSYLSYLISILPHNFIKVFLDNNIIGCV
ILAFLIGGALLSLPDQS-------KRELLKILDALFDTFLEITKFILKLMPIALWSFITVLLYNNDGYNLSS
ILKYLSCIIIANFIQAFIILPLLLKLKGISTIKTFRGIMPALIVAFFSKSSTATLPTTLRYTQNLNISKKVS
SFILPVCTTINMNACAAFILITVLFVSEINGYTFSISEMLLWVFLATGGAIGNAGIPMGCYFMAMSYLISMK
IP------LNTMGIILPIYTIIDMFETAINVWSDVCITQVVNKE
>B5FAZ1_VIBFM/9-409
-LLQLLLAALLAWFITLFISTDVTQAAWYQVIMLGKITYIGLLKMVVGLVVMLSLLQGITSIGITRLKQVGR
NTLLFYSFTTLLAISLGLGASLLMPAWAPVGDNVQLISEEAAGGAAIASKLLNMALVNPVAALTNGNLLAIV
VFSFMLGLALLSSLPEK--------HPVFDVLSGLNKSINTLVGWIIRLAPFAVFAIVFDFTVRGGESLFQQ
LALFALLVFVLTLIHGAIVLPTIAKATGIKYTTLFKAISAPMAMAFATSSSSATLPLAMQSAQELGVSQSTS
SMVLPLGAVMNMDGTALFEGVAAIFLAQLFGVDLTTSGLVMIFIMAIVSSVGAPGMPSGSMSGMQLVLLAAG
IP------LEAIAILLIIERPLDTFRTAVNVEGDMIAALVIDK-
>H0NC34_SALET/28-432
-LKSVFIAIFLGAVIGLSLHSANHTKTIIEWYSIVGNGYVHLLKLVAIPLIFISILSAINKLESAGIGKMSL
TIVGCMLCLVMAAGFIGLLTAHVLGLDVHMPSMLTTEEVNKTAAVSIPQLVTSLIPTNIFLDLTSVSVIGIV
IFTLIAGIALLKVKKEAPE----EGQKLSAGINAIQIWVMKMVRIVIALTPYGVMALMTTVFSSYRLEQFAS
LLGFIGACYIAIFM--MFIVHAILLLSGNNPARYFRMVWPVLTFAFVSRSSAASIPLAISAQEKFGVQSTIA
NISASFGSSMGQNGCGIYPAIMVAMIAPTIGIDLSLHFLAAMLPAIALGSIGVAGVGGGGTFAALIVLSTLN
FP------VALVGIFIAIEPIVDMARTALNVNGSMMSGVLANRI
>E1V7W3_HALED/17-405
--LRVTLALVLGAVVGL-----VGGPAVGQALAPLGELLMRLLKFIILPIVLFTLMAGINQGQAGRLGRIGR
KVFLYYLVTSALAIIVGLTVASLLSPG-EGMSLEGAASVSVPENPGILSVVLGIVPTNIIGAFAEQDLLGII
FTALVFGLAVAGLRQSQTHG--ELGERLAGLIEALNVVTLKVMSGILHVVPVGVFAIVAGTVAEQGMGTLLS
LGDMVVVLYVALGVHLLVYIGLLK-GFGVPLRAFFREARTPMATAFATQSSSGTLPLTLDAARRLGLSRGLY
GFSLPLGATLNMDGAAIRIAISAVFAANVAGAPLDFVSMLQVVVIGTLISVGTAGVPGAGIVMIATVFSQVG
LP------IQAVALLTAIDALVGMGCTALNVTGDLVGTALIGRS
>F7XR15_TREPU/3-394
-ILKFFVGSCIGALVAYT----IPETLSAPLMQTISEWVVSAGSYMLYPVIFFGFSVSIFEMRERLLLRTTL
ISIGACVATAFSLSLVGLFSVLVYRPA---RIPIFATGTPQNPGFQIRTFFLQLFPASSFEVFTNGDLLPLC
VFASFVGAGCAVDRVAA--------KPVLALFESLTRVAHTVMVFFVDMLSIGFIALSAHWLFRRPLLSTGV
FTDLVILLTLTAIFICSVLYPALIKMCEVNPYRVLYAALAPMSTAFFSQNAHATLPVLLYHAEEIGVQRTTA
TVLLSIFSIFGRAGSACAITMSFALILKSYSHLIGFFDALWIITAASFLSIFLGRFPTGGVLILASICAWYG
RG------FSGYLVIRPAAFFVGSIATTLDTLNALICTAISA-E
>B5PZ38_SALHA/28-432
-LKSVFIAIFLGAVIGLSLHSANHTKTIIEWYSIVGNGYVHLLKLVAIPLIFISILSAINKLESAGIGKMSL
TIVGCMLCLVMVAGFIGLLTAHVLGLDVHMPSMLTTEEVNKTAAVSIPQLVTSLIPTNIFLDLTSVSVIGIV
IFTLIAGIALLKVKKEAPE----EGQKLSAGINAIQIWVMKMVRIVIALTPYGVMALMTTVFSSYRLEQFAS
LLGFIGACYIAIFM--MFIVHAILLLSGNNPARYFRMVWPVLTFAFVSRSSAASIPLAISAQEKFAVQSTIA
NISASFGSSMGQNGCGIYPAIMVAMIAPTIGIDLSLHFLAAMLPAIALGSIGVAGVGGGGTFAALIVLSTLN
FP------VALVGIFIAIEPIVDMARTALNVNGSMMSGVLANRI
>G4FUU8_9GAMM/7-429
--KRILWGLVIGVLAAVVTLLALMQKVSGAVFDPFGQIFLRMLFFVVIPLVFTSLASGVAQLGLDRLGPLAG
RTFLLFFLNMGIAVAIGLAMMNTVQPGYGGSAQQSIDRKAAQPGMSFGTLVEMFMPRNLLGAVALGDVLPLI
VFAILVGAAATQLREKE-------RKRVQVALDTITDLMTKIVGFALELAPYAVPAMIYSVIVKVGVDVLLA
LSVFVVGCAVALALHLFGTMSLWLRLAGRSPPEYFRQIRPLLITAFSTSSSNACLPASLAVAHDLKLAPSTA
GFVLPLGATMNMSGTALFEGCVVLFVAQAFGVELTLSHQAILMLLSVLSAVAVAGIPGGSLPMIAGLLATFG
IP------PEGIGIIIGVDRILDMMRTTVNVGSDIVTATVVDHQ
>A0RBK1_BACAH/4-399
-TKAILIALFLGLVVGLTLNPSIFDPLNQYVFNPLGQLFIRLIKMLVVPVVFISIVLGAAGLGPKQLGRIGL
KSISFFLVTTAVAISIAVTFALIIKPGGGNFKTEGLKYEGAKTETSFVDTLLNIVPDNPAKAMADGNMLQII
AFAVLIGLGIAILGKRV--------QGIHSLLEQGNELMMYLVNLVMKLAPIGTFGLLASSVGKMGLAGVAA
MFKYMIVVMLVLIIHGVFVYGGLLKLAKESIVRFFKHFGPVMAIGFSTSSSNASLPFAMKTAQELGVPKAIS
SFVQPLGATINMDGTAIMQGVATVFIAQVYGVELTVTQLAVVVLTAVLASIGTAGVPGVGLVMLTMVLNQVN
LP------VEGIALIIGIDRILDMSRTAVNISGDAICAMIVAKS
>H7XB05_CAMJU/23-433
--FWVIIGIITGIVLGY------TDKELAIASKPGVDYFIAALKVLIGPIIFVTLVLGIISLELKKVGSIGA
KAVIYFEVVSTLALAIGIFMANVMQPGTKSVQKYISQTTEVSASSEIMHILKDAMPTDIITPFTEGKTIQVL
VIAIITALIISLMRIED-------KQAIQRVFEVVQNFVFKILQIIMYFSPIAAFSAMAVLIAQYGIGSLIN
LAYLLLVMLISCLVFIFGILGLICYFAKVNIFKFMRFISREVLIVFATSSSESALAPLMRKLEK-GLSKATV
GLVLPTGYSFNLDCTNIYLAMSLIFLAQAFNVNLSLAHEISILIVLMIASKGAVGVTGSGFIVLGSTLAALG
NMEISVLPVAAIGVLLGVDKFMSEMRAVGNLCGNSVAALIVAI-
>B3R2Z5_CUPTR/6-404
LPTLIFIAMLLGVLAGTAAHDAATAKSIADHLSILTDIFLRMIKMIIGPLVFATLVAGIASMGGRAVGRIGM
KAMMWFIGASVTSLLLGLVMANLLQPGNLALPAADATSNLKTGALNLRDFIAHVFPKSFVEAMAHNEILQIV
VFSLFFGFALGTVKDGV-------GKPVLQGIEGLADVMLKVTNYVMAFAPVGVFGAISAVITAQGLGVLVV
YAKLLGSLYLALAL-LWVALIAGGYFLGRDVFRLLRLMRAPLMIGFATASSESAYPKVIDQLTRFGVKERIT
NFVLPLGYSFNLDGSIMYTSFAALFVAQVYGIQLSLTQQITMLLVLLVTSKGIAGVPRASLVVVAAVLPMFG
LP------EAGILLVLGIDHVLDMGRTVTNVLGNAIATAVVAKS
>A1RA20_ARTAT/25-418
--FQILIAVVAGVLIGH------FWPTIGSALRPLGDGFIQLIKMIIAPLIFLVIVTGISAVGVKAVGRVGV
KALLYFTGATLFALVFGLIVGNIVQPGATLSQDALNAKTGNAPPKDAAAFILDVIPVSVIGAFANNSLLQVL
FFSVFFGAAIVVIGRER-------CMPVISLMETVLELIFKIMSWIMKVAPIGAFGAMAFIIGQYGLGTLST
YALLIAACYGAAIVFIALLFLVAWSFARVPLWSFLKYTREEFLLALGTASTEAVMPRIMTKLTN-GCSRATT
GLVVPTGYSFNLDGAAIYLSISLLFLAQAFGHNLDLGQQLAALGVLLLTSKGMAGVPGSSFLALSATAAALG
FP------VAGVALLLGADRLMDSMRVVVNLLGNCVATFVVAK-
>G9KP77_MUSPF/40-504
-FLLTVSAVVIGVSLAFALRPYQLTYRQIKYFSFPGELLMRMLQMLVLPLIVSSLVTGMASLDNKATGRMGM
RAAVYYMVTTVIAVFIGILMVTIIHPGSKEGLHREGRIETIPTADAFMDLVRNMFPPNLVEACFKQNALGLV
VFSVAFGLVIGGMKHKG--------RVLRDFFDSLNEAIMRMVGIIIWYAPVGILFLIAGKILEEDMAVLGQ
LGMYTLTVIVGLFLHAGGVLPLIYFITHRNPFPFIGGMLQALITAMGTSSSSATLPITFRCLEELGVDRRIT
RFVLPVGATVNMDGTALYEALAAIFIAQVNNYELNLGQITTISITATAASVGAAGIPQAGLVTMVIVLTSVG
LP------TEDITLIIAVDWFLDRLRTMTNVLGDSIGAAVIEHL
>E7PGG2_PSESG/8-410
--WQILIGLVLGIAVGTLLNSAEKAWWITNLLQPAGDIFIRLIKMIVIPIVVASLIVGIAGVGAKKLGRIGL
KTILYFEVVTTIAILVGLVLANVFHPGTVDISKYQQTTAEVQHDHAFIATILNLIPSNIFAAMARGEMLPII
FFSVLFGLGLSSLQAEV-------REPLVKLFQGVSETMFKVTHMIMNYAPIGVFALIAVTVANFGFASLLP
LAKLVILVYVAIAFFAFVVLGLIARAFGFSVIRLMRIFKDELILSYSTASSETVLPRVIQKMEAYGAPKAIC
SFVVPTGYSFNLDGSTLYQSIAAIFIAQLYGIDLSIGAQLMLVLTLMVTSKGIAGVPGVSFVVLLATLGSAG
IP------LEGLAFIAGVDRIMDMARTALNVIGNALAVLVISR-
>G3PBY5_GASAC/53-496
--TLTVLGVILGAVSGMLLRASPIDPNIVMVISFPGDILMRMLKMLILPLIISSLITGLAGL-AKSSGRLGT
RAMVYYMSTTIIAAVLGVILVLVIHPGLKENLGEGEKNDEVSSLDAFFDLIRNLFPENLVQACFQQNVLGMI
GFFIAFGICMGKMGEKA--------RLMLEFFNILNEIVMKLVICIMWYSPFGIACLICGKIISKDLEVVGQ
LGMYMVTVVIGLIIHGVIFLPSIYFIVRKNPFTFFLGIFQAWITALGTASSAGTLPVTFRCLEELGIDKRVT
RFVLPVGATINMDGTALYEAVAAIFIAQMNGIHLDPGQIVTVSLTATLASVGAASIPSAGLVTMLLILTAVG
LP------TQDISLLVAVDWLLDRFRTSVNVVGDSYGAGIVYHL
>H1N0L0_9PLAN/24-421
-FARILAAMLLGVIAGL------AFGPRAEPLGQLGNVIIGLIKTLAAPLLFFAVVDAFLRTQ--IRLRSGL
IMLAITATNAVLAVLIGLTLSNTLRPGALATHAQSEMAVPEAKKIDFMRELTNYIPNSVVRPFLDNSIISII
VLALLSGMALRQVKNEQAAHGDHAYRVVEQLVATLYRALEVVLGGVIAFVPLAVFGVVAKMIGQEGFSPLVG
LAAYVGVAVLGLAIQVLVVYQAWIVVSKRTLREFWTGARDAVVYAMGASSSLASLPVTLRCLDRMNVSPQSA
RLAACVGTNLNNDGILLYEAMAVLFVAQVYGIELTVGQQLLTAASCVIAGIGIAAVPDAGLISLALVLATVG
LP------LEILPLLLTVDWLLSRCRAMTNVTSDILVAVLLDRF
>DCTA2_PSEA7/10-402
--VQVLVAIAIGIALGH------WYPETAVAMKPFGDGFVKLIKMAIAPIIFCTVVTGIAGMQMKSVGKTGG
MALLYFEIVSTVALIIGLVVVNLVQPGNTLDTSKIAAYAAAGEKQSTVDFLMNVIPGTVVGAFANGDILQVL
FFSVLFGYALHRLGSYG--------KPVFEFIERVSHVMFNIINVIMKVAPIGAFGAMAFTIGAYGVGSLVQ
LGQLMLCFYITCLLFVLIVLGGIARAHGFSILRFIRYIREELLIVLGTSSSESALPRMIDKMEKLGCNKSVV
GLVIPTGYSFNLDGTSIYLTMAAVFIAQATDTPMDITHQITLLLVLLIASKGAAGVTGSGFIVLAATLSAVG
LP------VAGLALILGIDRFMSEARALTNLVGNGVATVVVSK-
>DCTA_LEPCP/14-406
--FQVITAIVIGVLLGH------YWPETGTAMKPLGDGFIKLIKMIIAPIIFCTVVVGIAGMEMKRVGKTGG
LALLYFEVVSTLALLLGLLIVNLVQPGATLDTKGIAAYTAPGKMQTTTEFLLAVIPTTVVDAFAKGEMLQVL
LFSVMFGFALHQFGGRG--------TLVFDFIEKTSHVLFAIVGFIMKVAPIGAFGAMAFTIGKYGLGSLIP
LAKLMGTFYATCLVFIFGVLGLIAKAHGFSIWKFIKYIKEELLIVLGTSSSESVLPRMMAKLENLGVRKSTV
GLVVPTGYSFNLDGTSIYLTMAAVFIAQATDTPMTLTQQLTLLAVLLLTSKGAAGVTGSGFIVLAATLSAVG
VP------VAGLALILGIDRFMSEARALTNLIGNGVATVVVGK-
>H2I971_CORDP/6-407
FGAQVIYGLIAGVVLGLIANKMPEGNWLTATLTTIGSDYVTLLKVLIPPLVVTAVITSIANLRVTNAARLAV
KTLIWFAITAFFSVLAGIAVGLIFKPG--QTTGLQDTAKAPSSVGSWWAFIEGIVPSNILGLQSTTNVLQIL
VIAIALGIAAVKVGEKA--------EPFINFNRSFLEIIQKVLWWIIRLAPIGTAALIGKAVATYGFEAMGA
LGKFVLTIYVGLAIVVVVIYPLVLKFHGLSVVQFYKRVWPVFSLGFVTRSSMGVMPVTEQTSEAIGVPKHYA
SFAVPLGATTKMDGCAVYPAVAAIFVSQFYAMPLTFTDYILIVIVSVLGSAATAGTT-GATVMLTLTLSTLG
LP------LEGVGLLLAIEPIIDMGRTAVNVTGQALVPAIVARQ
>C0CYJ3_9CLOT/12-399
--TRIMVGFVLGILCGL------VMGPQAKMFNFLGTILVRLLTMVVAPLVLCLLVCAAADVGYRTLGKIGL
KTVVIFLVSTGFAIFIGLVMANLINVGGVNIEIPKEAEESSVVIPSALDTLINIIPKNPFEALSTQNLLQII
FFALFFGFALIKLGDKG--------AVVLNFFRGCTDAMKEITSIVLEFTPYGVFGLMANVVGTNGLGILLP
YMKTILAVYVASALFVLVQAGLMVGGAHMSPVKFLKGVKEAAMFVFATCSSVATIPVNLKCVKKLGVSDEIA
NFVIPFGAVMNMNGTAIYEAVAVIFTAQVYGIELTLMQQIMVMLTATLASVGTAGVPGSGLVMLTIVLSSVN
LP------MEAIGLLAGIDRILNMGRVIPNIVGDAATAVLVAKT
>G4C6W2_SALIN/28-432
-LKSVFIAIFLGAVIGLSLHSANHTKTIIEWYSIVGNGYVHLLKLVAIPLIFISILSAINKLESAGIGKMSL
TIVGCMLCLVMIAGFIGLLTAHVLGLDVHMPSMLTTEEVNKTAAVSIPQLVTSLIPTNIFLDLTSVSVIGIV
IFTLIAGIALLKVKKEAPE----EGQKLSAGINAIQIWVMKMVRIVIALTPYGVMALMTTVFSSYRLEQFAS
LLGFIGACYIAIFM--MFIVHAILLLSGNNPARYFRMVWPVLTFAFVSRSSAASIPLAISAQEKFGVQSTIA
NISASFGSSMGQNGCGIYPAIMVAMIAPTIGIDLSLHFLAAMLPAIALGSIGVAGVGGGGTFAALIVLSTLN
FP------VALVGIFIAIEPIVDMARTALNVNGSMMSGVLANRI
>F5K3H5_PSEAI/10-403
-ILQVVIGLVIGVICGV------GIPDLAVQMKPLGDGFIKLIKMLIALIVFCVVVNGISGAGLKKVGRIGL
KSVIYFEILTTIALVLGLVVAYSLGLGELPAGDVALYTGRTQEIHGPVAFLMGLIPTSVFSAFAENDILQVL
LFSVLFGSALNLVGEQA--------SGVARLINEFSHIVFRIMGMIVRLAPLGVFGAVAFTTARYGVDSLSH
LGALVLVFYATCLVFVMAVLGSVLRLSGVRMLPFLRYFREELLIVMGTASSDAVLPQVMRKLEHMGIRSSTV
GLVIPTGYSFNLDGFSIYLTLAVVFIAHVTGTPLAMTDLITILLVSLVTSKGAHGIPGSALVILAATLTAVP
IP------VAGLVLVLSVDWFMGIGRALTNLIGNCVATVTIAR-
>G1K9W9_ANOCA/43-476
VVLLTVSGVVVGVGLGALVRGTPLSAAQVAYLAFPGEMLLRMLKMVILPLVVCSLVSGAASL-TRSLGKLGG
IALAYFLLTTLLAAALAIALAFIVNPGTQQLGLDQDLAAGKETVDSFLDLARNLFPSNLIAAAFRSNILGLV
LFALVLGVALKKLGPEG--------EELIRFFNSFNEATMVLVSWIMWYVPFGIMFLVGSKIVEMDVVLVTS
LGKYIFASILGHVIHGGIVLPLIYFITRRNPFRFLLGLITPLTTAFATCSSSATLPSMIKCIEDNGVDKRIS
RFILPIGATVNMDGAAIFQCIAAVFIAQLNNYSLNIGQIFTILVTATASSVGAAGIPAGGVLTIAIILEAIG
LP------TNDISLILAVDWIVDRTTTVVNVEGDAFGAGILH-Y
>DCTA_BURXL/9-401
--VQVIVAIIIGIGLGH------FYPDLAVDMKPLGDGFIKLIKMVIGPIIFCTVVTGIAGMEMKKVGRVGG
KALLYFEIVSTFALVLGLIATHVLKPGATLDGKAVASYAAKAHGQTTVDFLMHIIPDTLVSAFAQGEILQIL
LIALLFGAVLATAGEKG--------KVVTGFIDGLSHVLFGIVRIITKLAPIGAFGAMAFTIGKYGIGSLLP
MLKLIGTFYLTSVVFVVVVLGIIARAVGFNILRFVAYIKEEMLIVLGTSSSEAALPQLMLKLERLGCSRSVV
GLVVPTGYSFNLDGTNIYMTMAVLFIAQATNTDLTWTQQLTLLAVTMLTSKGASGVTGAGFITLAATLAVVP
IP------LSGMVLILGIDRFMSECRALTNIVGNGVATVVVSA-
>E8M319_9VIBR/9-406
--GRVILGMVAGILTGFAIRGFVDTYIVNGLFEVGGQIFVASLKMLVVPLVFVSLVCGTSSLKLSTLGRMGG
KTLAFYVTTTAVAITLALTMGNLFQPG-AGADLTAVSSFKSAEAPSLGQVIIDMFPTNPISAMAEGKTLQVI
VFAVLFGIAISAAGKPG--------ERIAAFFSDLNEVIMKLVAILMNLAPFGVFFLMAKLFTGLGLSAIVN
LAEYFLVLAGTLILHGLVTYSVMLKFTGLSPITFLKKMEDAIMFAFSTASSNATIPVTMETAKNMGVENRVS
SFTVPLGATVNMDGTAIMQGVATAFIAQAFNIDLTMTDYLMVIMTATLASIGTAGVPGVGLVMLAMVLNQVG
LP------LEGIALIMGVDRLLDMIRTAVNITGDSAVTVIVAKS
>D0Z9U7_EDWTE/9-412
--WQIVIALILGIAVGAALHTESRQWLVSNVLGPAGDIFIRLIKMIVIPIVISTLIVGIAGVGAKKLGRIGL
KTILYFELITTVAIVVGITLANLFQPGVDISQYERTTEQVQSGAHSLVGTLLALIPANLFSAMAKGEILPII
FFSVLFGLGLSSLPADH-------KEPLLRVFRAVSESMFKVTHMIMRYAPIGVFGLISVTVANFGFASLIP
LAKLVLLVYAAILFFALVVLGTVARLCHLRIWTLIVILKDELILAYSTASSETVLPRIMEKMEAYGAPKSIT
SFVVPTGYSFNLDGSTLYQSIAAIFIAQLYGIQLSLGQEIILVLTLMVTSKGIAGVPGVSFVVLLATLGSVG
IP------LEGLAFIAGVDRILDMARTALNVVGNALAVLVVAK-
>Q57PW4_SALCH/29-443
--KKVLVGLVMGVVFGLALHDSQVLKDSIQWFNIVDNGYVQLLQMIVMPLVFASILSAVARLHASQLGKISF
LTIGTLLFTTLIAALVSVLVTNLFGLTTARLNAIETSYVGKVADLSVPQLVLSFVPKNPFADLTPTSIISVV
IFAAFLGVAALKLLKDDAP----KGERVLVAIDTLQSWVMKLVRLVMQLTPYGVLALMTKVVAGSNLQDIIK
LGSFVVASYLGLAI-MFVVHGILLGVNGISPLKYFRKVWPVLTFAFTSRSSAASIPLNVEAQTRLGVPESIA
SFAASFGATIGQNGCGLYPAMLAVMVAPTVGINLDPVWIATLVGIVTVSSAGVAGVGGGATFAALIVLPAMG
LP------VTLVALLISVEPLIDMGRTALNVSGSMTAGTLTSQ-
>F9SEF2_VIBSP/9-406
--GRVILGMVVGILTGFAIQGFVNNYIVNGLFEVGGQIFVASLKMLVVPLVFVSLVCGTSSLKLSTLGRMGG
KTLALYIGTTAVAITLALTIGNLFQPG-AGADLTAASSFKSADAPSLGQVIINMFPTNPIQAMAEGKTLQVI
VFAVLFGIAISAAGKPG--------ERIAAVFADLNEVIMKLVALLMNLAPFGVFFLMARLFSGLGLDAIWS
LAEYFLVLAGTLLLHGLVTYSAMLKFTGLNPITFLRKMEDAIMFAFSTASSNATIPVTMETAKNMGVDNKVA
SFTVPLGATVNMDGTAIMQGVATAFIAQAYNIDLTMGDYLMVILTATLASVGTAGVPGVGLVMLAMVLNQVG
LP------LEGIALIMGVDRLLDMIRTAVNITGDSAVSIIVAKS
>I0YMA1_9CHLO/17-423
LS-----AIRHGVVVGIAGGLAEPTAEQIDLLGFAGELMLRLLKMLVLPLVAGSMVAGVCALRTSSMARVAR
YTLLYYAASTAVAVALGIVLVNVIDPGSDAAAAQSVAPNESSPLQALLVVARSAVPDNVVAAAVNMNILGII
TFSLFFGLCLSQLGEQA--------DGLISLVNAFNAVISRMVSAVLWTSPLGIASLIAAAICRACMGTLGA
LAAWLATVLSGLALFGALILPGAFWLSRKRPTSVVAGFSRALVLAFGTSSSSAALPVAMDCAKEMGCEESIV
RFVMPLGTTVNMNGTALYEATTVIFLAQAHGVALGLGGTIVVAVTATLAAIGAAAIPSAGLVTMLMVLQAVS
LDR----FAADLAVILALDWLLDRCRTAVNLLGDAFGVVLIDH-
>D5N2R4_BACPN/5-395
-IFQILIALAVGAVVGH------FFPDFGMALRPVGDGFIRLIKMIVVPIVFSTIVIGAAGSGMKKMGSLGI
KTIIWFEVITTLVLGLGLVLANVLKPGHLAKKDINELSGYTDKVVDFKQMILDIIPTNIIDVMARNDLLAVI
FFAILFGVAAAGIGKAS--------EPVMNFFESTAQIMFKLTQIVMVTAPIGVLALMAASVGQYGIELLLP
MFKLVGTVFLGLFLILFVLFPLVGLIFHIKYFEVLKMIWDLFLIAFSTTSTETILPQLMDRMEKYGCPKRVV
SFVVPSGLSLNCDGSSLYLSVSFIFLAQAFHVDMTLSQQLLMMLVLVMTSKGIAAVPSGSLVVLLATANAVG
LP------AEGVAIIAGVDRVMDMARTGVNVPGHAMACIVVSK-
>A8WR94_CAEBR/6-438
--VFTLAAVGTGFICGLLLRQFNFSDDVRNLIGFPGEIFMQVLKLMILPLIFSSLISSLGQM-GSKSGKMSC
IAIAYYLTTAIIASCIAVTIVFLFHPGGNLNEAIVEGDSSLSALDSLLDLLRNMFPQNIVEATMYRNILGLI
VFCTGFGIIISKLGGKV--------QVIVEFFIVLDKVVMKFITVLMWFSPFGIVSLIASSILDIDYKMMTA
MALYLFTVLTCLFLHCVVAIPSLYHLTKKNPINVAKGMAQPFVTAIGTASSGASLPQAISCVEELKVDSRIA
GFIMPLGNTINMDGTALYEAVAVIFIAQLNSVSLSFAQVITICVTATFSSIGLNAVP-AGLVSMFLILSTVN
LP------VSDISLLFTVDWLIDRIRTALNVLGDSYCACVIQHF
>F9K9K0_STAAU/30-442
-FKRVFTALGIGIVFGVLLHHSNVITSTSNWFNIVGQGYVALLQMIVMPLIFISIVAAFTKIQGEKFAKIGS
LIFIFLIGTVTIAAIVGVVYALVFGLDEQARGSEIAKQAKDLTAYTLPQQILELLPKNPFLDFTATSTIAVV
IFASFIGFAYLRVARKQPD----HGELLKRAIDAIYSLVMAIVTFVLRLTPYGVLSIMANTLSTSDFGAIWT
LGKFLIASYAALITM--YIIHLVILLLGISPIRYVKKTLEVLIFAFTSRSSAGALPLNVQTQTRLGVPEGIA
NFAATFGLSIGQNGCGIYPAMLAIMVAPVANVEIDLQFIVTLIAVVIISSFGVAGVGGGATFASILVLSTLN
LP------VALAGVLISVEPLIDMGRTALNVNDSMLAGTGTAKL
>B1RI62_CLOPF/6-401
--FQIVLGLILGIIVGAV---FYGNPVVTSYLQPFGDIFIRLIKMIVIPIVFSSLVVGVAGVGVKKLGKIGG
KTILYFEIVTTFAIIIGLVVANLFHPGATTNIDKYMSTAEAASNHGFMDTFINIVPTNIFESLAKGDLLPII
FFSVMFGLGVAAIGEKG--------KPVLAICQGIADSMFWITNQIMKLAPLGVFGLIGVTVSKFGLASLIP
LGKLIITVYGAMFFFVFFVLGFIAKISGTSIISLIKLLKDELILAYTTASSEAVLPKLMEKMERFGCPKAIT
SFVIPTGYSFNLDGSTLYQSIAALFIAQIYGIHLPLSAQINLVLVLMLTSKGMAGVPGASFVVLLATVGSLG
IP------VAGVAFIAGIDRIVDMARTLVNVLGNSLAVVVISK-
>D6B7S5_9ACTO/13-403
--IAVIAAVVLGILVGF------VAPSLAVELKPLGTGFVNLIKMMISPIIFCTIVLGVGSVRAAKVGAVGG
LALGYFIVMSTVALAIGLVVGNFLEPGLTDELRGAGEAQAGEASESTVDFLIGIIPTTMVSAFTGGEVLQTL
LIALLVGFAVQALGKSG--------EPILAGIGHIQRLVFRVLAMIMWAAPVGAFGAIAAVVGETGVDALKS
LAVIMIGFYVTCLVFVVVVLGALLRCTGVNILKLLKYLGREFLLILSTSSSESALPRLIAKMEHLGISKPVV
GITVPTGYSFNLDGTAIYLTMASLFVAEAMGNPLSLGEQVSLLLFMIIASKGAAGVTGAGLATLAGGLQSHR
PE-----LVDGVGLIVGIDRFMSEARAMTNFAGNAVATLLIGTW
>D9WNC2_9ACTO/49-443
--IQVLAAIVIGVVLGW------RWPDLATAMEPIGTTFITAMKMLIGPIVFLTIIGGIAGVALKKVGLTGI
KALTYFQIGTIVALLTGLIAINVFRLGTLDTSGDAGQYIQQGAHQHWWEFLTNIVPESFFGPFVEGDILQVI
FLAVIFGIALKSVGKVG--------EPVIAGVGRLTEVVFKVLSFVMKAAPLGAFGAMSYAIGKFGLSTLTS
LGSLILLFYVTSALFVVVVLGGVLAYVRLNIFQLVRYFREEFFLILGTSTAEPALPGLMRKLQFMGVERSTV
GLVVPTGYSFNLDGAAIYLSLSTLYIAQATDTPLSITQQLGLLAVMLLTSKGAAGVAGGGFIALTATLSTAG
VP------AAGIMLIFGIDKFMSECRALVNFFGNAVATLFVAR-
>G8SGT9_ACTS5/17-407
-LLCVLLAMALGIAVGF------AFPDFAVKLKPLGTGFVGLIRMMIAPVIFCTLVLGVGSIRAAQVGRVGG
LALGYFLIMSTVALTIGLIVGNILHPGLSQELAKTGTAQVSRTAEGGVDFVLGIIPDTLISALTSTQVLQTL
LVALLVGFAVQSLGARG--------EPVIAAVALAQRVVFRILAMIMWLAPIGAFGAMAALVGATGFAALKS
LAAIMVGFYVTCAIFVFLVLGLLLRVAGVSIGRLLRYLAREFLLILSTSSSESALPRLIAKMGHLGVSRPVV
GIVVPTGYSFNLDGTAIYLTMASLFIADALDRPLSIGQQIGLLLFMIVASKGAAGVTGAGLATLAGGLQSHR
PD-----LVPGVGLIVGIDRLMSEARALTNFAGNAVATILIGTW
>E6XBE5_CELAD/6-415
--WQIIIGMLAGVLFAFIMVQFEWAKFVSDWIKPFGNIFINSLKLIAVPLILASLIKGVSDLKISKLSQMGG
RTIGIYIITTIIAVSIGLAVVNIIKPGYKGDAESRIAQAHKQEESGPLQALEDIVPSNIFKAASNGNMLQVI
FFAIFFGIGLILIPEEQ-------STPVKKFFDGFNEVILKLIDLIMLAAPFGVFALLAALVVEPSLDLFKA
LGWYALCVIIGLFL-MICVYLGFVWFTKKSPSFFLKGISPAQLLAFSTSSSAATLPVTMERVEELGVDEEVT
SFVLPIGATINMDGTSLYQAVAAIFIAQAFGMDLDLWAQLGIIVTATLASIGSAAVPGAGMVMLVIVLSQAG
IP------EAGLALIFAVDRPLDMCRTVVNVTGDAAVSMMVAKS
>F1MUT8_BOVIN/21-478
-LILSVLSVTVGCLLGFFLRTRRLSPQEISYFQFPGELLMRMLKMLILPLVVSSLMSGLASL-AKTSSRLGI
LTVAYYLWTTFVAVIVGIIMVSIIHPGQKETTEQSGKPIMS-SADPLLDLIRNMFPANLVEATFKQNVLGIV
IFSATMGIMLGRMGDSG--------APLVSFCQCLNESVMKIVAVAVWYFPFGIVFLIAGKILEMDPTTVGK
LGFYAVTVVCGLVVHGLFILPLLYFITKKNPIVFIRGILQALLIALATSSSSATLPITFKCLLENHIDRRIA
RFVLPVGATINMDGTALYEAVAAIFIAQVNNYELDFGQIITISITATAASIGAAGIPQAGLVTMVIVLTSVG
LP------TDDITLIIAIDWALDRFRTMINVLGDALAAGIMAHV
>C2R6H2_BACCE/6-401
--TQIFVALVLGIVVGAV---FYGNKTAISYITPIGDIFIHLIKMIVVPIVISALIVAVAGVGMKKLGKLGG
KTILYFEIITTIAILMGLLAANIFQPGQQSDISSYKQTADATEKKGFAETIVHIVPKNVFESIAQGDLLPII
FFSVLFGLGVAAIGEKG--------KPVFNFFEGVLEAMFWVTNQVMKFAPFGVFALIAVTVAKFGVATLLP
LGKLVLAVYVTVILFVVIVLGINARMVGVNIFTLMKILKEELILSFTTASSEAVLPNIMRKMEEFGCSKAVA
SFVIPTGYTFNLTGSAIYQALAALFVAQMYGVHMSLTEQITLLFVLMLTSKGMAGVPGASFVVVLATLGSMG
LP------LEGIALIAGIDRILDMIRSSVNVLGNALAAIVMSK-
>E8M631_9VIBR/29-442
LSRLVLFGLVTGSAFGLALQGNPVIAQTLEWVNVVGKGYVGLLKMIIMPLVLVSMIAAVVKLEGGSLGKISG
LTISVLLATTAISAIIGILVAQTFGLSETARIAALETRADRVSDLTIPQMLVSFIPTNPFADLTSTSIIAVV
IFGVLTGIAARKVMAEKEE----LESPIRTFVEAAQSIVMRLVKMIMALTPYGIAALMAKVVATSSAADILN
LLGFIVASYVAIAL-MFVVHGVLVSFVGVNPKEYFKKIWPVLTFAFTSRSSAATIPLNVEAQINLRVPPAIA
NLSASFGATIGQNGCGIYPAMLAVMVAPSVGIDMDISFIISLVAMIVISSFGIAGVGGGATFAALIVLPAMG
LP------VTIAALLISIEPLIDMARTALNVSGAMTAGTITSRL
>H0G0B9_RHIML/31-423
--VQVLAAIAAGILLGH------FYPDIGTELKPLGDAFIRLVKMIIAPVIFLTVATGIAGMTLAKVGRVAG
KAMIYFLAFSTLALVVGLVVANVVQPGASLDAKAVATYAEKAHEQSITGFLMNIIPTTLVGAFAEGDILQVL
FISVLFGISLAIVGKKA--------EPVVDFLQALTLPIFRLVAILMKAAPIGAFGAMAFTIGKYGIASIAN
LAMLIGTFYLTSFLFVFIVLGAVARYNGFSILSLIRYIKEELLLVLGTSSSEAALPGLMNKMEK-GCKRSVV
GLVIPTGYSFNLDGTNIYMTLAALFIAQATDTPLSYGDQILLLLVAMLSSKGAAGITGAGFITLAATLSVVP
VP------VAGMALILGIDRFMSECRALTNFVGNAVATIVVAK-
>D3ZT83_RAT/29-486
-LILSVLSVIVGCLLGFFLRTQRLSPQEISYFQFPGELLMRMLKMLILPLVVSSLMSGLASL-AKTSSRLGI
LTVAYYLWTTFLAVVVGIIMVSIIHPGAQKETTEQSGKPVMSSADALLDLVRNMFPANLVEATFKQNVLGIV
IFSATMGIMLGRMGDSG--------TPLVSFCQCLNESVMKIVAVAGWYFPFGIVFLIAGKILEMDPKAVGK
LGFYAVTVVCGLVVHGLLILPLLYFITRKNPIVFIRGVLQALLIALATSSSSATLPITFKCLLENHIDRRIA
RFVLPVGATINMDGTALYEAVAAIFIAQVNNYELDFGQIITISITATAASIGAAGIPQAGLVTMVIVLTSVG
LP------TDDINLIIAVDWALDRFRTMINVLGDALAAGIMAHI
>B5SKQ8_RALSL/8-403
-LGQVLIALALGIALGI------WAPNFAQHLKPLGDGFLKLIKMLVAPIVFSVVVVGICGAGLKKVGRVGG
KAVIYFEVVTSIALALGIVLAYAFGPGDPSAMASYLTTAKQVESSGVADFLLRLIPDTFVSGFMKGDILQVL
LVSILFGCALSLLGERT--------KPLVGLIDQLSHVLFRMMAVVIRLAPLGVLGAVAFTVGKYGAGSLKQ
LGFLVLLFYVAVTLFVVVVLGSILRLAGFNIFKLIRFLRAELLVVLGTASSDAVLPSVMNKLEHMGIKRSVV
GLVIPTGYSFNLDAFSIYLTLAAVFIAQATNTPLAMSDLLLILGVALITSKGAHGIPGSAIVILAATLSVIP
IP------AIGLVLVLSVDWFIGIARALGNLIGNCVATVVIAA-
>Q5ZTB7_LEGPH/7-401
--VQVLLGVFIGILLGY------FLPDVGVQLKAIADVFIKIIKMLISPIIFLTLVSGIAAMNMRQVGRLAG
GALLFFTFITTLALLIGLLATDYFKPGSLDAKEASSYLEGAHKVTNVTDLLINIIPRTFISAFVDGELLQVI
FISILFAIGLILTGNMG--------KSLVNGMQILSNVFFKIIHLVMYMAPIAAFAAMAFSVGKFGVGPLFN
LIGLLACYYLTSIFFILIILGSLLQYCKINIWHLLRYLKDELLIVWSTASSETVLPSLMQKLERLGCEQSVV
GLILPLGYSFNLAGTAIYLTMAAMFIAQATNTDLTVWQELSLLGVMIISSKGAAGVSGSGFIVLASSLATIG
IP------AAGVVLVLGIDKFMNEARSIINMMANAIATIIISR-
>DCTA_ECOBW/9-401
--FQVLTAIAIGILLGH------FYPEIGEQMKPLGDGFVKLIKMIIAPVIFCTVVTGIAGMEMKAVGRTGA
VALLYFEIVSTIALIIGLIIVNVVQPG-TLDAKAVAVYADQAKDQGIVAFIMDVIPASVIGAFASGNILQVL
LFAVLFGFALHRLGSKG--------QLIFNVIESFSQVIFGIINMIMRLAPIGAFGAMAFTIGKYGVGTLVQ
LGQLIICFYITCILFVVLVLGSIAKATGFSIFKFIRYIREELLIVLGTSSSESALPRMLDKMEKLGCRKSVV
GLVIPTGYSFNLDGTSIYLTIAAVFIAQATNSQMDIVHQITLLIVLLLSSKGAAGVTGSGFIVLAATLSAVG
LP------VAGLALILGIDRFMSEARALTNLVGNGVATIVVAK-
>H4FV66_STAAU/10-409
-LMQVVIALVLGVVVGLL---LYGQENVANYIKPFGDVFLNLIKMIVIPVVFCSLALSISNVGSKTVGRYGW
KTILYFEIITTIAIGLGIIFGNLFKPGISKYQSTAHAAEQSTYGNHFIDTIVHIIPTNFFEALNKGELLPII
FFAVFFGLGLAAVGKKA--------EPVKEFLSGSLEAVFWMINKILKLAPLGVFAFICTTIITFGASALLP
LLKLVLVVVFAMVFFVFAILGLVAWMCGINIMNIIRILKSELLLAFSTSNSEAVLPVMMKKMENFGSPKEIT
SFVIPIGYTFNLDGSALYQSIAALFVAQMYGMHLTLSEQIVLMLTLMITSKGMAAVPGTSIVVLLTTLGAMG
LP------AQGLALIIGVDRILDMVRTCVNVIGNALSTIVIAK-
>H0BQX1_9ACTO/31-420
--AQIVAGLVLGVLLGWLA-RSQDLGWLVTTLDEIGSLFVQLLKLAVAPLVFFAILVSITNLRVNNAARLAT
RTLLWFMITSLIAVAIGLAIGLITNPGGTGLTPKDGALSET--KGSWIDFLTGIVPDNVITPFTELNVLQIV
FMAAVAGIAALKLGDRA--------KPILTLSQSILELLQKALWWVIRLAPIGTVGLIGYAIADYGWDLIGK
YATFTADVYIGCALVMFGVYPLLLAVAKVSPLQFFKGAWPAIQLAFVSRSSVGTMPVTQKVTERLGVPKEYA
SFAVPFGATTKMDGCAIYPALAAIFIAQIFDVQLGIGDYLLIAFVSVIGSAATAGLT-GATVMLTLTLSTLG
LP------LEGVGLLMAIDPILDMMRTATNVAGQALVPVIVAAR
>E3F983_CORP9/1-388
----MIIAVIAGIAFGL------IAPDLAKNFKVIGTMFVSLIKMMISPVIFCTIVLGIGSVRAASVGKAGG
LALTYFIVMSTFALAVGLLVGNLIEPGEATAGEGAAFADKAEHGTGLVGFVQSIIPETVISSLTSGSVLQTL
FVALLAGFAVQGMGKAG--------EPILRGIAHLQKLVFKMLTMILWVAPIGAFGAIAGVVGATGFEAVKQ
LAILMLAFYITCLLFIFVVLGAILRGAGFNIWKLLKYLGRELLLIVATSSSESALPNLMRKMEHVGVDKSTV
GIVVPTGYSFNLDGTAIYLTMSAIFISDAMNKPLTLSEQIGLLVFMIIASKGAAGVSGAGIATLAAGLHAHR
PE-----LLDGVGVIVGIDRFMSEARALTNFSGNAVATILVGR-
>D9WMK0_9ACTO/25-416
--VQCLVGVVAGAAVGW------LWPSFGADLKPLGDGFIALVRMMIAPIIFCTVVHGIASMGARAVGRVSL
KALLYFEVLTTVAMVIGLVVVNVVQPGTSTLSTEGLPPEATASHESFAGFVLAMIPDTLLSALTGHEILPVL
VISVLFGFGLHASGEAG--------LGIARGIEKLSKVLFTLIRWVMRLAPLGAFGSMAFTIGNYGLDTLRH
LFLLVGSFWLTALFFVLVVLGTVMRLNGLRLLPFLRYIREELLIVLGTSSTEPVLPRMMGKLQHVGASKPVV
GITLPAGYSFNLDGTAIYLTMGSVFLAQALGIDLSLTQQLSMLAVMLLTSKGAAGVTGSGFIALAATLSAVP
VP------VAALALIFGIDRFMSEARALTSLVGNGVATLAVAK-
>G2TJ37_BACCO/11-405
AI--LLAAIIIGGIAGV------VAGSKAEVVKPFGDLFLNLMFTVIIPLVFFSISSAIANMALGRLGKILG
SIILVFLGTSLLAAIIGFGGTFIIKPLIEQMMAKADGSRQNSTHPSFLELVQTFTVPDFPNLFTKTNMLQLI
VFSVLFGLATTLAGEKG--------KPVAVFLASGTAVMMKFVKIIMYYAPIGLGCYFASIIGTLGPQILEG
YARSFGLYLILTIIYFFGFFTLYAFAGGTEGIKVWKNAVPPSVTAIATCSSAACIPINLETVQKMHVPSDIA
ETVIPLGANTHKDGSVFGGVLKIVFLFTLFGKDLTLPHMLAVIAVAFLVGAVMGAIPSGGMIGEMLILSVFG
FP------PESLPIIAVISTIIDVPATLLNSTGNTVSAMLVSRL
>D9UME4_9ACTO/31-420
--AQILGGLVLGALLGWLA-RGQDISWLGTTLEKIGGIFVQLLKLAVAPLVFFAILVSITNLRVNNAARLAV
RTLLWFMITSLIAVAIGLVIGLVTNPG--GTGLTPADGEKPQHTGSWIDFLTGIVPTDIITPFSQLQVLQIV
FMAVVVGIAILKIGEKA--------QPILTLSESVLELLQKALWWVIRLAPLGTVGLIGNAINSYGWDLISK
YATFTADVYVGCALVLFGVYPLLLSVAKVNPLQFFKGAWPAIQLAFVSRSSVGTMPVTQRVTERLGVPKEYT
SFAVPFGATTKMDGCAIYPSIAAIFVAQIFDIHLGVGDYLLIAFVSVIGSAATAGLT-GATVMLTLTLSTLG
LP------MEGVGLLLAIDPILDMMRTATNVAGQSVVPIIVA-S
>F5YQ71_TREPZ/3-396
-VLKLLIGSLLGIILGYIL--PYDNLRVLSILGWLEKMAIGIGRYGTVPILVFSLTIAIYELRDGQFWGLLF
RSFLLIVGSSVFVISAGILVTMVFPPG---RIPILIEEQIELASLDVGEAVLQLFPSNMFTALFSDYLLPLC
VFAFFLGMGLSYDRNYT--------KSVISLVDSLSRIFYHVASFFSEILGLIIIVLAAYWAIRHGALQADV
FRDLIALLWIFSALLGFVILPLLLYLKRVNPWVLLYGSLGPAIAAFFSGDINFSIPVIFRHVKEFGVRRRAN
TVTVTLFTAFGRAGSAMVAAAAFIVIIKSYSSLVTLADVVSIGLRAVLISFLLARHSGAAYIALAVLCQGYG
RG------FEA--------------------------------G
>H0QMY3_ARTGO/21-414
--FWVLTAIVIGILVGW------LTPSTGVAMEPIGTTFVNAMKMLIGPIVFLTIVGGIASVALKKVGMTGL
KALTYFQIGTICAMTFGLVAINVFRLGKIETSESAAKLIDAGQNQQWWEFLTHIIPKSIVGPFVEGDILQII
FIAVVFGIALNAMGKVG--------APVLDGVQRLTGVMFKILSFIMKAAPIGAFGAMAYAVGKFGVSSLTS
MGGLIALFYITSILFVVIVLGSIMAFLKLNIFKMLKHFKEEYMLILGTSTAEPALPGLMRKLEH-GVKKETV
GLVVPTGYSFNLDGAAIYLSLAALYIAQATNTDLTIGQQLGLLAVMLLTSKGAAGVAGGGFIALTATLTTIG
IP------AAGIMLIFGIDKFMSECRALVNFTGNAVATLFIA-W
>H3ZBP1_9ALTE/9-417
--SRIVIGMLAGIAVGIFFQIPLRAFFVDGIFHIGGEIFIASLRMLVVPLVFVSLVCGTCSLSTSKLGRLGG
KSIGLYLITTALAISLAMALALLTGPG-VGVELQAESTFDVSAAPSLAQVFINIFPTNPIQSMASGNMLQII
VFALLFGIAMALTGKAG--------ERLAGIFNDLNEVILRLVTILMNLAPYGVFFLLAKLFTFIRYETILN
LFMYFMVVLTVLLVHGLLVYPVILKLTGLNPIIFLKKMREAALFGFSTSSSSATLPITMETVTKLGVKNTIS
SFTVPLGATINMDGTAIMQGVATVFIAQLFGVDLSFSDFLMVILTATLASIGTAGVPGAGLIMLAMVLQQVG
LP------VEGIALIIGVDRLLDMTRTAVNITGDAMVSVVVGKS
>E5WP34_9BACI/10-401
--FQVLTAIFIGVMVGL------IWPEVGKEMKPVGDTFINAVKMVIAPIIFLTIVLGIAKMGMKKVGKVGG
KAFIYFEVVTTLALMIGLIVVNVIKPGELEKGDVSQYTANGGEGINWIEFVTHIVPSNMVDAFAKGDILQVL
FFSILFGVGLAALGEKG--------KIVIEFLDKLSLVFFKIIGYVMKAAPLGAFGAMAYTIGHFGLASLVP
LGKLMISVYVTMFLFIFVVLNIICKMYGFSLWNYLKFIKDEILIVLGTSSSESVLPRMMDKMERIGCSKSVV
GLVIPTGYSFNLDGTSIYLSMAVVFLAQVFGVDLTIGQQVTILLVLMLTSKGAAGVTGSGFIVLASTLAALQ
IP------LEGLALLLGVDRFMSEGRAIVNLIGNGIATMVVAKS
>C4RYI3_YERBE/24-438
--KKVLVGLALGVLFGLGLQDNPVLKESITWFNIVGNGYVQLLQMIVMPLVFASILSAVAKLHAASLGKISI
LTIGTLLFTTLIAALVGVFVTNLFGLTSARLSAIESNYLAKVTDLTVPQLILSFIPKNPFADLTPTSIISVV
IFATFLGIASLQLLKDDVA----KGQRVMVAIDTLQAWVMKLVRLVMKLTPYGVLALMTKVVAGSNIQDIIK
LGSFVVASYLGLAI-MFVVHGLLLSFTGINPLKFFRKVWPVLTFAFTSRSSAASIPLNVEAQTRLGIPESIA
SFSASFGATIGQNGCGLYPAMLAVMVAPTVGINLDPVWIATLVGIVTISSAGVAGVGGGATFAALIVLPALG
LP------VTLVALLISVEPLIDMGRTALNVSGSMTAGTITSQL
>F1ZDW3_9SPHN/39-439
GW--TFAALSLGLGGGLVLAAPQVMPGVLAVAGPVGDLWLRALQATILPLVAALIFTGVVQTATASAGGMAR
QSLGLFLGVLAFGALVALTVPTLLLTLAASALRASLGAAVPSTLPGIVDYLRSIVATNVFDAAANDHMLPVI
LFMSVFALATTRLHPVQ--------RDLMGFFAALAGAMLVVIGWVLALAPIGVLALSLTVAAKSGPAAVGA
LAHYIFVVTASGGVVFLAAYPFAALISRLPLGRFVREMIPVQVFALSTQSSLASLPSMLGACERLGVRVTTA
EFVLPLAVALFRATSPAMNLAVVVYVAHWYGVPLSLGTMATGWAMAVLVSLSSVSLPGTISYVVGPIALAMG
VP------VAPLALLVAVEIVPDLMRTLGNVTFDVAVTAAVDRK
>C9PLD1_VIBFU/5-405
-LSKIFLGLFAGLVLGTAIQVSLFDVYLLGAAEGAGGMFVSLIKLLVVPLVYVSIVCGIVDLKISAFGRLGT
KTFALYIINTVIAIAAALTVGMIFQPGNLAGTVSQAVKLTTTETPDIFSLVVNIVPSNPVQAFANGDMLQII
FMAILTGLAIQALDSRG--------GPAIRTFKLANEIMMKLVGLVMSLAPYGVFALMTQLGATLNAHTLMS
VAGYVALVVAMLVFWIFVFYPMVVGTTSVSPKQFLRATREQVLFSLSTASSNATIPVTMRTLTELQVSKSVA
GFGVPLGATMNMSGVSIYIALATIFVANAFGQPINSADIFTLGLTILLLSIGAGGVPGGGVVMVGVLLHQLG
LP------PEGLAIIAAVDRINDMFCTSSNVVGDTAVNTIVAKS
>H8C6W0_CAMJU/41-450
-FLRMLFALLMGLGFGFALQNILWYSETKHWFAFVSSVFVAFIKMLVVPLVSICIIKVIIEIDNIKISSLLG
ISLFWILFSTAIAATLGIFLGYSFDLG--SNFAIYEGDKQIREIQTFSNIILGLIPSNIITAINKENIIAIV
IFSFFIGISAKKISKKEEYE--QAFKSFHNFILTFYNIMMNMTATVIRFMPYAVVCMMANVLLSNGFEAIKT
AGLFIMLIYIAMFIMFGVHFLLL--SQGLNPIKYAKKAFPVWLFAFSSRSSLGTLPMTTSTLQNFGVNSAIA
NFVASIGTTTGLNGCGYFPALAAVFVAFATHTHIDFTFALMIVLVAVIGSLGIAGVPGSATMAASIMLAGIG
FG------NNFLSLILAIDPIIDMARTASNVSGAMTSALCTAKN
>B5FJB9_SALDC/29-443
--KKVLVGLVMGVVFGLALHDSQVLKDSIQWFNIVGNGYVQLLQMIVMPLVFASILSAVARLHASQLGKISF
LTIGTLLFTTLIAALVGVLVTNLFGLTTARLNAIETSYVGKVADLSVPQLVLSFVPKNPFADLTPTSIISVV
IFAALLGVAALKLLKDDAP----KGERVLVAIDTLQSWVMKLVRLVMQLTPYGVLALMTKVVAGSNLQDIIK
LGSFVVASYLGLAI-MFVVHGILLGVNGISPLKYFRKVWPVLTFAFTSRSSAASIPLNVEAQTRLGVPESIA
SFAASFGATIGQNGCGLYPAMLAVMVAPTVGINLDPVWIATLVGIVTVSSAGVAGVGGGATFAALIVLPAMG
LP------VTLVALLISVEPLIDMGRTALNVSGSMTAGTLTSQ-
>D6YDG4_CHLT5/3-392
--MKIFIGLIIGVVSGL------ILEDKAVFVKPFGDIFLNLLSLVVYPLVFCSMVLGIASISMKKLGRIGL
RSLGLYLATTSVAIGIGLAFALFFSPGLQGFNAVDLASSGSSGGMNFLATFAQVFPSNPLRSFVEGNILQII
IFALFTGIAMRLAGEAA--------RPVERFVHGCNEIMLRMVNMIMSFAPYGVAASMAWISGNHGLTVLLQ
LGKFLVVYYLACICHAILIFGGLVRGCRSSFSKFLSSMMDAISCAVSTASSSATLPVTMRCVSKLGVSSEVS
GFVLPLGATVNMNGTAIFQGMAAVFIAQAYNCPLSLTSLLLLVVTATFSAVGSAGVPGGGMITLGSVLTSVG
LP------IQGIAVLAGIDRLRDIIGTPMNILGDAVVALYIA-D
>F0EPP8_ENTCA/30-443
-FTRVFAALFVGIVFGGVLQGSDVVKQALDWITMVGSGYVALLQMLIMPLIFVSIVGAFTKMKSEKIKKISF
TVLATLLGTTAIAALIGIVMVMVFGLDETARIAELAERSTQVQDLSIPQQIVSFIPSNVFADFASTSTIGVV
IFSAFVGIAFLGVKRKSPK----EAETFANLMDSLYKIVMRIVTLVLRLTPYGVLALMTNVLASSDFEAILN
LGKFIIASYAALILVLLVHSLLL--AVRVNPVTYFKKAFPVLSFAFTSRSSAGALPLNIETQTKLGVDEATA
NFAGSFGLSIGQNGCGVYPAMLATIVAPTVGINFDWQFILLLVAVVTISSFGVAGVGGGATFASLIVLGSMN
LP------IAIVGLVISVEPLIDMARTLVNVSDSMVAGMVTS-S
>G0Q5Q6_STRGR/14-404
--IAVIAAVALGILVGF------AAPGVAVELKPIGAGFVNLIKMMISPIIFCTIVLGVGSVRAAKVGAVGG
LALGYFLVMSTVALAIGLLVGNVLEPGITEQARAAGEAQASGASESTVDFLLGIIPTTIVSAFTAGEVLQTL
LVALLAGFALQAMGSTG--------EPIIRGITHIQRLVFRILAMIMWAAPVGAFGAIAAVVGETGLDALKS
LAIIMIGFYVTCALFVFVVLGAILRVAGVNLFSLLKYLGREFLLILSTSSSESALPRLIAKMEHLGVSKPVV
GITVPTGYSFNLDGTAIYLTMSSLFIANAMGDPLSASEQISLLIFMVIASKGAAGVTGAGLATLAGGLQSHR
PE-----LVDGVGLIVGIDRFMSEARALTNFAGNAVATVLVGH-
>G2TMY7_BACCO/30-443
FSKRVFSALGIGIVFGIILHTSYVTNHTIDWLNIVGSGYVSLLQMVVMPLVSISILAAFTKLKTKNIGKISF
LVLAILLGTTAIAAALGIGSALLYGLDEAARNAELKTSVASVKDMTIPQQIVSFLPNNPFADLTPTSTIAVV
IFSAILGMAYLGVKRKQPE----QAEHFAKIVDTLYTIVMRVVTLILRLTPYGVLALITKVTASSDYGAIVK
LAKFVLASYTAIIV--MFLVHLLLILAKLSPVRYVQKALPALTFAFTSRSSAGTLPLNIETQTKFGISEGIA
NFSASFGLSIGQNGCGIYPAMLAIMVAPSAGINASPSFIITLILVVVVSSFGVAGVGGGATFASLIVLSVLN
LP------IAIVGLLISVEPLIDMGRTALNVSGAMTSGILT--G
>G6INX3_PEDAC/30-443
FNKLVLIGLVLGLSFGAITQTSKVVATAVDWIGIVGNGYISLLQMLVIPLIVISLISAFTKLGTKNLGKIAR
NVLTVLLTTTAIAAFIGVITVIAFNLQSKDNLAFLQQHQHALSELTVPQKIVSFLPQNIFEDLAATSTIAVV
IFSLIVGLAYIWLKEHYPN----DALAFERGTDILDKLISRMVRLVINLTPYGIFSLMAKTIAVNSIKTIVS
LAYFIVAVYVALLLV-LVVHTVI-LLTHTNPIEYYKKVWPTLIFAFTSRNSAGTLPMNVEVQTKLGINKAIA
DFSASLGLSIGQNGCGIYPAMIASITAPVVGINVSVKFILTLIIIVTISSFGVAGSGGGATFAALIVLGTLN
LP------VGIMGIVLAIDPIIDMGRTLVNVNDSILAGLVTAKR
>Q6FCK3_ACIAD/6-405
--KYILIAMVSGILVGWACHNETQTAEIASYFKIVTDVFLRLIKMIIGPLVFATIVSGLISMGSSSLGSVTL
KAMSWFIGASLISLLLGMGLANFFQPGNLAIPVEHVDIGVTTANLTLQNFITHIFPRSFAEAMANNEILQIL
VFSIFFGAALAYVNHQTK-----EGTVIARLIDELARIMFKITDYVMAFAPVAVFAAIAAAIAVKGPMLIID
YSVFIGQFYTGLALLWLVLISVGYILKK-DVFRLLGIMREPAALAFATSSSESAYPKIIAGLNKFGVPKRIS
SFVLPLGYSFNLDGSMMYMSFAVLFIAQAYNIDLSFTQQIMILLTLMITSKGIAGVSRASIVVIAATLTMFK
LP------EAGILLILAIDQFLDMGRSATNVIGNSIATAVVAKT
>B3X2E4_SHIDY/29-443
--KKVLVGLVMGLVFGLALHDSQVLKDSVQWFNIVGNGYVQLLQMIVMPLVFASILSAVARLHASQLGKISF
LTIGTLLFTTLIAALVGVLVTNLFGLTTARLNAIESNYVGKVSDLSVPQLVLSFIPKNPFADLTPTSIISVV
IFAAFLGVAALKLLKDDAP----KGKRVLAAIDTLQSWVMKLVRLVMQLTPYGVLALMTKVVAGSNLQDIIK
LGSFVVASYLGLLI-MFAVHGILLGINGVSPLKYFRKVWPVLTFAFTSRSSAASIPLNVEAQTRLGVPESIA
SFAASFGATIGQNGCGLYPAMLAVMVAPTVGINLDPMWIATLVGIVTVSSAGVAGVGGGATFAALIVLPAMG
LP------VTLVALLISVEPLIDMGRTALNVSGSMTAGTLTSQ-
>G2A0Z8_ECOLX/29-443
--KKVLVGLVMGVVFGLALHDSQVLKDSVQWFNIVGNGYVQLLQMIVMPLVFASILSVVARLHASQLGKISF
LTIGTLLFTTLIAALVGVLVTNLFGLTTARLNAIESNYVGKVSDLSVPQLVLSFIPKNPFADLTPTSIISVV
IFATFLGVAALKLLKDDAP----KGERVLAAIDTLQSWVMKLVRLVMQLTPYGVLALMTKVVAGSNLQDIIK
LGSFVVASYLGLLI-MFAVHGILLGINGVSPLKYFRKVWPVLTFAFTSRSSAASIPLNVEAQTRLGVPESIA
SFAASFGATIGQNGCGLYPAMLAVMVAPTVGINLDPMWIATLVGIVTVSSAGVAGVGGGATFAALIVLPAMG
LP------VTLVALLISVEPLIDMGRTALNVSGSMTAGTLTSQ-
>H3NNT1_9FIRM/40-450
FSSRMLIALVMGLIIGIGVDVDVGRNEISLWFGLVGNTFVKLIQMMAVPIVFLSLFFVLLDFEGKNLKGFTF
KTLLMLLGTTAIAAIIAIIVVNLFGITQGELTESLNERISGYSNSSFPEFFGNLVPNNIFTAFSNSGIISVA
LIAILFAISAKFLQSKGKT----VINPVIDFLRGLSTLVNSVLINIIKIMPYAIIALVANTIISNGIESIKA
LLGFILALYTAVAL-QLVVYAVILILSGVSPIKFYKNAFATLVFAFSSRSSVGTLPHTLDTMKNLGISNKTA
DFIGPLGTTVGANGCGIFPAMLGVLVASAAGIEMNISFYFLLVIVVTLGSIGIAGVPGTATVAATVTLNGIG
LG------QNRVGAIFGIDPIVDMGRTMLNVCGTMVSAIVVDR-
>DCTA3_BRAJA/23-415
--VQVLIAIVLGAIVGWL----WPTVATNDWIKALGDGFIKLIKMVIAPIIFCTVVSGIAHIQAKKVGRIGV
KALVYFEVVSTFALVIGLIIGNLVRPGAAANEAAVATYAKQAAGQKSVDFVLHIIPDTVVGAFAQGEILQVL
LFSVLFGFAIMSLGERG--------HTIRSFIDDAAHAVFGVISIVMRAAPIGAFGAMAYTIGKFGTGAILN
LIGLIATFYVTAALFVFVVLGIIARLAGFSIFKFLAYIKDELLIVLGTSSSESALPSLMEKLERLGCSKSVV
GLVVPTGYSFNLDGTNIYMTLATLFIAQALGFDLSFGQQLTILVVAMLTSKGASGITGAGFITLAATLAVVD
L-------VPGMAIVLGIDKFMSECRALTNLCGNGVACVIVAWW
>D4BIE6_9ENTR/9-401
--FQVLTAIAIGILLGH------YYPELGAQMKPLGDAFVKLIKMVIAPVIFCTVVTGIAGMEMKAVGRTGA
VALLYFEIVSTIALIIGLIIVNVVQPGATLDAKAVAIYAEQAKDQGIVGFLMDIIPASVIGAFASGNILQVL
LFAVMFGFALHRLGSKG--------QMIFNVIESFSQVIFGIINMIMRLAPIGAFGAMAFTIGKYGVGTLVQ
LGQLIICFYITCILFVVLVLGSIARATGFSIFKFIRYIREELLIVLGTSSSESALPRMLDKMEKLGCRKSVV
GLVIPTGYSFNLDGTSIYLTMAAVFIAQATNSHMDIFHQITLLVVLLLSSKGAAGVTGSGFIVLAATISAVG
LP------VAGLALILGIDRFMSEARALTNLIGNGVATVVVAK-
>H5TSE3_9ACTO/33-424
--LAVIVAVVGGVAVGL------IAPGIGKDLGVLGTIFVSLIKMMIAPVIFCTIVLGIGSVRAATVGKVGG
LAFVYFLVMSTIALAIGLVVGNLIKPGSASAGKGSELAEKAHESGGMMAFIQGIVPDSLLSALTSGNVLQAL
FVALLVGFALQAMGSSG--------EPILVAVGYIQKLVFKILSMILWLAPIGAFGAIANVVGQTGWAAVGQ
LLILMIAFYLTCIVFVFGVLGAILRVAGVSIFRLVRYLAREYLLIFATSSSESALPRLIAKMEHLGVEKSTV
GVVVPTGYSFNLDGTAIYLTMASIFIADAMGAPLSIGAQISLLVFMIIASKGAAGVSGAGLATLAGGLQAHQ
AM------LNGVGLIVGIDRFMSEARAVTNFSGNAVATLLVGS-
>Q5V627_HALMA/17-408
--WRIFVAFVLGAGAGI------VFGEQMAVVRPVGDLFLRLLNMLVIPIIVFTLLTGIRQLSPAKLGKIGG
ATVGLYALTTTLAGIIGLAVANVLQPG--RGLEFGGGEAQSKAPPSLLDVVLGIVPNNPVAALAEGNLLATV
FFVIVFGIALTYVRARQDAL-AESVDSVFEAFEVGAEAMFVIVRGVLEFGVLGVFALMASGIGTEGIGLFSS
LGELVLAVTIAIGIHIGFTYLVLMSIADVSPIAFLSGAKDAMVTAFATRSSSGTLPVTMRNADELQIAERVY
SFTLPVGATANMDGAAIRQAVTVMFAANVVGQPLVLTEQIFVLIVAVLISIGTAGVPGAGIVMLTVILTQVG
LP------LEVVGFVAGVDPILGRIATMNNVTGDLAVSTVVGK-
>I0BSU0_9BACL/8-400
--TQVIAAIVLGIAFGA------FFPAYGTELKVLADIFIKMVKMIIAPIVFLTIVIGIAGMGLKKVGKIGG
KALLYFEIVSTIALAIGILVANVFRAGASKGDISTYTKQAAATSHGFMDFVLTIIPDSFIGAFAKGDLLPVL
FLAVLFGCSLAAMGKGG--------KPVIDFFEKITEVLFGIVNIIMKVSPIAAFGAMSYTIGKFGFGSLIY
LGKLMGSVYTTMALFIIIILGAICKMYGFSIFKFIRYIKEEIFLVVGTSSSEAALPKMMDKLEKYGCSKSVV
GLVLPTGYSFNLDGTSIYLSMAALFIAQAYGVDLSLMEQLTLLGVLMLTSKGAAGVTGSGFVTLAATLAVFP
IP------VEGMALILGVDRFMSEARAVTNLIGNGVATVVVSK-
>C8PHM6_9PROT/20-425
--WRIIIALVLGSAIGMLLPMPVGDTTWVAILTPLGDLFVRLLKMIMVPIIICSLIVGTSSISPAHLGKVGV
KAIIFYAITTLFAIVIGLACAFIFSPGGLDLSDASKAVEKAANAPSMSKILLNIIPTNPFDSIAKGEILPII
AFCLFFGVGLAFCRDSSDARIKSSADTVYNFFDGMSEIMFKVVHWVMQYAPIGVFALMFVVFNKSGIEAFSS
LLNVTITLYVGLAIQVFAVYCVICMLIGVSPIKFLKKVRPPMLTAFVTRSSNGTLPITMQTAEDMGIPKAIY
GFVLPVGATVNMNGTTVYLGVCTLFIANACGIDLNSSHYLTIIITSMLAAIGTAGVPGAGALMLLLVLESIG
VK------VSGYGMILGIDAILDMGRTSMNVTGDVVASIYVAKS
>G5TXZ0_ECOLX/29-443
--KKVLVGLVMGVVFGLALHDSQVLKDSVQWFNIIGNGYVQLLQMIVMPLVFASILSAVARLHASQLGKISF
LTIGTLLFTTLIAALVGVLVTNLFGLTTARLNAIESNYVGKVSDLSVPQLVLSFIPKNPFADLTPTSIISVV
IFATFLGVAALKLLKDDAP----KGERVLAAIDTLQSWVMKLVRLVMQLTPYGVLALMTKVVAGSNLQDIIK
LGSFVVASYLGLLI-MFAVHGILLGINGVSPLKYFRKVWPVLTFAFTSRSSAASIPLNVEAQTRLGVPESIA
SFAASFGATIGQNGCGLYPAMLAVMVAPTVGINLDPMWIATLVGIVTVSSAGVAGVGGGATFAALIVLPAMG
LP------VTLVALLISVEPLIDMGRTALNVSGSMTAGTLTSQ-
>G6Y6Q2_9RHIZ/24-416
--VQVLTAIAAGILLGH------FYPELGASLKPLGDAFIKLVKMVIAPVIFLTVATGIAGVSLQKVGRVAG
KAMIYFLFFSTLALVVGLVVSNVVQPG-TLDATKVTTFTEKAHDTTIVGFLMNIIPDTITGAFAQGDILQVL
FFSVLFGVSLALVGDRG--------RPVVDFLQALTTPIFRLVAILMKAAPIGAFGAMAFTVGKYGIASIAN
LAMLIGTFYLTAFLFVIVVLGAVARYNGFSILALIRYIKEELLLVLGTSSSEAALPGLMAKMER-GCNRSVV
GLVVPTGYSFNLDGTNIYMTLAALFIAQATDTPLTFGDQILLLLVAMLSSKGAAGITGAGFITLAATLSVVP
VP------VAGMALILGVDRFMSECRALTNFVGNAVATIVVAR-
>I0GQ56_SELRU/133-526
RY--TLFAMVMGILAGALIQPDFIAMLNKNIIGSIRTMFLNSLNMMIAPVVFFSIISGITSISASDIGRIGG
KLVGTYMCTTIIATTLSIIIGLFIFHG-AVPQMGTVSGGGERMSISLLDMIVNVVPENLVAPIVNRDMLQII
FVSVLFGITINMLGEKA--------QLLKNFIETMNTFCLRVITLLAQFIPLIAFLSMMALMFTVGTDSLLL
LGRVLVGQFIGAIA-MLGIYATVMVMGKISPLPFLKKIGSFVPVAISMGSSTAAMPFTMRFCTEMGVSPKLS
SFSIPLGATVNMDGGCFYFSIQAILLAKMYGLEMTPAFIGALFVTVVALSIGAPGVPGGSFVCLTSIIVSFG
LP------VEASAIVLGIDPLTSMFRTTINTIGDIAVTTALSKN
>D3VKJ3_XENNA/14-406
--IQVIFAILLGIALGH------FYPDIGESLKPLGDAFIKIVKMIIAPVIFLTVATGIAGMNMKAVGNVIG
KSMLYFLTFSTLALVVGLIVANIIRPGETLDSSKVIGYVEKAHQSSIVGFLMNIIPETVVSPLVNGNILQVL
FVSVIFGIALAATGKKG--------EPIFVFLQNFSDPVFKMVSILMKLAPIGAFGAMAFTIGKYGISSIGN
LMMLIATFYITALLFVFIILGAVAKYNGFSIIKLIKYIKDELWLVLGTSSSEAALPSLMKKMEN-GCEKSVV
GLVIPTGYSFNLDGTNIYMTMAALFIAQATGIELSITEQISLLLVAMISSKGAAGVTGAGFITLAATLSVVP
VP------VAGMALILGIDRFMSECRALTNLVGNACACIVVAR-
>D6EGY1_STRLI/17-406
--AQILAGLVLGVLLGWLA-RSQDISWLVTTLEKVGDTFIGLLKLAVAPLVFFAILVSITNLRVNNAARLAS
RTLLWFMITSLIAVAIGLVIGLVTNPG-AGTGLTAADGAKPEHTGSWIDFLTGIVPTDVITPFTELNVLQIV
FMAAVAGIAALQLGEKA--------QPILNLSESILELLQKALWWVIRLAPLGTVGLIGKAIATYGWDLIGK
YATFTADIYVGCALVMFVVYPTLLAVAKASPLQFFKGAWPAIQLAFVSRSSVGTMPLTQKVTERLGVPKEYA
SFAVPFGATTKMDGCAIYPAIAAIFVAQIFDIQLGVGDYLLIAFVSVVGSAATAGLT-GATVMLTLTLSTLG
LP------MEGVGLLLAIDPILDMMRTATNVAGQALVPVIVS-A
>G0NUP9_CAEBE/8-441
--VLTIESVVLGVVLGFVIRPFNPSNDTISLIGFPGEIFMQIVEMMILPLIMSSVISALAQVRARDARRIGI
VTIIYYMTTTFLSTFTGIILVSSIHPGIHELGEGTLENTALSTLDTFLDQIRNMFPENIIQATFQQNVLGLI
VFCSGFGIILSILGDQA--------RLMINFFIVLDAIIMRWISALMWCYPIGILSLVCKNIIDIDTETAQA
LAMYVVTVICGLMIHSLLTLPLLYFVTKKSPFAFMTGMLQALATAFGTASSGATLPVTFRALEELKIDRRVT
RFVLPLGATITMDGTALYEAVAVIFIAQLHNIKLSLMDLVTISITTTVASIGSGSVP-AGLDTIVIVLTTVG
LP------AKDLSLLLTVDWLLDRIRTSVNVLGDSFGAGIIHHL
>A4A448_9GAMM/8-393
--PRIIAGVVAGAAVGM------MFPTLAKELGLLGELFVAMLKAVAPLLVMLLVMSAIANRHRSADSRRIL
VTLVLYFVGTVSAALVALALSTLFPQT--LSLSGAADGAPPAAVGSVLRVLFKLV-DNPVNALLKGNFLGCL
SWAILLGLSFRKA---S--------DTFRQNLQTLADGVADIVRYVIALAPIGIFGLVCLTVATTGVEVLAD
YLSIAGLLVAAMLIVALFVNPVYVWLTRQNPYPIFRCLEESGVTAFFTRSSAANIPVNLALAKRLGISEELY
SVTIPVGATVNMAGAAITITTLSVAAAHTLGVEVSFAQALLLCIVASLAACGASGVPSGSLLLIPLACGLFG
IP------VDIVAVGFIISVIQDSAETALNSSTDVVYTYAAE-H
>E8JYW9_9STRE/12-398
-LIQLLVALVLGVIAAL------IWPQFAGFYQFLGQAFIKLINMVIIPLIFPTIVVAVAGVIKKSFGKILT
KSLVYFFTVTTAITLLFVFASYYLGFGGVNIGQTGGNLDGIANNVKFSEFLLGFIPSNIVKSLSDGALLPII
VFAIFLGYGIGNLKSDK-------SQKIIEGFQIWIEAIYKIVTVIIKLSPVGIFGFIAKDVATTGIDKLIG
LGQFVIGTYLAYAVLVLLIFPLIAVFFKVPYLSAFRENWSLLTLAFVTGSSSVVLPSLLKDLKK-GHDEHTI
DLVVPLGYTFNLEGAAVYFSVTTIFIAHAYGIQFSLSSLLFTVLLLTLIGKTAATVPSGAIVVLLAAAPQLG
LP------VEGVALIFAVDFFVNAGRTMINVLGQILTVSVIEKT
>E7A4Q0_HAEIF/15-406
--KRIATGLVLGIIVALISAQETIGFNLAEKVGVLGTIFVKALRAVAPILIFFLVMAALANRK-IGTKSNMK
EIVVLYLLATFLAAFVAVIAGFLFPTE-VVLAAKEDSSSAPQAVGQVLLTLILNVVDNPLNAIFKANFIGVL
AWSIGLGLALRHA---S--------DATKNVLSDFAEGVSKIVHVIISFAPFGVFGLVAETLSDKGLVALGG
YVQLLAVLIGTMLFTAFIVNPILVYKIRRNPYPLWTCVRESGVTAFFTRSSAANIPVNIELAKRLNLDEETY
SVSIPLGANINMAGAAITITILTLAAVHTLGLEVSFVSALLLSIVAALCACGASGVAGGSLLLIPLACSLFG
ISDD--VAAQMIGVGFIIGILQDSTETALNSSTDVLFTAAV--C
>F4C5N0_SPHS2/56-442
--TWILISLVIGASIGH------DWPQVGMALQVASKAFLKLIKTIVSPLIFATLVYGIAGHSIKQVGRMGW
KSLLYFELVTTIALFIGLAAINISKAGGIIPPANQHEELPDVKPQTVNDIILHIFPENIAKSVAEGEVLQVV
IFSVIFGLALIMVPEKK-------RMPMVNFTESLSEVMFKFTNIVMYFAPIGVGAAMAYTVGHMGLGVLVN
LFQLLATLYVSLIAFILLVLLPIGLIIGLPIKRFIKAVGEPVSIAFATTSSEAALPRAMEAMESIGVPRKIV
AFVMPTGYSFNLDGTTLYLSLASVFVAQAAGIHLSFGEQLLMVFTLMITSKGVAGIPRASLVILMGTAASFG
LP------VWPIFIILGIDELMDMARTSVNVLGNCLAAVVVAK-
>H7RKD2_CAMCO/41-450
-FLRMLFALFIGLGFGFALQAIIWYNEAKHWFGFVSSVFVAFIKMLVIPLVGICIIKVIIEIDNIKISSLLS
ISLFWILFSTAIAASLGILLAYSFQLG--DNFTAYEGTRQIREIQTFSSIILGLIPSNIISVMNKENIIAIV
IFAFFVGICAKKVSKKEEYA--QAFQTFENFVLVFYNIMMNMTAAVIRFMPYAVVCMMANVLLSNGFEAIKT
AGLFIILTYIAMFIIFGVHFLLL--SQGLNPIKYAKKAFPVWLFAFSSRSSLGTLPMTTSTLQNFGVNPAVA
NFVASIGTTTGLNGCGYFPAMAAIFVAFATHTPIDFTFALMIVLVAVIGSLGIAGVPGSATMAASIMLAGIG
FG------DNFLSLILAIDPIIDMARTASNVSGAMTSALCTAKN
>B4E9S2_BURCJ/2-394
--VQVIFAIIVGVILGH------YYPALATDMKPLGDGFIKLIKMVIGPIIFCTVVTGIAGMEMKKVGRVGG
KALLYFEIVSTFALLLGLAATHLLRPGATLDGKAVASYAAKAHGQSTVDFLMHIIPNTMVDAFAQGEILQIL
LIALLFGSVLAHLGERG--------RVVTDFIDGLTRVLFGIVHIVTKLAPIGAFGAMAFTIGKYGVGSLVP
LLKLIGTFYLTSVVFVLVVLGAIARFTGFSIIRFVSYIKEELLIVLGTSSSEAALPQLMEKLEK-GCSRSVV
GLVVPTGYSFNLDGTNIYMTMAVLFIAQATNIELTWMQQLTLLAVAMLTSKGASGVTGAGFITLAATLAVVP
IP------LSGMVLILGIDRFMSECRALTNIVGNGVATVVVSA-
>H3LG96_KLEOX/9-412
--WQILLALVLGILLGSYLHAESRDWLISNLLTPAGDIFIHLIKMIVVPIVISTLVVGIAGVGAKQLGRIGA
KTIIYFEVITTVAIVLGITLANVFQPGVDISKYQNTTAEVQSHAHGLMGTILSLVPTNIVASMAKGDMLPII
FFSVLFGLGLSSLPATH-------REPLVTVFRSISETMFKVTHMVMRYAPVGVFALISVTVATFGFASLWP
LAKLVILVYFAIMFFALVVLGIVARVCGLSIWTLIRILKDELILAYSTASSESVLPRIIEKMEAYGAPASIT
SFVVPTGYSFNLDGSTLYQSIAAIFIAQLYGIDLSIWQEITLVLTLMVTSKGIAGVPGVSFVVLLATLGSVG
IP------LEGLAFIAGVDRILDMARTALNVVGNALAVLVIAK-
>H2N7D0_PONAB/19-476
-LILSVLSVIVGCLLGFFLRTRRLSPQEISYFQFPGELLMRMLKMMILPLVVSSLMSGLASL-AKTSSRLGV
LTVAYYLWTTFMAVIVGIFMVSIIHPGAAQKETTEQSGKPISSADALLDLIRNMFPANLVEATFKQNVLGIV
FFSATMGIMLGRMGDSG--------APLVSFCQCLNESVMKIVAVAVWYFPFGIVFLIAGKILEMDPRAVGK
LGFYSVTVVCGLVLHGLFILPLLYFITKKNPIVFIRGILQALLIALATSSSSATLPITFKCLLENHIDRRIA
RFVLPVGATINMDGTALYEAVAAIFIAQVNNYELDFGQIITISITATAASIGAAGIPQAGLVTMVIVLTSVG
LP------TDDITLIIAVDWALDRFRTMINVLGDALAAGIMAHI
>C2UB90_BACCE/4-399
-TKAILIALFLGLVVGLTLNPSIFEPLNQYVFNPIGQLFIRLIKMLVVPVVFISIVLGAAGLGPKQLGRIGL
KSISFFLITTAVAISIAVTFALIIKPGGGNFKTEGLKYEGAKTETSFVDTLLNIVPDNPAKAMADGNMLQII
AFAVLIGLGIAILGKRV--------QGIHSLLEQGNELMMYLVNLVMKLAPIGTFGLLASSVGKMGLAGVAA
MFKYMIVVMLVLIIHGVFVYGGLLKLAKESIVRFFKHFGPVMAIGFSTSSSNASLPFAMKTAQDLGVPKAIS
SFVQPLGATINMDGTAIMQGVATVFIAQVYGVELTLPQLAMVVLTAVLASIGTAGVPGVGLVMLTMVLNQVN
LP------VEGIALIIGIDRILDMSRTAVNISGDAICAMIVAKS
>H2MH04_ORYLA/19-479
-LILSVLAVVVGCLLGFFLRTRRLSEQEVKYFQFPGELLMRMLKMLILPLVVSSLMSGLAAL-AKCSSRLGL
ITVSYYLWTTFVAVIVGIIMVSIIHPG-AQKEDSDDSSKPMSSADALLDLIRNMFPSNLVQATFQQNVLGIV
IFSAIMGIMLGRMGPNG--------SALVNFCQSLNEAVLRIVAIVIWYFPFGIVFLVAGKILESDPSAMGK
LGFYAVTVVFGLVLHGLFILPAMYFITKKSPIVYIRGILQALLIALATSSSSATLPITFKCLLENHIDRRII
RFVLPVGATINMDGTALYEAVAAIFIAQVNNYELDFGQIITISITATAASIGAAGIPQAGLVTMVVVLTSVG
LP------TDDITLIIAVDWALDRFRTMVNVMGDALATGIMAHI
>G8N5N6_GEOTH/68-460
--VQVIIGIILGIIVGF------LFPEFGAKLKVLADGFIKLIKMVIAPIIFFTVVIGIGNMGLKKVGRIGG
KALIYFEIVTTFALAIGIVVVNLVKPGVKGGDISQYTKQAEETSHGFVDFILSIIPDNVVAAMASGQLLPVL
FFAVLFGLAAAALGEKA--------KPVISLFERLAEIFFGVVNMVMKVSPIAAFGAMAYTIGTFGLGSLVS
LGKLMGSVYITMALFIFVVLGGIAKFYGFNIFKFLAYIKEELLLVLGTSSSESALPRLMERLEKYGCSKSVV
GLVVPTGYSFNLDGTSIYLSMAAIFIAQAYGIDLTIWQELTLLGVLMLTSKGAAGVTGSGFITLAATLAAFP
IP------VEGIALLLGVDRFMSEARAITNIIGNAVATVVVSK-
>H3GUB5_PHYRM/63-518
SIWQVGLGAAIGLMAGVMLIRYEVNGAYADWIALPGVLFIAALKCLVTPMVFCSVIVCIGDLLAGKAASIGR
RIIISFAMASVTSSCLGTAFAFAMSKLSGYLATSDMAYENLNVSEQIFSILKDLVPGNIFESFAGTSTLSII
AFAVWVGVALVKSVNKKTG----VENYPLLLVTHANAVILLLVNMVVKYIPIAVVSLIAGSIASYSSSTVLG
VAFLVGTLVVALLTLTIGVFGLALFTTRQNIFSHLWHMIPAQIFIFGCSSSIATLPMTMRCVDARKVSYQLS
RFVLPLGATSNLNGTAVYMPLACVFLAKVGGYHLTPLRFVLLGVVSAIASFGVAGVPHAGLVMLTVWRTVFG
VD------VPIFTILVSTDWILDRLRSIVNITNDTIIVRIIA-A
>C5QPG1_STAEP/30-442
FPKRVFSALGIGIVLGIALHESKVLKQTSDWFSIIGDGYVALLQMIVMPLIFVSIVAAFSKIQGDKFAKIGT
FIFMFLIGTVAIAAIVGIIYALIFGLDEHSRGSEISKQAKDLTANTLPQQILELLPSNPFLDFTTTSTIAVV
IFATFVGFAYLRVARKQPE----HGNLLKRGIEAVYDIVMAIVTFVLRLTPYGILAIMASTLATSDFGAIWT
LGKFLLASYAALIT--MYVIHLIILVLGINPVRYVKKTLEVLIFAFTSRSSAGALPLNIQTQTQLGVPEGIA
NFSATFGLSIGQNGCGIYPAMLAIMVAPVAHVHIDFQFIITLIAVVIISSFGVAGVGGGATFASILVLSTLN
LP------VALAGVLISIEPLIDMGRTALNVNDSILAGTG---T
>H2PFD0_PONAB/50-497
--LLTVTAVIVGTILGFTLRPYRMSYREVKYFSFPGELLMRMLQMLVLPLIISSLVTGMAALDSKASGKMGM
RAVVYYMTTTIIAVVIGIIIVIIIHPGTKENMHREGKIVQVTAADAFLDLIRNMFPPNLVEACFKQNALGLV
VFSMCFGFVIGNMKEQG--------QALREFFDSLNEAIMRLVAVIMWYAPVGILFLIAGKIVEEDMGVIGQ
LAMYTVTVIVGLLIHAVIVLPLLYFVTRKNPWVFIGGLLQALITALGTSSSSATLPITFKCLEENGVDKRVT
RFVLPVGATINMDGTALYEALAAIFIAQVNNFELNFGQIITISITATAASIGAAGIPQAGLVTMVIVLTSVG
LP------TDDITLIIAVDWFLDRLRTTTNVLGDSLGAGIVEH-
>A1BA88_PARDP/8-403
-LGQVCVALVLGVVAGF------FAPEFAAKMKPLGDGFIKLIKMLIPVIVFCVVVHGIAGAGLKKVGKVGV
RAIIYFEIITTIALALGIAVAYLFGPGDASALSAYVERADQVTSGGTVDFLMKLIPTTMISGFAQGDILQVL
LVAILFGCALSLVGERG--------KPLLHMIELTGDVTFKIMFFIVRLAPLGVFGAIAFTVGQYGIGSLAQ
LGYLVGLFYVTIAVFVFVVLGFVLRLAGFSIFKLLRYLRTEVGIVAGTASSDAVLPQTMRKLEHLGIKDSTV
GLVVPTGYSFNLDAFSIYLTLAAVFIAQATNTPLSTTDLLAILGVALVTSKGAHGVPGSAIVILAATLAAIP
IP------AIGLVLVLSVDWFMGIARALGNYLGNCVATVVVAS-
>A8S1V1_9CLOT/8-396
--LWIFTGLALGIVAGML---LMGRPDIAIYIKPFGTLFLNLLKFIVVPIVLFSIMNGVISMKIKKVGSIGG
KTVIYYMCTTFFAVTLGLLIANLFKKG-FPVLSTSSLEYTAAETPSFIQTLIGIFPSNIIQPMAEASMLQVI
VVALLFGFGTIVAGKKG--------EVFGNFVESANDVSIAVMSFIIKLSPIGVFCLITPVVAANGPQILGS
LAFVLLVAYIGYILHASLVYSLTVKLAGIGPLKFFKGMAPAMIMAFSSASSVGALPLNLECAEKLGARKEVA
SFVLPLGATINMDGTAIYQGVCAVFIASCYGINLTLSQQIVIILTAVLASVGTAGVPGSGMIMLAMVLQSVG
LP------VEGIALVAGIDRLFDMGRTTVNITGDAACAVIVSH-
>G7TFS8_9XANT/20-422
--FQVVVAIVLGALLGR------CEPAFAESLKPLGDAFIKLVKMIIAPVIFLTIVTGIAGMTLKTVGRVFG
KAMVYFLFFSTLALVVGLVVAHVVQPG-ADLDQAVKSYVEKSHDLTLVGFLMDIIPNSLIGAFTGDNILQVL
FVAVLFGASLALVGERG--------KPVLNLLEALIAPVFKLVHILMRAAPIGAFGAIAFTIGKYGVESLVN
LAWLVGSFYLTSLLFVLVILGAVCRLCGFSVLKLIRYLRAELLLVLGTSSSESALPSLMEKMEK-GCEKSVV
GLVVPTGYSFNLDGTNIYMTLAALFIAQATNTELTLGHQIALLAVAMLSSKGAAGVTGAGFITLAATLAVVP
VP------VAGMALILGVDRFMSECRSLTNFIGNAVATVVVSR-
>F9UA76_9GAMM/8-414
--WQILIALVLAILIGLLIETGIFGVTLYAIFDFLGTLFLNALKMLIVPLIVSSIIVGVAGIGSSNLGRLGG
KTIGYYAMTSLFAIVVGLLVVNIIQPGLSASKGELEAQFADKGAADIVEIFLRMVPTNIVAAAAAGQMLGLI
FFSLLYGFFITRLNGNL-------AQTQLDFWNGVFEVMMKITELVMRFAPIGVFALVAKTVTDTGLEAFGP
LALFFFSVVIALGIHFFVTLPLLLLVGGVKPSRHYRAMGAALLTAFSTASSSATLPLTMECVEKAGVSNRTS
SFVLPLGATVNMDGTALYECVAVMFIAQAYGIELGLATQFMIVILALLTSIGVAGIPAASLVAIAIILSAVG
LP------LEGIGLILAVDRILDMMRTSVNVFSDSCGAVIIAKS
>I0PI29_MYCAB/39-436
--VQLLVAIVAGVVIGW------LWPGLGADLRPLADGFIKLIKMLIAPIIFCTVVLGIAHVGLKSVGRIGV
KALIYFEAVTTFALLFGLLVGNLAKPGLATGADAIAKKTNNGELPHTVEFLLGIIPSSIVSAFAENALLQVL
FFAVLFGLALAKFGESG--------PPVVEFIDHLSHIFFTIIGWIMRLAPVGALGAMAYIVGQYGIGSLSS
YGKLIAACYAAALL-FIGVLAVIARFAGVNLWRFVVYIKDELFLALGTASTEVVLPRIMTKLNH-GCSKTTT
GLVIPTGYSFNLDGATLYLSICVLFLAQALGVNLTLGEQITAVLVLMLTSKGMAGVPGSSFLALSATVAAIG
IP------VAAVALLLGADRIMDSMRVSVNLLGNCVATLVVAQ-
>A7HE44_ANADF/4-408
HR-KMLVAVLAGASLGIAANSPWLDVAVKDVAQPLGQLFIRLLFMLVVPLLFSALVLGVSDL-LRQLGRLGA
RMFGYTAAVSAIAVLIGVTLVNVLGPGEIARVAAPVKPASTPGGDTVATFVVGLVPDNPVKAAATGDLIGLI
VFSLLFGIALALTDTAP-------ARRLRETIQGLYDVTMKLIEGVLKLAPLGVGALLFVMTARLGVAVIRP
VAAYVGVVVLGLALHTLVVYSLSVRLGGMSPRAFFAGSRLAMVTAFSTASSSATLPTALRVAEELRLPRHVA
RFVLTAGSAMNQNGSALFEGVTVLFLAQVYGVELSLGQQAIAVGIAVLAGIGTAGIPAASLPFIAMILGIVG
VP------VEGIGLILGVDRFLDMCRTTVNVTGDLAAAVFVARG
>G5IEF9_9CLOT/12-398
PL-ILLAGIVIGAIIGL------VFGEKATVLAPLGDIFINLMFTIVVPMVFISITNAVGSMLMKRLGKILG
SLVVTFIVTGLFAAVLVLVVVNIWPPA--ANTTITMGSGEMEETASISSMIVNLTVDDFSGLMSRKNMLPLI
VFAIMSGIAVSACGGEE--------SPVGQLLCNLNKIIMKLVDMIMKLAPIGLGAYFANLVGEFGPQLIGD
YGRTMLVYYPMCLVYAGIFFPAYAYAGGKGVKKMLKSIFNPAITAFATQSSVATIPVNMEACREIGVPEDIS
NIVLPMGATMHMDGSVLSAITKIAFLFGVFHIPYTVGTYAMSIVVAILSAFVLSGAPGGGLVGEMLIVSLFG
FP------GEAFPLIATIGFLVDPPATCLNASGDTIASMMIARV
>A7Z330_BACA2/8-403
--TQIFVGLILGVVVGVI---WYGNPAIPTYLQPIGDLFLRLIKMIVIPIVVSSLIIGVAGAGGKQVGKLGF
RTILYFEIITTFAIILGLALANLFQPGQKTDISQYVETEKEQSGKSVADTFLHIVPTNFFQSLAEGDLLAII
CFTVLFALGISAIGEKG--------KPVLAFFEGVSHAMFHVVNLVMKVAPFGVFALIGVTVSKFGLSSLLS
LGKLVGLVYVALAFFLIVVFGIVGKLAGLNIFKFLAYMKDEILLAFSTSSSETVLPRIMEKMEKIGCPKGIV
SFVVPIGYTFNLDGSVLYQSIAALFLAQVYHIDLTIWQQITLVLVLMVTSKGMAAVPGTSFVVLLATLGTIG
VP------AEGLAFIAGVDRIMDMARTVVNLTGNALASVVMSK-
>C6C6T6_DICDC/29-443
-LRKVLTGLVVGILFGLALHNNPVVKQSILWFNIVGNGYVQLLQMIIMPLVFVSILNSVARLHASSLGKISL
LTLGILLFTTAIAALVGVFVTHLFGLTTARLSAIQNSYVGKVADLSVPQLLLSFIPKNPFADLTPTSIISVV
IFAAFLGVAALHLLKDDAE----KGQQVLGAIDTLQSWVMKLVRLVMRLTPYGVMALMTKMVASSNLQDILK
LGGFVVASYLGLAM--MFGVHALLLLNGMNPARFYRKIWPVLTFAFTSRSSAATIPLSIEAQTRIGVPESIA
SFAASFGTTIGQNGCGLYPTMLAVMVAPTVGINLDPVWIATLVGIVTISSAGVAGVGGGATFAALIVLPAMG
LP------VTLVALLISIEPLIDMGRTALNVSGSMTAGTITSQL
>B5F7C9_SALA4/28-432
-LKSVFIAIFLGAVIGLSLHSANHTKTIIEWYSIVGNGYVHLLKLVAIPLIFISILSAINKLESAGIGKMSL
TIVGCMLCLVMVAGFIGLLTAHVLGLDVHMPSMLTTEEVNKTAAVSIPQLVTSLIPTNIFLDLTSVSVIGIV
IFTLIAGIALLKVKKEAPE----EGQKLSAGINAIQIWVMKMVRIVIALTPYGVMALMTTVFSSYHLEQFAS
LLGFIGACYIAIFM--MFIVHAILLLSGNNPARYFRMVWPVLTFAFVSRSSAASIPLAISAQEKFGVQSTIA
NISASFGSSMGQNGCGIYPAIMVAMIAPTIGIDLSLHFLAAMLPAIALGSIGVAGVGGGGTFAALIVLSTLN
FP------VALVGIFIAIEPIVDMARTALNVNGSMMSGVLANRI
>E1C8G2_CHICK/61-524
--LFTIAAVLLGIILAFSLRPYQLTYRQIKYFSFPGELLMRMLQMLVLPLIVSSLITGMASL-GRASGKMGM
RAVVYYMVTTIIAVFIGILMVIIIHPGSKDKLHREGRIEQVQTTDAFMDLVRNMFPPNLVEACFKQNALGLV
VFSMCFGLVIGSMKQKG--------RALREFFNCLNEAIMRLVAIIIWYAPVGIMFLIAGKILEMDLAVMGQ
LGMYTLTVIVGLLIHALCILPLLYFVTHRNPWVFIAGLLQALITALGTSSSSATLPITFRCLEENGVDRRIT
RFVLPVGATINMDGTALYEALAAIFIAQVNNYELDFGQIITISITATAASIGAAGIPQAGLVTMVIVLTSVG
LP------TEDITLIIAVDWFLDRLRTTTNVLGDSLGAGIVEH-
>Q7D0M5_AGRT5/20-428
-FFQVLIAMVIGLLLGLVARAAGNPNWLSVTLQTIGSIFVQLLRALVPPLIFTAIVASIANLKLSNAAKLVW
QTLLWFAITALIAVVIGIVLGLVIQPG-VNTAIANTAAAAPSSTGSWLDFLKGLVPANVFGLEASTNVLQLL
VVSIAFGVAALKAGKAA--------EPFLAFNQSLLAIVRKILWWVIRLTPIGTIGLLGRAVDQYGWTTLSQ
LGWYAAAVYIGLALVLFVVYPALLLAHGLKPSRFFAGAWPAIQLAFVSRSSIGTLPVTETVTEKLGVPREYA
AFSVPLGATTKMDGCAIYPAISAIFIAQFFQVPLGIQEYVLIVFVSVLGSAATAGLT-GAVVMLTLTLSTLG
LP------LEGVGLLLAIDPILDMGRTAVNVAGQALVPTIVAKR
>D6GNJ8_9ENTR/29-443
-LRKVLVGLAIGVVFGLALQDSQVLKDSIQWFNIVGNGYVQLLQMIVMPLVFASILSAVARLHASQLGKISF
LSIGTLLFTTLIAALVGVLVTNMFGLTTARLNAIQSNYVGKVADLSVPQLILSFVPKNPFADLTPTSIISIV
IFSAFLGVAALKLLKEDVE----KGQRVLTAIDTLQGWVMKLVRLVMQLTPYGVLALMTKVVAGSNLQDIIK
LGGFVVASYIALGI--MFVVHGLLLINGISPLKYFRKVWPVITFAFTSRSSAASIPLNVEAQTRLGVPESIA
SFSASFGATIGQNGCGIYPAMLAVMVAPTVGINLDPMWIATLVGIVTVSSAGVAGVGGGATFAALIVLPAMG
LP------VTLVALLISVEPLIDMGRTALNVNGSMTAGTLTSQ-
>A1JMC3_YERE8/31-445
--KKVLVGLGLGVLFGLGLQDNPVLKESITWFNIVGNGYVQLLQMIVMPLVFASILSAVAKLHAASLGKISV
LTIGTLLFTTLIAALVGILVTNLFGLTSARLSAIESNYLGKVTDLTVPQLVLSFIPKNPFADLTPTSIISVV
IFATFLGIASLQLLKDDVA----KGQRVLVAIDTLQAWVMKLVRLVMKLTPYGVLALMTKVVAGSNIQDIIK
LGSFVIASYLGLAI-MFVVHGVLLSFTGINPLKFFRKVWPVLTFAFTSRSSAASIPLNVEAQTRLGVPESIA
SFSASFGATIGQNGCGLYPAMLAVMVAPTVGINLDPVWIATLVGIVTISSAGVAGVGGGATFAALIVLPALG
LP------VTLVALLISVEPLIDMGRTALNVSGSMTAGTITSQL
>F5NGV4_SHIFL/20-424
-LKSVFIAIFLGAIIGISLHPETSSETVIEWYNIAGNGYVNLLKLVAVPLIFISILSAINKLESAGIGKMSL
TIVACMLCLVMIAGLVGLAIASAIGLDGHMQSSLTSDDVSKTAAVSLPRLITSLIPTNLFLDLTSVSVIGIV
IFTILAGIALLKVKKDAPA----EGEKLSAGINAIQIWVMKMVRIVIALTPYGVMALMAKVFSTYQLSQFTN
LLGFIVACYLAVFVM-FIVHSGILLIGK-NPVNYYKTVWQVLTFAFVSRSSAASIPLAISALEKLGVPNTIA
NIAASFGSSMGQNGCGIYPAVMVAMIAPTMGIDFSLQFLATLLPAIALGSIGVAGVGGGGTFAALIVLSTLN
FP------VALVVIFIAIEPIVDMARTALNVNGSIMSGVISARL
>C7JQM3_ACEPA/16-409
--LQVLVAVGAGIAVGA------MFPSIATALKPLGDGFVKLIKMVIAPVIFLTVSTGIAGMALKQTGRVAG
KAMLYFLCFSTLALAIGMLVANVLQPGSLDTSSVTQFVSAAAQHHSFSDFLLQIIPSTTAGAFTSGEILQVL
LVAILFGISLAKMGKAG--------ETVLNLFYSLTELVFGVVRLVMYLAPIGAFGAMAFTVGKFGLHSILH
LLALVLTFYLTAILFVGVVLGIVARLAGFSILRLLVFLKEELLIVLGTSSSESALPGLIAKLER-GCSQGIV
GLVVPMGYSFNLDGTNIYMTLAALFIAQATDVHLSFQEQLALLLVAMVSSKGAAGVTGAGFITLAATLSVVP
VP------VGGMALILGIDRFMSECRSLTNLVGNAVAAIVVSR-
>Q0I0F7_SHESR/10-402
IGVQVVIAMIIGALVGF------TMGESASIFAPLGTIFIHLIKMLVIPLVLVSIISGAASLGSPSAGKIGV
GTFGFFIVTSGIAVALALVMGKVFTPGAHSSSGLMEVTAEHGALPGVMDTFIGMIPTNVFESLTGGNILQIL
VFSIFFGIALTKVKGDG-------AKPIMAALNTVVDAFVWMINCVMVIAPIGVFGLMADSVGTFGFDALEV
VFKLFAVFVAAILIYGFVFFPLVVQFSKVSARQFISAMKKPQVMALSTASSMATLPVNMETCEELKVSKATT
AFVLPLGATINMSGNAIYYGLVAMFFAQMYNVDLSMTAYAAIIFTSTLGAIGQAGVPGPSFLVVAVLL-AAG
IP------IDGLPLLFALDRVFDMIRTALNITGDAACAIIMDK-
>C2TUN7_BACCE/4-399
-TKAILLALFLGLIVGLTLNPSIFEPLNQYVFNPIGQLFIRLIKMLVVPVVFISIVLGAAGLGPKQLGRIGL
KSISFFLVTTAVAISIAVTFALIIKPGGGNFKTDGLTYEGAKTETSFVDTLLNIVPDNPAKAMADGNMLQII
AFAALIGLGLAVLGKRV--------QGIHSLLEQGNELMMYLVNLVMKLAPIGTFGLLASSVGKMGLAGVAA
MFKYMIVVMLVLIIHGVFIYGGLLKLAKESIIRFFKHFGPVMAIGFSTSSSNASLPFAMKTAQELGVPKAIS
SFVQPLGATINMDGTAIMQGVATVFIAQVYGVELTLAQLAMVVLTAVLASIGTAGVPGVGLVMLTMVLNQVN
LP------VEGIALIIGIDRILDMSRTAVNISGDAICAMIVAKS
>D2SGU5_GEOOG/22-414
--IAVIGAVLAGIAVGF------AFPEFAVSLKWLGTAFVGLIKMLIAPVIFCTIVLGIGAIRAAKVGRIGG
LAMGYFLLMSTIALAIGLVVGNILSPGEELRGEGAELAGTAEESGGTTDFILGLIPTTLISALTEGSVLQAL
LVALLTGFAIQAMGRAG--------EPLLRGIGHFQKLVFRILSMIMWVAPIGAFGAIAAVVGETGIDALQS
LAVIMLGFYATCALFVFVVLGLLLRIAKINVFSLLKYLGREFLLIVSTSSSETALPRLIAKMEH-GVSQPVA
GIVVPTGYSFNLDGTAIYLTMASLFIAEALGDPLSIGEQIGLLAFMIIASKGAAGVTGAGLATLAGGLSAHR
PD-----LLDGVGLIVGIDRFMSEARAVTNFAGNAVATVLIAT-
>H2WBH5_CAEJA/6-436
-ILLTLLAVAIGLGSGLFLRQFELSDDARNLVGFPGEIFMQVLKLIILPLIFSSLISSLGQM-ASKSGKMGV
LAVCYYMCTVIIASVIGVIVVLLIHPGNINGEEMTTGTTEISALDSILDLIRNMFPKNIVEATMKRNILGLI
VFCTGFGIVISKIGEKA--------KFIVDFFIALDKVVMKFVSAVMWFAPFGITSLIASSILDIDFKMIST
LSLYVFTVMICLFLHCVVAIPLLFFLTRKNPLFVAKGMIQPFATALGTASSGASLPQAIHCAEHLHVDSRIA
GFVMPLGNTINMDGNALYEAVAVIFIAQLNGIALSVPQIITICVTATFASIGLNAVP-AGLVSMFVILSAVH
LP------ISDISLLFTVDWLIDRIRTALNVLGDAYCACVVQHF
>B7LKN5_ESCF3/31-427
--QMIIFGLILGIISGEVIYSPETAKVYSQEISILTTIFLRMIKMIIAPLVISTLVVGIAKMGAKTLGRIFT
KTFFLFVCASLISIALGLITVNLFEPGNFVPTDTSVVAAIPAEPFTLRAFVSHAVPTSIADAMARNEILQIV
IFSLFLGCSLGAIGDKG--------TAMVNVLDSLVHAMLKLTGYVMLFAPLTVFAAISALIAERGLGVMIS
TGIFMGEFYFTLTILWVLLIGVTAAVGP-CIKRLTKMLMEPMLLAFTTSSSEAAFPGTLSKLEEFGVSPKIA
SFVLPIGYSFNLVGSMAYCSFATVFIAQACNINLGAGEQITMLLILMLTSKGMAGVPRASMVVIAATLNQFN
IP------EAGLILLMGVDPFLDMGRSATNVMSNAMGAAIVSR-
>C2WJU0_BACCE/4-399
-TKAILIALFLGLVVGLTLNPSIFEPLNQYVFNPIGQLFIRLIKMLVVPVVFISIVLGAAGLGPKQLGRIGL
KSISFFLVTTAVAISIAVTFALIIKPGGGNFKTEGLKYEGAKTETSFVDTLLNIVPDNPAKAMADGNMLQII
AFAVLIGLGIAILGKRV--------QGIHSLLEQGNELMMYLVNLVMKLAPIGTFGLLASSVGKMGLAGVAA
MFKYMIVVMLVLIIHGVFVYGGLLKLAKESIVRFFKHFGPVMAIGFSTSSSNASLPFAMKTAQDLGVPKAIS
SFVQPLGATINMDGTAIMQGVATVFIAQVYGVELTLPQLAMVVLTAVLASIGTAGVPGVGLVMLTMVLNQVN
LP------VEGIALIIGIDRILDMSRTAVNISGDAICAMIVAKS
>H0NSS4_BACCE/4-399
-TKAILIALFLGLIVGLTLNPSIFEPLNQYVFNPLGQLFIRLIKMLVVPVVFISIVLGAAGLGPKQLGRIGL
KSISFFLVTTAVAISIAVTFALIIQPGGGNFKTEGLKYEGAKTETSFVDTLLNIVPDNPAKAMADGNMLQII
AFAVLIGLGIAILGNRV--------QGIHSLLEQGNELMMYLVNLVMKLAPIGTFGLLASSVGKMGLAGVAA
MFKYMIVVMLVLIIHGVFVYGGLLKLAKESIVRFFKHFGPVMAIGFSTSSSNASLPFAMKTAQELGVPKAIS
SFVQPLGATINMDGTAIMQGVATVFIAQVYGVELTISQLAVVVLTAVLASIGTAGVPGVGLVMLTMVLNQVN
LP------VEGIALIIGIDRILDMSRTAVNISGDAICAMIVAKS
>C7QIX0_CATAD/27-418
--FWVLVGIAAGIALGA------AAPGVATQLQPLGDSFVNLIRMVITPVVFVTVVTGIAGVGLREVGRVGV
RSLIYFEVLSTVALAIGLLVMDVLRPGVPKATGTAAQYIKTGQTQSAWHYLTDMVPNSIVGAFSTGSVLQVL
VIAVLVAVSIKLVGEPA--------VPVARGIEVVGKVLFQVLRIVMYAAPVGAFGAMSFTVGKYGLHTLTS
LGKLIAVFYGTSALFVLVVLGAVAATQGVNILKLVRYIAPELLVVLGTSSSETVLPRIMDKMEQ-GVRRDVV
GLTVPAGYSFNLDGTCIYLTLGSLYVAQALDVHLSFAQQVSILGVLLLTSKGAAGVTGSGFIVLAATLSTVG
IP------VAGIMLIFGIDKFMSECRALTNLCGTAVGTIVIAG-
>C0Q611_SALPC/28-432
-LKSVFIAIFLGAVIGLSLHSANHTKTIIEWYSIVGNGYVHLLKLVAIPLIIISILSTINKLESAGIGKMSL
TIVGCMLCLVMVAGFIGLLTAHILGLDVHMPSMLTTEEVNKTAAVSIPQLVTSLIPTNIFLDLTSVSVIGIV
IFTLIAGIALLKVKKEAPE----EGQKLSAGINAIQIWVMKMVRIVIALTPYGVMALMTTVFSSYRLEQFAS
LLGFIGACYIAIFM--IFIVHAILLLSGNNPARYFRMVWPVLTFAFVSRSSAASIPLAISAQEKFGVQSTIA
NISASFGSSMGQNGCGIYPAIMVAMIAPTIGIDLSLHFLAAMLPAIALGSIGVAGVGGGGTFAALIVLSTLN
FP------VALVGIFIAIEPIVDMARTALNVNGSMMSGVLANRI
>D7CI22_STRBB/24-416
-LAQVVIAMALGVAVGF------AFPGFAVDLKIMGDLFLALIKAGVAPLVFFTVVMGIASAGLKKASRLGF
LALIYFEVVSTIALLLGLLAANLFGVGTSGGRGTAQAPSAGEGEHGVLAFLRDIVPDNFVGAFSSGQLLQVV
VLAVLFGIGLLALKPHM-------QEKINSGLEVVSEAFFAFVNVVMKLAPIGAFGAIAYSVGTSGSKMLLA
LTELVLQYWLVVAVFVFGILGLVCLIAGFNIWRILRYVRVEMTLVLGTASSEAALPGLLKKLTRIGCSKQSV
GLVIPTGYAFNLDGTSLYMSICTLFVANAYGIPMGIPEQLGLLLIMLLTSKGAATVSGGTFVVFTSTVAATG
LP------VEGTAVLFGVYRFMSMATAFCNTFGNVVATFVLAK-
>G9YFY3_9FIRM/7-392
--TRLLLGIIGGIILGSLGSHDAVAYEGMIRLFSTFTSLFSTFLTFIIPLIVSFVAVGMADL-GKQANKLFG
LTIFLAYASTILAGYIAYFFGISVLPG-----FIHAFSGSIADVNPYDPFITIKVTPVF-------DVMTAL
MLAFILGIGMANLKVGT-------AGKLLEVLREVRNIIIKTLTKIIILIPFYVGCLFCKLAAQKIVATAKI
FIGLYICILLLQVLYLAVQFGISSLICRRNNYKYIPRILPGYFTAVGTQSSASTIPVNLKCARNCNISEDVA
NFCIPLCATIHLAGDTICLVLGTMGIMMAMGMDVNIILFTPYIFMLGVTMVAAPGVPGGGVMALGIITSMLG
FT------EPMQQLIISLHFSQDSFGTATNVAGDQALSMIVDKV
>O57323_AMBTI/40-495
--ILTIGGVILGSVFGTLLRLPPLDSNIVLLISFPGDILMRMLKMLILPLVISSLISGLAGL-AKSSGRMGT
RAMVYYMSTTILAAVLGVILVLSIHPGLKKQVSISTKNEEVSSLDAFLDLIRNLFPENLVQACFQQNVLGLI
GFFIAFGIAMGKMGEQA--------RLMADFFNILNEIIMKLVNMIMWYSPFGIACLICGKIAAKDLEVVAQ
LGMYMVTVIVGLVIHGGIVLPLIFFITRTNPYTFYGGIFQAWITALGTASSAGTLPVTFRCLEELKIDKRVT
RFVLPIGATINMDGTALYEAVAAIFIAQMNDVSLDGGQIATVSLTATLASVGAASIPSAGLVTMLLILTAVG
LP------TQDISLLIAVDWLLDRMRTSINVVGDSFGAGIIYHL
>H7UTL7_CAMCO/41-450
-FLRMLFALFIGLGFGFALQAIIWYNEAKHWFGFVSSVFVAFIKMLVIPLVGICIIKVIIEIDNIKISSLLS
ISLFWILFSTAIAASLGILLAYNFQLG--DNFTAYEGTRQIREIQTFSSIILGLIPSNIISVMNKENIIAIV
IFAFFVGICAKKVSKKEEYA--QAFQTFENFVLVFYNIMMNMTAAVIRFMPYAVVCMMANVLLSNGFEAIKT
AGLFIILTYIAMFIMFGVHFLLL--SQGLNPIKYAKKAFPVWLFAFSSRSSLGTLPMTTSTLQNFGVNPAVA
NFVASIGTTTGLNGCGYFPAMAAIFVAFATHTPIDFTFALMIVLVAVIGSLGIAGVPGSATMAASIMLAGIG
FG------DNFLSLILAIDPIIDMARTASNVSGAMTSALCTAKN
>Q3EPQ1_BACTI/4-400
-TKAILIALFLGLVVGLTLNPSIFEPLNQYVFNPIGQLFIRLIKMLVVPVVFISIVLGAAGLGPKQLGRIGL
KSISFFLVTTAVAISIAVTFALIIKPGGGNFKTEGLKYEGAKTETSFVETLLNIVPDNPAKAMADGNMLQII
AFAVLIGLGIAILGKRV--------QGIHSLLEQGNELMMYLVNLVMKLAPIGTFGLLASSVGKMGLAGVAA
MFKYMIVVMLVLIIHGVFVYGGLLKLAKESIVRFFKHFGPVMAIGFSTSSSNASLPFAMKTAQELGVPKAIS
SFVQPLGATINMDGTAIMQGVATVFIAQVYGVELTLPQLAMVVLTAVLASIGTAGVPGVGLVMLTMVLNQVN
LP------VEGIALIIGIDRILDMSRTAVNIFWVMICAMIV--G
>E9URN7_9ACTO/8-397
-AVLILVGAIAGIVFGL------VAGEWAANLKFVGDIFIRLIQMSIVPLVASSVIVATGAMTGAGAGRLAG
ATFGWMLGFAVVAAFVGWGLAELIQPGYDGELDPALADSAAETAVGWQQTVTGFVSTNVVEAMATGAMVPII
VFALLFGLALNRYTALNG------PTVVLTFFEQVQAIVLLMIRYVMLLAPIGVFCLLADLAGRVGFAVVTT
ALAYLGATLAGVVI-IFALYVVVVVVTRLNPLLMPAKLAEQTVVAITTTSSAVTFPTVLKNAVEFGISKRVA
DFTLCLGMTMGSCGAVLNYTIVVLFLAQASGVSLSPGDIALGMALAVLLNIGTITVPGGFPVVAIFLATSLD
LP------IEAAGLLIAVDWFTGILRTFLNVNGDTMVALLVAHG
>F2LDH3_BURGS/10-395
LPLLMIVALILGAIAGV------AAPRFAADVGFLSTMFGHAIKMVVMPLILLSVTVGSYRAERRNLGRTAL
ITILFFIVMTLVSSSLGLGLNWIFRPGGAPLTESGALPEHLASSIDWVKFITDLIPQNLVAALSSGNAIPVL
VFGVLLGTALGATGEAG--------RPAINLFASLLAGLFKMVEWIVALSPLAIFAAVAGLMSSRGVSGLMP
LVRLLGISYLGMLI-LGLLLSAIV-AAGQRPLAVIRKVSEPLILAFTTRSSEITYPVHLKKLTEMGVPQSVA
STILPLSYIFNRDGAVLYTALAVGYLADAYHVAWSWPLALTILVLTIITIDGAANVPSGAIVAITIVLAAIG
LP------AEAVLLILGVDAFFDMGRTALNVYASTVAMTVS--L
>E1ETD2_ENTFL/13-440
--KKMVISLVGGLIVGLGFLDPEKGQSAIGLFYIIGQLFINGLQLVILPMVFTSITLAICHITTQKLGRISY
KTIFGFLSMSLIALLTAGIVGYSVYLTFNVSLSETLAPVEVSTSGNPLMVIVNAVTKNIGSAFSNGAILAVV
VLAVITGLCINALGDKI--------RVFKKLIEEVNAMVTLFLTFVITFAPIAVFMLLVRTFASYGIDYLKP
ALVYVVTTTATLLAFLMIGYPLFILATKLNPVPFIKKIMKVVVFGFSTSSSAATLPLNTKTTVELGVDSDVA
AFVLPLGMTINMNGTAIMQVIAAIFVAGVAGYEVTPANIALIAILALMSSIGTPAAPGAGGIILFTILTGLN
YNNE--IAIATYSLILAINRPIEMLVTSLNVVGDSATAIYVAHS
>B0YIF5_CRIGR/50-497
--LLTVTAVIAGTILGFALRPYKMSYREVKYFSFPGELLMRMLQMLVLPLIISSLDTGMAALDSKASGKMGM
RAVVYYMTTTIIAVVIGIVIVIIIHPGTKENMYREGKIVQVTAADAFLDLIRNMFPPNLVEACFKQNALGLV
VFSMCFGFVIGNMKEQG--------QALRDFFDSLNEAIMRLVAVIMWYAPLGILFLIAGKIVEEDMGVIGQ
LAMYTVTVIVGLLIHAVIVLPLLYFVTRKNPWVFIGGLLQALITALGTSSSSATLPITFKCLEENGVDKRIT
RFVLPVGATINMDGTALYEALAAIFIAQVNNFDLNFGQIITISITATAASIGAAGIPQAGLVTMVIVLTSVG
LP------TDDITLIIAVDWFLDRLRTTTNVLGDSLGAGIVEH-
>H1HZN4_9BACI/6-401
--IQILIGLLLGIGVGAI---FFGNPQIETFLQPIGDIFLRLIKMIVIPIVVASIIVGVAGTGMKKLGKLGG
KTLLYFEIVTTIAIFVGLTAANIFKPGTKGDISKYMETSSAVADHKFIDTFVNIVPTNIFQSLMNGDMLAII
FFSVLFGLGIAAIGEKG--------KPVLAFFRGTADAMFFVTNQIMKFAPFGVFALIGVTVSKFGISSLVP
LGKLIIVVYATMFFFIFVVLGGIAKLHGIPFLNMIKLLKDELILAYSTASSETVLPKLIEKMEAFGCPKSIT
SFVIPTGYSFNLDGSTLYQAIAALFIAQMYGIHMPISSQITLMLVLMVTSKGIAGVPGVSFVVLLATLGTVG
IP------VEGLAFIAGIDRVLDMARTAVNVVGNSLAAAVISK-
>C3GRJ9_BACTU/6-393
PL-ILLSSILIGGFIGY------FMGPDAVALKPLGDIFLNLMFTIVVPLVFFSIASSIANMDLKRFGKIMS
SMAGTFLFTSILAAIFMIIVVKVFPPAQGVVLELTQPDKAEKAVSVADQIVGILTVSDFSKLLSRENMLALI
FFSILMGIATSAVGEKG--------KPFATFLQAGAEISMKVVSFIMYYAPIGLAAYFAALVGEFGPQLLGT
YFRAAMVYYPASLIYFFVFFTFYAYAGRKQGVQVWKNMVSPTVTSLATCSSAASIPANLEATKKMGISSDVR
ETVVLLGSTLHKDGSVLGGVLKIAFLFGIFNMEFEPKTLAIALVVSLLVGTVMGAIPGGGMIGEMLIVSLYG
FP------PEALPIIAAISTIIDPPATMLNVTADNACAVMTARL
>A4WBQ2_ENT38/1-390
--------MLAGILSGAAIHSASAIAAWADNITLLTDIFLRLIKMVIAPLVFSTLTVGIMRLGTSTIGRVGG
KAMVWFISSSVLSILVGLFIVTLEQPGNLAIPAESVDTGLAVSGMSLKAFLSHTIPTSIAGAMANNEILQIV
VFSMFFGIGGASLGEKF-------NAPLVAALDVVSHIMLKVTGYVMYVAPLAIFAAISSVIATQGLGILLN
YASFIGGYYVAILLTCLVLLAVGYMLKK-EVFRLVSMLKDPVLVAFTTSSSEAAYPKTLEQLTRFGCSRNIV
SFVLPIGYSFNLVGSMVYCSFASMFIAQAYNIQLSFAEVTVLMLTLMLASKGIAGVPRSALVVLAATIPSFH
IP------VAGILLLMGIDHFLDMGRSAINVLGNGIATAMLA-Q
>D4VVE0_ENTFC/30-443
-FTRVFTALGVGIVFGGLLQEDKVVTQSIEWIGIVGQGYVSFLQMLVMPLVFISIIGAFTKMKSEKLGKISA
TVLTSLLGTTAIAALIGIGSTMLFGLQETARISELATRQETVENLSIPQQILSFIPKNVFADLAATSTIGVV
IFAAFVGIAYLGVKRKAP-----KEAAFFDLVDSLYKIIMRIVTLVLRLTPYGVFALMTNVLATSDFAAIVN
LGKFVVASYVALLAVLIVHSLIL--GAKVNPINYFKKAFPVLSFAFTSRSSAGALPLNIETQTKLGVDDATA
NFSASFGLSIGQNGCGVYPAMLATIVAPAAGVNFSLEFILMLVAIVTISSFGVAGVGGGATFASLIVLGAMN
LP------VAIVGLVISVEPLIDMARTAVNVSGSMVAGIVTS-A
>Q4SG64_TETNG/7-446
--IMTVSGVLVGVGLGMLVRSMNLTKAQMIYFAFPGEMLLRMLKMIILPLVVCSLVSGAASL-TRSLGKLGG
IAVAYFLGTTLIASGIGVALAFIVRPGNTNSLGLESLTTNKETTDSFLDLARNLFPSNLVAAAFRSNILGLV
LFAMVFGVALKKLGAEG--------EELIRFFNAFNEATMVLVSWIMWYIPFGIIFLVGSKIVEMEVLLVTS
LGKYIFASILGHVIHGGIVLPLIYFSTRRNPFAFLSGLITPLTTAFATCSSSATLPSMIKCVEENGVDKRIS
RFILPIGATVNMDGAAIFQCIAAVFIAQLNNVELNGGQIFTILVTATASSVGAAGIPAGGIITIAIILEAIG
LP------TNDLSLMLAVDWIVDRTTTVVNVEGDALGAGILHHI
>F0YY56_9CLOT/3-430
IIRRMMFAVLFGFCAGFLCLTATDGIEGIGLFYIISQLFMRGLQMSIVPLVITSLTLALCSLAPERLGKIAG
KTFITYICFYATAAALAGAAAYFVKSMDVKLPGAMVTDAVTMEGYNPLVTIVNAVPSNIFSVFSNNSILSVV
VVAIIMGLCMTAMGKKA--------DPLKKVLENLNEIVQKFLDFLIDAGPIAIFCMITRTLAVYGIEYIGP
TLVWIVTTIIVSLVLVVTIYPLGIMTTRMNPIPFMKKTFKVGLFAAATNSSAATLPLNTRTCVDLGCTEEIS
SFVLPTGMTVNMNGTTAMHMIAVTFIATAAGIDIKPSTLIIAAFLSICTAMGTPAIPVAGTTMVYVVMTGLG
LNSD--LCMIGYSLVLAMNYLPGMAVITLNVIGDAATNLIIN-F
>H4G2J6_STAAU/30-442
-FKRVFTALGIGIVFGVLLHHSNVITSTSDWFNIVGQGYVALLQMIVMPLIFISIVAAFTKIQGEKFAKIGS
LIFIFLIGTVTIAAIVGVVYALVFGLDEQARGSEIAKQAKDLTAHTLPQQILELLPKNPFLDFTATSTIAVV
IFASFIGFAYLRVARKQSD----HGELLKRAIDAIYSLVMAIVTFVLRLTPYGVLAIMANTLSTSDFGAIWT
LGKFLIASYAALITM--YIIHLVILLLGISPIRYVKKTLEVLIFAFTSRSSAGALPLNIQTQTRLGVPEGIA
NFAATFGLSIGQNGCGIYPAMLAIMVAPVANVEIDLQFIVTLIAVVIISSFGVAGVGGGATFASILVLSTLN
LP------VALAGVLISVEPLIDMGRTALNVNDSMLAGTGTAKL
>C1MVP1_MICPC/1-421
--AKTLAGVVVGIVLGAIVRATDPTPRAIELVGFPGELFMRLLRALVLPLIVVSMVCGVCSLAEGSARRVAT
RLLAAYAITSLVACALGLLVVSVARPGAATSDDDHAADAHRGALDAILGTARAAVTPNVVAAAADGNILGVI
VASLAFGASLAAVGEDV-------ARPIVDVFFSMNVVVQTMIAWALTLMPVGVLSLVAGRVAACDGAVLVA
LGKYVATVTFALAAHGGGVLPGLYAATRGMGVTREKRRAPALGCAFAIDSSSATLPVTLRCAKTLGIPTDLA
EFALPLGATINMNGTALYEALTVIFIAQLHGVKLGIGTTIVIALTSTIAAVGAAAIPSAGLVTMLIVLQAAG
LEE----FSGDIGILMSVDWFLDRLRTVVNVEGDLFVASA---V
>G8W445_KLEPN/9-412
--WQILLALVLGILLGSYLHAESRDWLISNLLTPAGDIFIHLIKMIVVPIVISTLVVGIAGVGAKQLGRIGA
KTIIYFEVITTVAIVLGITLANVFQPGVDISKYQNTTAEVQSHAHGLMGTILSLVPTNIVASMAKGDMLPII
FFSVLFGLGLSSLPATH-------REPLVTVFRSISETMFKVTHMVMRYAPVGVFALISVTVATFGFASLWP
LAKLVLLVYFAILFFALVVLGIVARLCGLSIWILIRILKDELILAYSTASSESVLPRIIEKMEAYGAPASIT
SFVVPTGYSFNLDGSTLYQSIAAIFIAQLYGIDLSIWQEITLVLTLMVTSKGIAGVPGVSFVVLLATLGSVG
IP------LEGLAFIAGVDRILDMARTALNVVGNALAVLVIAK-
>C9N081_9FUSO/12-398
--AQILIGALLGILVGQ------LFPSFAKELKILGVLFTSLVQMVIVPLVFPLVVLSIVTMKTKKFGNLAF
KTFLHFFSITTLVITLSLILGKVTGIGIKAGSISTEAIKDVASNINLSDFLTSIVPKNVFTAFADGNLLPVI
FFAVFLGIALIAVGDDN--------KPVIAFFESWIKAMYKIVDYAIAFAPVGVFGLIASNVAKTGLGDLYL
LGQFVLLLYVGYLAALLVVFPIIAYIFKVPYLKLLSNIKDLVLIAFTTGGSAVVLPTLLERSEE-GISESVS
AFATPLGYSFNLIGACIYISLSVTFITNLYSTPLTWGQLIPLILFLTIITKGIAAVPSGALVVLLATAAQLN
LP------AEGIALIVSVDFLANAGRTAVNVVGNTLVPAIIEKT
>H0FA92_9BURK/19-411
--VQVIFAIVVGVLLGA------FKPELGQQMQPLGDAFIKLVKMIIAPVIFLTVATGIAAMSLKKVGRVAG
KAMLYFLVFSTLALIVGMIVSHIVQPG-QSLDQKAVSYVAKAHDSTITGFLMNVIPTTIFSPFVGGDILQVL
FVAVLFGISLAMVGERG--------KPILNFMTALAQPIFKMVAILMKAAPIGAFGAMAFTIGKYGIKSVVN
LAMLVGTFYATSVLFVVVILGLVARYNGFSILKLVRYIREELLLVLGTSSSEAALPTLMQKMER-GCSKSVV
GLVVPTGYSFNLDGTNIYMTMAALFIAQACDIPLSLGDQVLLLLVAMLSSKGAAGVTGAGFITLAATLSVVP
VP------VAGMALILGVDRFMSECRALTNLVGNATATVVVAR-
>E5V577_9BACL/44-449
AK-RTLLATAIGLVLGIVIQKIKYVVEITKWYSLFGNGFIDLIKMLIIPLVLVSIINVIVNINNTDIKKLTR
FTLIITLGMVAISSTVGFLVGTAFKLG-SSSIILGSGESKIKEVKDVVTILRELIPSNPIKAMVDFNVIGIV
IFAMFIGIAARYIQNKDKD----KVKSFVGYIASLHAIVSRITVMVIKLLPYAVIPLLANTIAQRGLKSIKD
VLLFIILLYLAVIVQFIIQGLF--LFHGLSPITYFRKASKALILAFTSRSSAGTLPLTINTLTKLGVNQSTA
SFVASFSSTAGMQGCGIYPAMLIVFLANANGIAIDATLFVMSIIVVTLGSVGIAGVPGTAITAASVSVNGVG
FG------ANQINPILAIDPILDMGRTCLNVSGGMTNSIMVDKH
>E3C547_9LACO/11-407
-MWQIMIGLVLGIVCGVI---FYQNKGAITVMQSLGTIFIRLIQMIVMPIVVSCLTVGIANIGIKKLGRIGA
KTLIYFEVLTTIALLLGIGMANLTHPGATDISQYMSTAKHAAHDSGFWPLILSIIPTNIFKSMSDGDMMPVI
LFSVLFGLGIAAVGEKT--------KILIDVLNGVSEVMFKVTNWVMKFAPIGVFGLIGMTIAEMGISALLP
LGYFILIAYVTMIIFIVVVLGITAHFH-LRYWKTMRVIWDEIILAFTTASSEVTLPRLMKKTHEMGVEKGVT
SFVIPTGYTFNLDGSAIYQSLAAIFLAQAYGLHLTLAHQITLLVVLMITSKGMAGVPGASFVVLLASVSTIG
VP------MAGLTFIAGIDRFVDMGRTAVNVVGNSIATLVIG-E
>H0YP39_TAEGU/58-521
--LFTIAAVLLGIILAFSLRPYQLTYRQIKYFSFPGELLMRMLQMLVLPLIVSSLITGMASLDSRVSGKMGM
RAIIYYMVTTIIAVFIGIFMVIIIHPGSKDKLHREGRIEQVQTTDAFMDLVRNMFPPNLVEACFKQNALGLV
VFSMCFGLMIGSMKQKG--------RALREFFNCLNEAIMRLVAIIIWYAPVGIMFLIAGKILEMDLAVMGQ
LGMYTLTVIVGLLIHALCILPLLYFVTHRNPWVFIAGLLQALITALGTSSSSATLPITFRCLEENGVDRRIT
RFVLPVGATINMDGTALYEALAAIFIAQVNNYELDFGQIITISITATAASIGAAGIPQAGLVTMVIVLTSVG
LP------TEDITLIIAVDWFLDRLRTTTNVLGDSLGAGIVEH-
>D7RVS3_DANRE/62-517
-FIFTVAAVALGVALGFALRPHNLSIRQVKYFSFPGELLMRMLQMLVLPLIVSSLVTGISSLDSKASGKMGI
RAIVYYMVTTLIAVFIGIVMVIIIKPGRDSPVASSGSIEPVQAADAFLDLIRNMFPPNLVEACFKQNALGLV
VFSMCFGLVIGNMKQQG--------QALRDFFDCLNEAIMRLVAIIIWYAPVGILFLIAGKIVEMKLAQVGQ
LGMYTVSVIVGLLIHGLLVLPLLFFVTKKNPFTFIAGLLQALITALGTSSSSATLPITFRCLEENHVDKRVT
RFVLPVGATINMDGTALYEAVAAIFIAQVNDMDLNFGQILTISITATAASIGAAGIPQAGLVTMVIVLTSVG
LP------TEDITLIIAVDWFLDRLRTTTNVLGDSFGAGIVEH-
>D0T5F5_ACIRA/10-416
--FQVIIAIIAGVLVGHYFPVEQQVPGLGEQLKPLGDGFIRLIKMIIAPVIFCTVVSGIAGMEMKSVGKTGG
VALLYFEIVSTIALLIGLLVINIAKPGATLDTAGIQKYVASGESQSTVDFLLHIIPETVVGAFANGEILQVL
LFAILFGFALHKLGDAG--------KPVLKFIDQISHVFFNIVNMIMKLAPIGAFGAMAFTIGKYGVGSLVQ
LGQLILCFYITCLLFIFIVLGTIARISGFSILKMIRLIREELLIVLGTSSSESVLPRMLKKLEI-GCEKSVV
GLVIPTGYSFNLDGTSIYLTMAAIFIAQATNTQLDVTHQITLLLVLLISSKGAAGVTGSGFIVMAATLSAVG
IP------VAGLALILGIDRFMSEARALTNLVGNSLATIVVAK-
>C6YWL2_9GAMM/22-420
-FFRTIFALVTGIIIGIIYNTNSYSNSFIQISNILGDGYISLLKMLIIPIVLTSIIHSIVNLKGSYVIKFAY
KTIAILLILTGISAAIGATVAIIMNLGGIDIASITGNVAKDIKTSSISETVLGFLPENIFHQMDNNNVMAVV
IFAILLGFSMLIAHREDSK----LAAPFISFVDSAFFVIKKLARMIIAITPYGVLGLMIQMSIELDNNSIST
VLYFIFTCYIALAI--VLIMHIVLLIFRTNIVRFYKSIWKAMLVAATSRSSMGTLPLSIDGLNKYGTTSSIA
TFAPTMGTTLGMNGCGVFPAVLAIMAMNATGVDITFSTVILISLICMLASLGVSGIPGTAFVAAGVVFSYFG
LP------WQMIALIIGVDAIIDSFRTPLNIHGTMTTAIIVDKT
>G8MIR2_9BURK/10-402
--VQVLLAMLLGMTLGH------FWPHAGALFKPLSDAFVALVRMMIAPIVFCTIVSGITSLAGKTIGRTIV
HALALFYLLTAVALALGLVTAFVLRPGRHLDSSILAQYVKHAQTHGLVEFGLSVIPETMLGAFEKGEVLPVL
LISLLFGFSLNAYPHAG--------RPVLALIEGIAQALFRILAMIMRLAPFGAFGAMAFTVGRFGIRSVGS
LGLLMMSFYVACLLFVALVLAPLARLHGFALWRLLRYMREELLIVLATSSTEPVLPRLIVKLEALGCDKGVV
GLVLPAGYSFNLDGTATYLTLASMFIAQACDVPLSAPQIATMLAVMLLTSKGAAGVSGSGLVALVATLTVIP
LP------VAGVALLVGIDRFMSEARALTSVISNACAVIVVSM-
>G2ZW53_9RALS/6-404
--THIGVAMLLGIAVGWGCHDAQAAKELASYFNIVTDIFLRMIKMIIAPLVFSTLVTGLASMSGRSVGRIGL
RAMLWFVTASVISLGLGMVLVNFFQPGNMPLPDVAATVALKTGDFTLKGFFTHVFPRSIVESMANNEILQIL
VFSLFFGAALASVDKPM--------ETVVRGLEELTKLMFRITDYVMRFAPLGVFAAMAAAITVEGVGVLWT
YGKLIGEFYLGLALLWAILFLVGYLLGR-SIGRLASLIREPILLAFATASSESAYPKTIEALDRFGVPKRIS
SFVLPLGYSFNLDGSMMYQAFAVLFIAQAYNIEMGFSQQLTLLLVLMLTSKGMAGVARASLVVVAATLPMFH
LP------EAGLLLILGIDQFFDMGRTATNVIGNSIATAVVAK-
>G0GL47_KLEPN/29-443
-LRKVLVGLATGVVFGLALQDSQVLKDSIQWFNIVGNGYVQLLQMIVMPLVFASILSAVARLHASQLGKISF
LSIGTLLFTTLIAALVGVLVTNMFGLTTARLNAIQSNYVGKVADLSVPQLILSFVPKNPFADLTPTSIISIV
IFSAFLGVAALKLLKEDVE----KGQRVLTAIDTLQGWVMKLVRLVMQLTPYGVLALMTKVVAGSNLQDIIK
LGGFVVASYIALGI--MFVVHGLLLINGVSPLKYFRKVWPVITFAFTSRSSAASIPLNVEAQTRLGVPESIA
SFSASFGATIGQNGCGIYPAMLAVMVAPTVGINLDPMWIATLVGIVTVSSAGVAGVGGGATFAALIVLPAMG
LP------VTLVALLISVEPLIDMGRTALNVNGSMTAGTLTSQ-
>A5L0R4_9GAMM/9-406
--GRVILGMVVGILTGFAIQGFVNNYIVNGLFEVGGQIFVASLKMLVVPLVFVSLVCGTSSLKLSTLGRMGG
KTLALYIGTTAVAITLALTIGNLFQPG-AGADLTAASSFKSADAPSLGQVIIDMFPTNPIQAMAEGKTLQVI
VFAVLFGIAISAAGKPG--------ERIAAVFADLNEVIMKLVALLMNLAPYGVFFLMAKLFSGLGLGAIWN
LAEYFLVLAGTLLLHGLVTYSAMLKFTGLSPITFLRKMEDAIMFAFSTASSNATIPVTMETAKNMGVDNKVA
SFTVPLGATVNMDGTAIMQGVATAFIAQAYNIDLTMGDYLMVILTATLASVGTAGVPGVGLVMLAMVLNQVG
LP------LEGIALIMGVDRLLDMIRTAVNITGDSAVSIIVAKS
>Q97I70_CLOAB/10-406
-LTQIIIGLVLGIIVGIV---FYGNTTVSTYLKPLGDIFINLIKMIVIPIIFSTLVVGVAGGGGKTVGRLGL
KTIVYFELVTTTAIILGIVSANLFHPGSAADISSYMKTTKTAENSSLINMIVNIVPANIIESFAKGDLLSVI
FFSVMFGLGVAAIGEKG--------KPVLNLCQGISDAMFWVTNQVMKVAPIGVFGLMGVAVSKFGVKSLIP
LGKLTITIYGTMIFFIFVILGVISKIVKVNFISFLRVIKDEIILAFTSASSEAVLPKIMQKKEKFGCPKGIV
SFVIPTGYSFNLDGSTLYQSIASLFIAQAYGIHLSLAAQVKLVIILMITSKGMAGVAGASLVVLLATLGSMG
IP------VAGVAFIAGIDRILDMARTVVNVVGNSLASVVVSK-
>C6REW1_9PROT/18-421
--LKILAGLILGAVCGII---FQDAKDAIVILKPFGDVFIRLLKMIIVPIVMASLIVGCSSISPSDLGRVGA
KVLIFYILTSFLAIIVGLAVGLILEPGGLHITGSGDVAGKAANAPSMSSILVNLFPTNPFEAIAKGEILQII
TFSLFFGVALSFLKDSKDERLSKLGNLIYDVFDGINHIMFYIIRWIMEYAPFGVFALIFIVFSQQGVKAFGP
LLGVTVSVYIGFAAQIFVVYFLICLIVKINPFKFLKKVRSPMLTAFVTRSSGGTLPISMKTAEEMGIPKQIY
GFALPVGATVNMNGTIIYLGICAMFIANAVGVELDSGAKMTIILTAVLAAVGTAGVPGAGAIMLLMVLESVG
LK------VEGYALILGIDAILDMGRTSMNVTGDMLGALVVAKN
>D7RVS6_DANRE/22-474
-LTLSVLAVITGCVLGFMLRGLSLSTQAKIYFSFPGELLMRILKMLILPLITSSLMSGLSSMESKACCKMGV
LTVTYYLWTTFIAVVVGIVLVLIIKPGTDMESNRLGNGQVMTSADALLDLVRNMIPSNLIEATFQQNVLGIV
IFSATMGLLLGKMGERG--------APLVNVCQCINECVMKIINAAVWYFPFGIIFLVAGKILDSDPSTLGK
LGWYGVTVLAGLFVHGLVLLPLFYFLTGKNPFTYIRGLLQAMVIALATSSSSATLPITMKCLLECRVDRQIA
RFVLPVGATINMDGTALYEAVAAIFIAQVNEYELDFGQLITISITATAASIGAAGIPQAGLVTMVIVLTSVG
LP------PDDITLIVAIDWILDRFRTMINVLGDALAAGIIGHL
>D0SYU1_ACILW/7-408
--TQILIAAVLGVLFGFLLTQTSFFDVSLYGIGIVSSIFIGLLKMLLVPLIFSSIVVGVSNLQGGQLSRTWK
ITLMCCVTTTTLALILGLACAHLFNVGDVLMFQDAMAQHQTPDTLTPSSFFTNFIQNNPFKAFADGNVLAVV
VFALFVGVALVAGGDKF--------RTVRKLSHQFFEIMMLMIGWVMKLAPLGIFALLAKLIATEDVSVLSR
LAEFAAVVTSTTIFHGIVVLPLLLWFGKMDSVTFFKGTRAALITAFATSSSSATMPLSMKCAQELGVRPHTA
GFVIPLGTQLNMDGTALYEAAAALFIANLMGLDLSLGQQLVVCATAMIASLGAPGIPSAGMVTMIMVLQSVG
LP------AEAIAILLPIDRLLDTVRTVVNVQGDMMISVVVDRH
>F0EJM7_ENTCA/10-396
--NQIMIATVLGIFWGV------SFPGLGDQMQLVGDFFLRLIQMSVVVLVMGSVIEAVGGL-PKELGGIGG
KVFLWFTGSTLVAAIFGLLFALILKPGAGLDQSLLQSTETALSTSSIEEVILNFVPLNIIQAMVEQNMIQVI
IFSLFFGLALSLIKHEKK------NQLFLDMIGSFNHILLKMVSMIMKLAPIGIFGLVASLVEDTGIRVLGM
LASFLLTLAAASLLFLFLWFLLT-SYCKVSLFRLIKNMWRLSVVSFTTTSSAVSLPFQIEDGKEFGISDRIN
KLVMPLGMTLNSNGLSLFLALAIVTVAQAYQIQLSWGDLLQVVLLSSLACLGTIVVPGGGLVTLATVLPMLG
LP------NESIALLAGIDWFSGMFRTLLNVDPDVTVALIVAHD
>I0YUH5_9CHLO/2-402
--FWTLGGVVVGIALGAGLYSVHPSKLAIEIIGYPGELLINALQELVLPLIVLALMTGVLNLRTTGTGRITT
WSLCYYLLSMVLAVIIGIALSFAIRPGFASGNNKCSTQSSGGTVESLLDIGRQLVPKNIIMAAATSQYLGVI
MFAIVLAVILNSLGPPA--------EPFIRIIEIANDAIMAMIYLVIYCTPVGIASLIAQTILKCNTALLKS
LGLYVGTILIGFGIHAFVALPLTIFLTRINPYRVMKAYFPAFAMGFGTSSSAATMPVTMECGVNLKCRPSIV
RFVIPLGTNINRDGAALYEAASVLFIAQANGLVLSAGNVVVVAITATLAAIGSASIPNSALVSMVTVLQAVG
MSQ----YIPQLAILLAMDWLIGMFRTITNIWGDACAVSVVDH-
>SSTT_CAMJD/14-400
--IQICAGIALGILIGI------NSKEISEIANLLGILFTSALKAIAPMLVFILILTSICTK-FSQSGVKIK
NIIILYIVGTFLASACAILANFFFPVKVLDGIQATTNPSPAHMGEIFKDLLFKIV-DNPINALSSGNYLGIL
TWAIAGGAALKHCSNE-----------AKQVFIDINEGVLKIVKFVVKLAPFGIFGLVANSVAQTGAQGLLS
YTKLLILLVATMLFVTFVINALIVFYTRKNPFPLFICLRHSAFFAFFTRSSAANIPVNMALCAKLGIDKEFY
GISIPLGATINMAGAAVTIAILSLTAANTVGIEISLLQAFLLSIIATFAASGASGVAGGSLLLIPLACSLFN
IDYD--IAMKVVAIGFIIGVIQDSVETALNSSTDVLFTAICSKN
>H3WPF1_STAEP/10-410
-LTQVIIALVLGVIAGLL---LYGQDDVANYIKPFGDVFLNLIKMIIIPIVFCSLALSISNLGSKKVGSYGW
KAILYFEIITTIAIGLGLIIGNLFKPGTKYQSSAHSAEQATTYGNHLIDTLVHIVPTNLFESMAKGELLPII
FFAVFFGLGLAAIGEKA--------EPVKGFLNGTLEAVFWMINKILKLAPIGVFAFICTTVMTFGASALIP
LFKLLVVVVFAMVFFVIVVLGIVARMVGISIFSIMKILKSELLLAFSTSSSEAVLPIMMKKMERFGSPKDVT
SFVIPIGYSFNLDGSALYQSIAALFVAQMYNIHLSLTEQLVLMATLMIASKGMAGVPGVSIVVLLTTLSSMN
IP------AQGLALIIGVDRLLDMVRTCVNVIGNALSTVVIAK-
>F4MWC0_YEREN/29-443
--KKVLVGLGLGVLFGLGLQDNPVLKESITWFNIVGNGYVQLLQMIVMPLVFASILSAVAKLHAASLGKISV
LTIGTLLFTTLIAALVGVLVTNLFGLTSARLSAIESNYLGKVTDLTVPQLVLSFIPKNPFADLTPTSIISVV
IFATFLGIASLQLLKDDVA----KGQRVLVAIDTLQAWVMKLVRLVMKLTPYGVLALMAKVVAGSNIQDIIK
LGSFVVASYLGLAI-MFVVHGVLLSFTGINPLKFFRKVWPVLTFAFTSRSSAASIPLNVEAQTRLGVPESIA
SFSASFGATIGQNGCGLYPAMLAVMVAPTVGINLDPVWIATLVGIVTISSAGVAGVGGGATFAALIVLPALG
LP------VTLVALLISVEPLIDMGRTALNVSGSMTAGTITSQL
>B5I7W1_9ACTO/29-422
--TQVAVALVLGILVGK------LWPGFASDLQPLGDGFTRLIKTIISPLVFCVVVVGIAKAGLKAFGRIGL
KALIWFEVASTLALIIGLLAANLVQPGATLNSAAVDAKTGGGHLPSTTEFIVNALPTSFIGAFAENSLLQVL
ILACLVGAALLHLGHTK-------VPQVLPAIEQAQEIIFAVVGFVMRLAPIAVFGAMAVLIGQYGLGVIET
YAKLIILCYAAAAL-FIALLAVALKLTGLSLWKFLRYIREEMLLALGTASTESVMPRVMQKLRR-GARDDAV
GLVLPTGYSFNLDGASLYLSIGTLFIAQAVGVDLSLGQQITVVLVLMLTSKGMAGIPGSAFLALSATASSLG
IP------AGAVALLLGVDRIMDSMRVVTNLLGNCVAVFAVSR-
>D8JMX8_ACISD/12-413
--TQILIAAILGLAFGFLLTDTAFVKHSLYGLGILSSVFIGLLKMLLVPLIFSSIVVGVSNLQGGQLGPVWK
ITFLCCLTTTTLALILGISCAHLFEVGDISIFQTSMQNYQAPDSLNPASFFTNFIQNNPFKAFSDGNVLAVV
VFALFVGVALVQGGERF--------KSIRVLSHQFFEMMMLLVGWVMKLAPLGIFALLAKLMATEDISVLSR
LAEFAVVVTGTTIFHGAVVLPLLLWFGRMSPWTFFKGTRTALITAFATSSSSATMPLSMKCAQELGVRPQTA
GFVIPLGTQLNMDGTALYEAAAALFVANLVGLDLNLTQQIIVCLTAMIASLGAPGIPSAGMVTMIMVLQSVG
LP------AEAIAILLPIDRLLDTVRTVVNVQGDMMISVVVDRY
>Q1VAG7_VIBAL/5-405
-LSKIFIGLFAGLVLGTAIQIAIFDTYLLGAAEGVGGMFVSLIKLLVVPLVYVSIVCGIVDLKISAFGRLGG
KTFTLYILNTIIAITAALTVGLIFQPGNLAGTVSEAVQLTTTETPDIFSLVVNIVPSNPVQAFASGDMLQII
FMAILTGLAIQALDSRG--------GPAIRTFKMANEIMMKLVGLVMSLAPYGVFALMIQLGATLNANTLMS
VAGYVALVVAMLVFWIFFFYPMAVSATGTSPKTFLRATREQILFSLSTASSNATIPVTMRTLTELQVSKSVA
GFGVPLGATMNMSGVSIYIALATMFVANAFGQPINTADIFTLGLTILLLSIGAGGVPGGGVVMVGVLLHQLG
LP------PEGLAIIAAVDRINDMFCTSSNVVGDTAVNTIVAKT
>A4T5Y6_MYCGI/25-416
--ILVIVAVVAGIVVGL------VAPETAASLGVLGELFVKLIKMMTVPVIFCTVVLGIGKVRAASVGKVGG
LAIGYFLVMSTIALAIGLVVGNLISPGPHDPGKGAELAGEAESAGGTMAFISDIIPSTLFSAVTEGNVLQAL
FVALLVGFGIQGIGAHG--------ESLLRGIEALQKLVFRILIGVLWLAPIGAFGAIAEVVGDTGFDAVIQ
LGVLMAAFYITCVIFIFGVLGALLWVARVSIFKLARYLAREYLLIVATSSSESALPRLIAKMEH-GVKPATV
GIVVPTGYSFNLDGTAIYLTMASLFIADALGDPLSIPEQLGLLAFMIIASKGAAGVSGAGLATLAAGLQSHR
[truncated: 1,440,712 more chars]
